# Supplementary material for: Multiple links between 5-methylcytosine content of mRNA and translation
Source: BMC Biol. 2020 Apr 15;18:40. doi: 10.1186/s12915-020-00769-5 (PMC7158060; doi:10.1186/s12915-020-00769-5)
Supplement: Supplementary file 6 — Table S4. Mapping statistics of all 12 libraries and the combined replicates. Statistics are given for mapping to the genome, tRNA and rRNA sequences and ERCC and R-Luc spike-in. [file 12915_2020_769_MOESM6_ESM.xlsx]

## Sheet: Table S4
Supplementary Table S4: Mapping statistics of all 12 libraries and the combined replicates. Statistics are given for mapping to the genome, tRNA and rRNA sequences and ERCC and R-Luc spike-in.
Sample	ID	# of raw pairs(x2)	# of clean pairs(x2)	% of clean pairs
Replicate B Fraction Pool 1	LibB1	55534806	50154642	0.9031
Replicate B Fraction Pool 2	LibB2	73209202	66553685	0.9091
Replicate B Fraction Pool 3	LibB3	62223594	56812992	0.913
Replicate B Fraction Pool 4	LibB4	59497940	54191488	0.9108
Replicate B	cLibB	250465542	227712807	0.909158
Replicate C Fraction Pool 1	LibC1	50526496	45805441	0.9066
Replicate C Fraction Pool 2	LibC2	60379431	55224679	0.9146
Replicate C Fraction Pool 3	LibC3	78884000	72202809	0.9153
Replicate C Fraction Pool 4	LibC4	63933204	58440918	0.9141
Replicate C	cLibC	253723131	231673847	0.913097
Replicate E Fraction Pool 1	LibE1	52131065	47339158	0.9081
Replicate E Fraction Pool 2	LibE2	42047645	38395265	0.9131
Replicate E Fraction Pool 3	LibE3	63616197	58126056	0.9137
Replicate E Fraction Pool 4	LibE4	62532937	57409362	0.9181
Replicate E	cLibE	220327844	201269841	0.913502
Sample	ID	# of mapped to genome	% of mapped to genome	# of uniquely mapped to genome	% of uniquely mapped to genome	# of >3C removed reads	% of >3C removed reads	C-to-T conversion rate of genome
Replicate B Fraction Pool 1	LibB1	83433226	0.8318	40821728	0.406959	303894	0.00744442	0.996149
Replicate B Fraction Pool 2	LibB2	102622044	0.771	77322701	0.580905	549248	0.00710332	0.996579
Replicate B Fraction Pool 3	LibB3	89195654	0.785	74111636	0.652242	391290	0.00527974	0.997405
Replicate B Fraction Pool 4	LibB4	87555038	0.8078	76332813	0.704288	235051	0.00307929	0.997622
Replicate B	cLibB	362805962	0.796631	268588878	0.589754	1479483	0.00550836	0.997024
Replicate C Fraction Pool 1	LibC1	76153972	0.8313	37753458	0.412107	262262	0.0069467	0.996621
Replicate C Fraction Pool 2	LibC2	82196812	0.7442	61092399	0.553126	393686	0.00644411	0.99569
Replicate C Fraction Pool 3	LibC3	114698800	0.7943	94955730	0.657563	384649	0.00405082	0.997441
Replicate C Fraction Pool 4	LibC4	94285702	0.8067	80843205	0.691666	249581	0.00308722	0.997748
Replicate C	cLibC	367335286	0.792785	274644792	0.59274	1290178	0.00469762	0.997051
Replicate E Fraction Pool 1	LibE1	77341722	0.8169	40668834	0.429548	320821	0.00788862	0.996144
Replicate E Fraction Pool 2	LibE2	55463252	0.7223	41754588	0.543747	273545	0.00655126	0.995299
Replicate E Fraction Pool 3	LibE3	90696884	0.7802	75502465	0.649472	358759	0.00475162	0.997345
Replicate E Fraction Pool 4	LibE4	91978660	0.8011	79290231	0.690569	205108	0.0025868	0.997272
Replicate E	cLibE	315480518	0.783725	237216118	0.589299	1158233	0.00488261	0.996779
Sample	ID	# of mapped to tRNA	% of mapped to tRNA	# of uniquely mapped to tRNA	% of uniquely mapped to tRNA	# of >3C removed tRNA	% of >3C removed tRNA	C-to-T conversion rate of tRNA
Replicate B Fraction Pool 1	LibB1			82749	0.000824939	2591	0.0313116	0.955208
Replicate B Fraction Pool 2	LibB2			39090	0.000293673	1017	0.0260169	0.948429
Replicate B Fraction Pool 3	LibB3			14758	0.000129882	649	0.0439761	0.920913
Replicate B Fraction Pool 4	LibB4			21835	0.000201462	705	0.0322876	0.888497
Replicate B	cLibB			158432	0.000347877	4962	0.0313194	0.94205
Replicate C Fraction Pool 1	LibC1			114204	0.00124662	2956	0.0258835	0.955269
Replicate C Fraction Pool 2	LibC2			33331	0.000301776	724	0.0217215	0.955672
Replicate C Fraction Pool 3	LibC3			24055	0.000166579	887	0.0368738	0.921094
Replicate C Fraction Pool 4	LibC4			18510	0.000158365	783	0.0423015	0.906007
Replicate C	cLibC			190100	0.000410275	5350	0.0281431	0.946955
Replicate E Fraction Pool 1	LibE1			116209	0.00122741	4226	0.0363655	0.945664
Replicate E Fraction Pool 2	LibE2			22743	0.000296169	564	0.0247988	0.949203
Replicate E Fraction Pool 3	LibE3			18345	0.000157804	742	0.040447	0.915222
Replicate E Fraction Pool 4	LibE4			20384	0.000177532	762	0.0373823	0.896336
Replicate E	cLibE			177681	0.0004414	6294	0.035423	0.937989
Sample	ID	# of mapped to rRNA	% of mapped to rRNA	# of uniquely mapped to rRNA	% of uniquely mapped to rRNA	# of >3C removed rRNA	% of >3C removed rRNA	C-to-T conversion rate of rRNA
Replicate B Fraction Pool 1	LibB1			224621	0.00223928	41475	0.184644	0.944421
Replicate B Fraction Pool 2	LibB2			8741442	0.0656721	960241	0.109849	0.967136
Replicate B Fraction Pool 3	LibB3			3900189	0.0343248	556769	0.142754	0.957797
Replicate B Fraction Pool 4	LibB4			4421221	0.0407926	547256	0.123779	0.963129
Replicate B	cLibB			17287473	0.0379589	2105741	0.121807	0.963686
Replicate C Fraction Pool 1	LibC1			150307	0.00164071	22651	0.150698	0.954086
Replicate C Fraction Pool 2	LibC2			12078636	0.109359	251435	0.0208165	0.991995
Replicate C Fraction Pool 3	LibC3			5998895	0.041542	413999	0.0690125	0.977446
Replicate C Fraction Pool 4	LibC4			3717283	0.0318038	400602	0.107767	0.968102
Replicate C	cLibC			21945121	0.0473621	1088687	0.0496095	0.983263
Replicate E Fraction Pool 1	LibE1			343460	0.00362765	59495	0.173223	0.954217
Replicate E Fraction Pool 2	LibE2			10982422	0.143018	211086	0.0192204	0.992986
Replicate E Fraction Pool 3	LibE3			7448295	0.0640702	454783	0.0610587	0.979618
Replicate E Fraction Pool 4	LibE4			6022803	0.0524549	187481	0.0311285	0.987099
Replicate E	cLibE			24796980	0.0616013	912845	0.0368127	0.986792
Sample	ID	# of mapped to ERCC	% of mapped to ERCC	# of uniquely mapped to ERCC	% of uniquely mapped to ERCC	# of >3C removed ERCC	% of >3C removed ERCC	C-to-T conversion rate of ERCC
Replicate B Fraction Pool 1	LibB1			788171	0.00785741	1284	0.00162909	0.997714
Replicate B Fraction Pool 2	LibB2			2036697	0.0153012	653	0.000320617	0.998545
Replicate B Fraction Pool 3	LibB3			1755043	0.0154458	544	0.000309964	0.998553
Replicate B Fraction Pool 4	LibB4			2447122	0.0225785	622	0.000254176	0.99857
Replicate B	cLibB			7027033	0.0154296	3103	0.00044158	0.99845
Replicate C Fraction Pool 1	LibC1			766818	0.00837038	1374	0.00179182	0.997536
Replicate C Fraction Pool 2	LibC2			1842696	0.0166836	432	0.000234439	0.998587
Replicate C Fraction Pool 3	LibC3			1879672	0.0130166	324	0.00017237	0.998614
Replicate C Fraction Pool 4	LibC4			2699306	0.0230943	700	0.000259326	0.998519
Replicate C	cLibC			7188492	0.0155143	2830	0.000393685	0.998449
Replicate E Fraction Pool 1	LibE1			499304	0.00527369	361	0.000723006	0.998204
Replicate E Fraction Pool 2	LibE2			968309	0.0126097	199	0.000205513	0.998593
Replicate E Fraction Pool 3	LibE3			1194072	0.0102714	307	0.000257103	0.998563
Replicate E Fraction Pool 4	LibE4			2651673	0.0230944	552	0.00020817	0.998515
Replicate E	cLibE			5313358	0.0131996	1419	0.000267063	0.998511
Sample	ID	# of mapped to R-Luc	% of mapped to R-Luc	# of uniquely mapped to R-Luc	% of uniquely mapped to R-Luc	# of >3C removed R-Luc	% of >3C removed R-Luc	C-to-T conversion rate of R-Luc
Replicate B Fraction Pool 1	LibB1			24507	0.000244314	40	0.00163219	0.998587
Replicate B Fraction Pool 2	LibB2			105300	0.000791091	74	0.000702754	0.998732
Replicate B Fraction Pool 3	LibB3			83698	0.00073661	58	0.000692968	0.998875
Replicate B Fraction Pool 4	LibB4			114041	0.0010522	46	0.000403364	0.998957
Replicate B	cLibB			327546	0.000719209	218	0.000665555	0.998835
Replicate C Fraction Pool 1	LibC1			24474	0.000267152	39	0.00159353	0.998479
Replicate C Fraction Pool 2	LibC2			78464	0.000710407	45	0.000573511	0.998745
Replicate C Fraction Pool 3	LibC3			94450	0.00065406	52	0.000550556	0.998957
Replicate C Fraction Pool 4	LibC4			106255	0.000909081	76	0.00071526	0.99883
Replicate C	cLibC			303643	0.000655324	212	0.000698188	0.998821
Replicate E Fraction Pool 1	LibE1			30424	0.000321341	53	0.00174205	0.998117
Replicate E Fraction Pool 2	LibE2			54633	0.000711455	46	0.000841982	0.998949
Replicate E Fraction Pool 3	LibE3			87068	0.000748958	63	0.000723572	0.998846
Replicate E Fraction Pool 4	LibE4			151162	0.00131653	108	0.000714465	0.998856
Replicate E	cLibE			323287	0.000803118	270	0.000835171	0.998803
