# Supplementary material for: Multiple links between 5-methylcytosine content of mRNA and translation
Source: BMC Biol. 2020 Apr 15;18:40. doi: 10.1186/s12915-020-00769-5 (PMC7158060; doi:10.1186/s12915-020-00769-5)
Supplement: Supplementary file 8 — Table S5. A: Candidate sites detected in ribosome RNA repeat unit. B: Candidate sites detected transcriptome-wide. Candidate sites in red have been analysed by amplicon bsRNA-seq. C: Candidate sites detected in mature tRNA transcripts. [file 12915_2020_769_MOESM8_ESM.xlsx]

## Sheet: Table S5A (rRNA)
Table S5A: Candidate sites detected in ribosome RNA repeat unit.
Loci	rDNA_locus	rRNA_locus	rRNA	Coverage_cLibB	C_count_cLibB	T_count_cLibB	C+T/cov_cLibB	MethRate_cLibB	Coverage_cLibC	C_count_cLibC	T_count_cLibC	C+T/cov_cLibC	MethRate_cLibC	Coverage_cLibE	C_count_cLibE	T_count_cLibE	C+T/cov_cLibE	MetRate_cLibE	Raw_Coverage_cLibB	Raw_C_count_cLibB	Raw_T_count_cLibB	Raw_C+T/cov_cLibB	Raw_MethRate_cLibB	Raw_Coverage_cLibC	Raw_C_count_cLibC	Raw_T_count_cLibC	Raw_C+T/cov_cLibC	Raw_MethRate_cLibC	Raw_Coverage_cLibE	Raw_C_count_cLibE	Raw_T_count_cLibE	Raw_C+T/cov_cLibE	Raw_MethRate_cLibE	SignalRatio_cLibB	SignalRatio_cLibC	SignalRatio_cLibE	MethMean_cLibs BCE
rDNA:2783:C:+	2783	2783	5ETS	3471	710	2761	1	20.4552	2749	504	2245	1	18.3339	2476	493	1983	1	19.9111	3542	771	2771	1	21.7674	2784	532	2252	1	19.1092	2536	543	1993	1	21.4117	0.979955	0.987428	0.976341	19.5668
rDNA:2810:C:+	2810	2810	5ETS	3730	478	3252	1	12.815	3007	305	2702	1	10.143	2681	392	2289	1	14.6214	3807	542	3265	1	14.2369	3053	340	2713	1	11.1366	2743	437	2306	1	15.9315	0.979774	0.984933	0.977397	12.5265
rDNA:4446:C:+	4446	790	18S	2198	265	1787	0.933576	12.9142	1399	216	1104	0.943531	16.3636	1799	262	1430	0.940523	15.4846	2383	362	1869	0.936215	16.2259	1500	278	1140	0.945333	19.6051	1938	344	1484	0.94324	18.8184	0.922367	0.932667	0.928277	14.9208
rDNA:8072:C:+	8072	138	28S	5953	2138	2749	0.820931	43.7487	4327	1587	2165	0.867113	42.2974	4661	1470	2369	0.823643	38.2912	6091	2227	2768	0.820062	44.5846	4417	1653	2176	0.866878	43.1705	4756	1542	2379	0.824432	39.3267	0.977344	0.979624	0.980025	41.4458
rDNA:8179:C:+	8179	245	28S	2277	323	1823	0.942468	15.0513	1543	211	1256	0.950745	14.3831	1226	190	977	0.951876	16.2811	2457	494	1833	0.94709	21.2291	1674	340	1258	0.9546	21.2766	1342	299	984	0.956036	23.3048	0.92674	0.921744	0.913562	15.2385

## Sheet: Table S5B (Transcriptome)
Table S5B: Candidate sites detected transcriptome-wide. Candidate sites in red have been analysed by amplicon bsRNA-seq.
Loci	GeneSymbol	Transcript ID	Chrom	Start	End	Strand	Region	TranscriptType	Coverage_cLibB	C_count_cLibB	T_count_cLibB	C+T/cov_cLibB	MethRate_cLibB	Coverage_cLibC	C_count_cLibC	T_count_cLibC	C+T/cov_cLibC	MethRate_cLibC	Coverage_cLibE	C_count_cLibE	T_count_cLibE	C+T/cov_cLibE	MethRate_cLibE	Raw_Coverage_cLibB	Raw_C_count_cLibB	Raw_T_count_cLibB	Raw_C+T/cov_cLibB	Raw_MethRate_cLibB	Raw_Coverage_cLibC	Raw_C_count_cLibC	Raw_T_count_cLibC	Raw_C+T/cov_cLibC	Raw_MethRate_cLibC	Raw_Coverage_cLibE	Raw_C_count_cLibE	Raw_T_count_cLibE	Raw_C+T/cov_cLibE	Raw_MethRate_cLibE	SignalRatio_cLibC	SignalRatio_cLibB	SignalRatio_cLibE	MethMean_cLibs BCE	stdev_BCE	Loci	GeneSymbol
chr6:7339025:C:-	CAGE1	ENST00000502583.5	chr6	7339024	7339025	-	intronic	protein_coding	1243	301	942	1	24.2156	1308	220	1088	1	16.8196	1104	244	860	1	22.1014	1251	307	944	1	24.5404	1308	220	1088	1	16.8196	1112	251	861	1	22.5719	1	0.993605	0.992806	21.0455	3.8094	chr6:7339025:C:-	CAGE1
chr5:10250404:C:+	CCT5	ENST00000280326.8	chr5	10250403	10250404	+	cds	protein_coding	11374	1256	10118	1	11.0427	17515	1884	15631	1	10.7565	16169	1563	14605	0.999938	9.66724	11379	1258	10121	1	11.0555	17525	1891	15634	1	10.7903	16179	1569	14609	0.999938	9.69836	0.999429	0.999561	0.999382	10.4888	0.725759	chr5:10250404:C:+	CCT5
chr14:102348513:C:-	CINP	ENST00000216756.10	chr14	102348512	102348513	-	3utr	protein_coding	1502	792	710	1	52.7297	1945	1084	861	1	55.7326	1542	901	641	1	58.4306	1502	792	710	1	52.7297	1947	1086	861	1	55.7781	1542	901	641	1	58.4306	0.998973	1	1	55.631	2.85182	chr14:102348513:C:-	CINP
chr20:62945124:C:+	GID8	ENST00000266069.4	chr20	62945123	62945124	+	3utr	protein_coding	1411	310	1101	1	21.9702	1589	421	1168	1	26.4947	1314	375	939	1	28.5388	1411	310	1101	1	21.9702	1590	422	1168	1	26.5409	1315	376	939	1	28.5932	0.999371	1	0.99924	25.6679	3.36143	chr20:62945124:C:+	GID8
chr19:14480414:C:-	GIPC1	ENST00000393033.8	chr19	14480413	14480414	-	cds	protein_coding	1613	660	953	1	40.9175	1749	735	1014	1	42.024	1704	796	908	1	46.7136	1616	663	953	1	41.0272	1752	737	1015	1	42.0662	1708	800	908	1	46.8384	0.998288	0.998144	0.997658	43.2184	3.07709	chr19:14480414:C:-	GIPC1
chr2:46904392:C:-	MCFD2	ENST00000409105.5	chr2	46904391	46904392	-	3utr	protein_coding	284	139	145	1	48.9437	390	218	172	1	55.8974	301	171	130	1	56.8106	284	139	145	1	48.9437	391	219	172	1	56.0102	301	171	130	1	56.8106	0.997442	1	1	53.8839	4.30268	chr2:46904392:C:-	MCFD2
chr19:14566839:C:-	NDUFB7	ENST00000215565.2	chr19	14566838	14566839	-	cds	protein_coding	8383	5482	2900	0.999881	65.4021	11414	7608	3803	0.999737	66.6725	8846	6074	2768	0.999548	68.6949	8387	5485	2901	0.999881	65.4066	11425	7619	3803	0.999737	66.7046	8853	6081	2768	0.999548	68.7196	0.999037	0.999523	0.999209	66.9231	1.66065	chr19:14566839:C:-	NDUFB7
chr5:6599910:C:-	NSUN2	ENST00000264670.10	chr5	6599909	6599910	-	3utr	protein_coding	1830	682	1148	1	37.2678	2145	823	1322	1	38.3683	1708	682	1025	0.999415	39.9531	1830	682	1148	1	37.2678	2145	823	1322	1	38.3683	1708	682	1025	0.999415	39.9531	1	1	1	38.5297	1.34995	chr5:6599910:C:-	NSUN2
chr7:72948484:C:-	NSUN5P2	ENST00000388955.8	chr7	72948298	72954790	-	intergenic		482	308	174	1	63.9004	409	238	171	1	58.1907	280	183	97	1	65.3571	483	309	174	1	63.9752	409	238	171	1	58.1907	280	183	97	1	65.3571	1	0.99793	1	62.4828	3.78771	chr7:72948484:C:-	NSUN5P2
chr12:76559476:C:-	OSBPL8	ENST00000261183.7	chr12	76559475	76559476	-	5utr	protein_coding	786	528	258	1	67.1756	955	634	321	1	66.3874	887	577	309	0.998873	65.1242	787	529	258	1	67.2173	955	634	321	1	66.3874	887	577	309	0.998873	65.1242	1	0.998729	1	66.2291	1.03484	chr12:76559476:C:-	OSBPL8
chr4:523764:C:+	PIGG	ENST00000453061.6	chr4	523763	523764	+	cds	protein_coding	191	42	149	1	21.9895	187	49	138	1	26.2032	192	47	145	1	24.4792	191	42	149	1	21.9895	187	49	138	1	26.2032	192	47	145	1	24.4792	1	1	1	24.224	2.1184	chr4:523764:C:+	PIGG
chr14:20343234:C:-	RPPH1	ENST00000554988.1	chr14	20343233	20343234	-	ncRNA_exonic	antisense	1777920	917105	860457	0.999799	51.5934	1503699	730420	772993	0.99981	48.5841	1688620	865161	823087	0.99978	51.2461	1783987	919572	864057	0.999799	51.5562	1507601	732257	775058	0.99981	48.5802	1692849	867210	825267	0.99978	51.2391	0.997412	0.996599	0.997502	50.4745	1.64634	chr14:20343234:C:-	RPPH1
chr11:75404677:C:+	RPS3	ENST00000531188.5	chr11	75404676	75404677	+	cds	protein_coding	72860	16960	55895	0.999931	23.2791	71631	13280	58345	0.999916	18.541	61378	13825	47547	0.999902	22.5266	72877	16974	55898	0.999931	23.2929	71640	13287	58347	0.999916	18.5485	61389	13832	47551	0.999902	22.5339	0.999874	0.999767	0.999821	21.4489	2.54626	chr11:75404677:C:+	RPS3
chr11:63758891:C:+	RTN3	ENST00000377819.9	chr11	63758890	63758891	+	3utr	protein_coding	1295	894	401	1	69.0347	1249	927	322	1	74.2194	997	731	266	1	73.32	1298	897	401	1	69.1063	1253	931	322	1	74.3017	1000	734	266	1	73.4	0.996808	0.997689	0.997	72.1914	2.77045	chr11:63758891:C:+	RTN3
chr1:109100508:C:+	SCARNA2	ENST00000602755.1	chr1	109100507	109100508	+	ncRNA_exonic	lincRNA	3788	1508	2279	0.999736	39.8204	3955	1524	2430	0.999747	38.5432	3681	1497	2183	0.999728	40.6793	3797	1512	2284	0.999737	39.8314	3967	1530	2436	0.999748	38.5779	3693	1502	2190	0.999729	40.6826	0.996975	0.99763	0.996751	39.681	1.07485	chr1:109100508:C:+	SCARNA2
chr17:10697299:C:-	SCO1	ENST00000255390.9	chr17	10697298	10697299	-	cds	protein_coding	1320	494	824	0.998485	37.481	1464	478	986	1	32.6503	1170	400	770	1	34.188	1321	495	824	0.998486	37.5284	1469	482	987	1	32.8114	1170	400	770	1	34.188	0.996596	0.999243	1	34.7731	2.46795	chr17:10697299:C:-	SCO1
chr7:100881346:C:+	SRRT	ENST00000614484.4	chr7	100881345	100881346	+	cds	protein_coding	410	245	165	1	59.7561	390	244	146	1	62.5641	313	207	106	1	66.1342	410	245	165	1	59.7561	390	244	146	1	62.5641	313	207	106	1	66.1342	1	1	1	62.8181	3.19662	chr7:100881346:C:+	SRRT
chr1:16396655:C:+	SZRD1	ENST00000401088.8	chr1	16396654	16396655	+	3utr	protein_coding	909	767	141	0.9989	84.4714	320	273	47	1	85.3125	337	285	52	1	84.5697	913	771	141	0.998905	84.5395	320	273	47	1	85.3125	337	285	52	1	84.5697	1	0.995619	1	84.7845	0.459871	chr1:16396655:C:+	SZRD1
chr7:151036432:C:+	ABCB8	ENST00000358849.8	chr7	151036431	151036432	+	intronic	protein_coding	69	48	21	1	69.5652	68	48	20	1	70.5882	59	48	11	1	81.3559	70	49	21	1	70	69	49	20	1	71.0145	59	48	11	1	81.3559	0.985507	0.985714	1	73.8365	6.53211	chr7:151036432:C:+	ABCB8
chr7:151036483:C:+	ABCB8	ENST00000358849.8	chr7	151036482	151036483	+	intronic	protein_coding	45	8	37	1	17.7778	47	16	31	1	34.0426	41	13	28	1	31.7073	46	9	37	1	19.5652	49	17	32	1	34.6939	41	13	28	1	31.7073	0.959184	0.978261	1	27.8425	8.79421	chr7:151036483:C:+	ABCB8
chr3:51971716:C:-	ABHD14B	ENST00000315877.14	chr3	51971715	51971716	-	intronic	protein_coding	92	34	58	1	36.9565	109	27	82	1	24.7706	105	32	73	1	30.4762	92	34	58	1	36.9565	110	28	82	1	25.4545	105	32	73	1	30.4762	0.990909	1	1	30.7345	6.09704	chr3:51971716:C:-	ABHD14B
chr4:8007625:C:-	ABLIM2	ENST00000361737.9	chr4	8007624	8007625	-	intronic	protein_coding	35	7	28	1	20	43	6	37	1	13.9535	34	5	29	1	14.7059	35	7	28	1	20	43	6	37	1	13.9535	34	5	29	1	14.7059	1	1	1	16.2198	3.2953	chr4:8007625:C:-	ABLIM2
chr19:18169404:C:+	AC007192.4	ENST00000593731.1	chr19	18169403	18169404	+	3utr	nonsense_mediated_decay	93	25	68	1	26.8817	98	36	62	1	36.7347	68	24	44	1	35.2941	93	25	68	1	26.8817	98	36	62	1	36.7347	68	24	44	1	35.2941	1	1	1	32.9702	5.32173	chr19:18169404:C:+	AC007192.4
chr19:18169405:C:+	AC007192.4	ENST00000593731.1	chr19	18169404	18169405	+	3utr	nonsense_mediated_decay	98	27	71	1	27.551	98	37	61	1	37.7551	67	27	40	1	40.2985	98	27	71	1	27.551	98	37	61	1	37.7551	67	27	40	1	40.2985	1	1	1	35.2015	6.74649	chr19:18169405:C:+	AC007192.4
chr19:18169979:C:+	AC007192.4	ENST00000593731.1	chr19	18169978	18169979	+	3utr	nonsense_mediated_decay	138	58	80	1	42.029	97	40	57	1	41.2371	68	28	40	1	41.1765	140	59	81	1	42.1429	99	42	57	1	42.4242	69	29	40	1	42.029	0.979798	0.985714	0.985507	41.4809	0.475661	chr19:18169979:C:+	AC007192.4
chr15:92883098:C:+	AC013394.2	ENST00000557682.6	chr15	92883097	92883098	+	ncRNA_exonic	lincRNA	47	9	38	1	19.1489	62	5	57	1	8.06452	48	6	42	1	12.5	47	9	38	1	19.1489	62	5	57	1	8.06452	49	7	42	1	14.2857	1	1	0.979592	13.2378	5.57892	chr15:92883098:C:+	AC013394.2
chr7:1160552:C:+	AC091729.9	ENST00000423008.1	chr7	1160551	1160552	+	ncRNA_exonic	antisense	99	50	49	1	50.5051	105	51	54	1	48.5714	81	31	50	1	38.2716	103	53	50	1	51.4563	107	53	54	1	49.5327	82	32	50	1	39.0244	0.981308	0.961165	0.987805	45.7827	6.57625	chr7:1160552:C:+	AC091729.9
chr7:143379938:C:-	AC093673.5	ENST00000429630.1	chr7	143379937	143379938	-	ncRNA_exonic	antisense	246	49	197	1	19.9187	288	78	210	1	27.0833	213	49	164	1	23.0047	246	49	197	1	19.9187	288	78	210	1	27.0833	213	49	164	1	23.0047	1	1	1	23.3356	3.59376	chr7:143379938:C:-	AC093673.5
chr17:7351381:C:+	ACAP1	ENST00000158762.7	chr17	7351380	7351381	+	cds	protein_coding	121	13	108	1	10.7438	71	10	61	1	14.0845	52	5	47	1	9.61538	121	13	108	1	10.7438	71	10	61	1	14.0845	52	5	47	1	9.61538	1	1	1	11.4812	2.32403	chr17:7351381:C:+	ACAP1
chr20:45843543:C:-	ACOT8	ENST00000217455.8	chr20	45843542	45843543	-	cds	protein_coding	297	69	228	1	23.2323	373	102	271	1	27.3458	243	75	168	1	30.8642	297	69	228	1	23.2323	373	102	271	1	27.3458	243	75	168	1	30.8642	1	1	1	27.1475	3.8198	chr20:45843543:C:-	ACOT8
chr19:38705823:C:+	ACTN4	ENST00000252699.6	chr19	38705822	38705823	+	intronic	protein_coding	98	61	37	1	62.2449	72	41	31	1	56.9444	103	64	39	1	62.1359	98	61	37	1	62.2449	72	41	31	1	56.9444	103	64	39	1	62.1359	1	1	1	60.4418	3.02925	chr19:38705823:C:+	ACTN4
chr19:38725256:C:+	ACTN4	ENST00000252699.6	chr19	38725255	38725256	+	intronic	protein_coding	380	130	250	1	34.2105	400	134	266	1	33.5	390	151	239	1	38.7179	380	130	250	1	34.2105	400	134	266	1	33.5	390	151	239	1	38.7179	1	1	1	35.4762	2.82986	chr19:38725256:C:+	ACTN4
chr2:65269162:C:+	ACTR2	ENST00000260641.9	chr2	65269161	65269162	+	3utr	protein_coding	78	13	65	1	16.6667	94	10	84	1	10.6383	94	18	76	1	19.1489	78	13	65	1	16.6667	94	10	84	1	10.6383	94	18	76	1	19.1489	1	1	1	15.4846	4.37672	chr2:65269162:C:+	ACTR2
chr1:155057682:C:+	ADAM15	ENST00000356955.6	chr1	155057681	155057682	+	cds	protein_coding	1494	706	788	1	47.2557	1494	670	823	0.999331	44.8761	1199	535	664	1	44.6205	1495	707	788	1	47.291	1494	670	823	0.999331	44.8761	1199	535	664	1	44.6205	1	0.999331	1	45.5841	1.45327	chr1:155057682:C:+	ADAM15
chr10:1217058:C:-	ADARB2	ENST00000381312.5	chr10	1217057	1217058	-	cds	protein_coding	91	22	69	1	24.1758	61	10	51	1	16.3934	45	8	37	1	17.7778	91	22	69	1	24.1758	61	10	51	1	16.3934	45	8	37	1	17.7778	1	1	1	19.449	4.15164	chr10:1217058:C:-	ADARB2
chr10:1271025:C:-	ADARB2	ENST00000381312.5	chr10	1271024	1271025	-	cds	protein_coding	144	17	127	1	11.8056	141	23	118	1	16.3121	100	14	86	1	14	144	17	127	1	11.8056	141	23	118	1	16.3121	100	14	86	1	14	1	1	1	14.0392	2.25351	chr10:1271025:C:-	ADARB2
chr19:40705367:C:-	ADCK4	ENST00000324464.7	chr19	40705366	40705367	-	cds	protein_coding	159	66	93	1	41.5094	206	76	130	1	36.8932	140	52	88	1	37.1429	159	66	93	1	41.5094	206	76	130	1	36.8932	140	52	88	1	37.1429	1	1	1	38.5152	2.59612	chr19:40705367:C:-	ADCK4
chr19:14622002:C:-	ADGRE3	ENST00000344373.8	chr19	14622001	14622002	-	intronic	protein_coding	166	19	147	1	11.4458	186	22	164	1	11.828	183	21	162	1	11.4754	166	19	147	1	11.4458	186	22	164	1	11.828	183	21	162	1	11.4754	1	1	1	11.583	0.212612	chr19:14622002:C:-	ADGRE3
chr20:62303047:C:+	ADRM1	ENST00000491935.5	chr20	62303046	62303047	+	5utr	protein_coding	2114	248	1865	0.999527	11.7369	2418	231	2187	1	9.55335	2046	230	1816	1	11.2414	2115	248	1866	0.999527	11.7313	2420	232	2188	1	9.58678	2046	230	1816	1	11.2414	0.999174	0.999527	1	10.8439	1.14476	chr20:62303047:C:+	ADRM1
chr20:62303421:C:+	ADRM1	ENST00000491935.5	chr20	62303420	62303421	+	intronic	protein_coding	52	12	40	1	23.0769	67	31	36	1	46.2687	54	19	35	1	35.1852	53	12	41	1	22.6415	68	32	36	1	47.0588	55	20	35	1	36.3636	0.985294	0.981132	0.981818	34.8436	11.5996	chr20:62303421:C:+	ADRM1
chr5:149306376:C:+	AFAP1L1	ENST00000296721.8	chr5	149306375	149306376	+	cds	protein_coding	91	22	69	1	24.1758	113	16	97	1	14.1593	99	18	81	1	18.1818	91	22	69	1	24.1758	113	16	97	1	14.1593	99	18	81	1	18.1818	1	1	1	18.839	5.0405	chr5:149306376:C:+	AFAP1L1
chr2:235494372:C:+	AGAP1	ENST00000304032.12	chr2	235494371	235494372	+	5utr	protein_coding	275	54	221	1	19.6364	264	50	214	1	18.9394	193	27	166	1	13.9896	275	54	221	1	19.6364	266	50	216	1	18.797	193	27	166	1	13.9896	0.992481	1	1	17.5218	3.07873	chr2:235494372:C:+	AGAP1
chr1:35888430:C:+	AGO1	ENST00000373204.5	chr1	35888429	35888430	+	cds	protein_coding	60	32	28	1	53.3333	68	38	30	1	55.8824	65	31	34	1	47.6923	60	32	28	1	53.3333	69	39	30	1	56.5217	65	31	34	1	47.6923	0.985507	1	1	52.3027	4.19117	chr1:35888430:C:+	AGO1
chr8:140540214:C:-	AGO2	ENST00000220592.9	chr8	140540213	140540214	-	intronic	protein_coding	72	46	26	1	63.8889	90	62	28	1	68.8889	55	36	19	1	65.4545	72	46	26	1	63.8889	90	62	28	1	68.8889	55	36	19	1	65.4545	1	1	1	66.0774	2.55754	chr8:140540214:C:-	AGO2
chr9:85655279:C:-	AGTPBP1	ENST00000337006.8	chr9	85655278	85655279	-	cds	protein_coding	35	6	29	1	17.1429	45	13	32	1	28.8889	36	6	30	1	16.6667	35	6	29	1	17.1429	45	13	32	1	28.8889	36	6	30	1	16.6667	1	1	1	20.8995	6.92313	chr9:85655279:C:-	AGTPBP1
chr10:70114168:C:-	AIFM2	ENST00000613322.4	chr10	70114167	70114168	-	3utr	protein_coding	654	78	576	1	11.9266	741	78	663	1	10.5263	748	74	674	1	9.89305	708	130	578	1	18.3616	814	149	665	1	18.3047	804	129	675	1	16.0448	0.910319	0.923729	0.930348	10.782	1.04061	chr10:70114168:C:-	AIFM2
chr10:70114169:C:-	AIFM2	ENST00000613322.4	chr10	70114168	70114169	-	3utr	protein_coding	636	71	565	1	11.1635	702	72	630	1	10.2564	732	72	660	1	9.83607	690	123	567	1	17.8261	770	139	630	0.998701	18.0754	786	125	661	1	15.9033	0.911688	0.921739	0.931298	10.4187	0.67844	chr10:70114169:C:-	AIFM2
chr6:143136910:C:+	AIG1	ENST00000629020.2	chr6	143136909	143136910	+	cds	protein_coding	599	94	505	1	15.6928	493	87	406	1	17.6471	403	62	341	1	15.3846	599	94	505	1	15.6928	493	87	406	1	17.6471	403	62	341	1	15.3846	1	1	1	16.2415	1.22697	chr6:143136910:C:+	AIG1
chr16:3191548:C:+	AJ003147.9	ENST00000576468.1	chr16	3191547	3191548	+	ncRNA_intronic	antisense	31	24	7	1	77.4194	43	17	26	1	39.5349	43	32	11	1	74.4186	31	24	7	1	77.4194	44	18	26	1	40.9091	43	32	11	1	74.4186	0.977273	1	1	63.7909	21.0599	chr16:3191548:C:+	AJ003147.9
chr1:38991487:C:+	AKIRIN1	ENST00000432648.7	chr1	38991486	38991487	+	cds	protein_coding	2475	275	2198	0.999192	11.1201	2013	250	1763	1	12.4193	1672	177	1495	1	10.5861	2477	275	2200	0.999193	11.1111	2015	251	1764	1	12.4566	1674	177	1497	1	10.5735	0.999007	0.999193	0.998805	11.3752	0.942818	chr1:38991487:C:+	AKIRIN1
chr1:19311960:C:-	AKR7A2	ENST00000235835.7	chr1	19311959	19311960	-	cds	protein_coding	2422	274	2148	1	11.313	2854	338	2516	1	11.843	2481	332	2149	1	13.3817	2423	275	2148	1	11.3496	2855	338	2517	1	11.8389	2481	332	2149	1	13.3817	0.99965	0.999587	1	12.1792	1.07457	chr1:19311960:C:-	AKR7A2
chr11:68018540:C:+	ALDH3B1	ENST00000342456.10	chr11	68018539	68018540	+	cds	protein_coding	485	49	436	1	10.1031	407	51	356	1	12.5307	378	35	343	1	9.25926	485	49	436	1	10.1031	407	51	356	1	12.5307	378	35	343	1	9.25926	1	1	1	10.631	1.69842	chr11:68018540:C:+	ALDH3B1
chr11:68019021:C:+	ALDH3B1	ENST00000342456.10	chr11	68019020	68019021	+	intronic	protein_coding	166	73	93	1	43.9759	107	40	67	1	37.3832	125	29	96	1	23.2	166	73	93	1	43.9759	108	41	67	1	37.963	125	29	96	1	23.2	0.990741	1	1	34.853	10.6165	chr11:68019021:C:+	ALDH3B1
chr11:78124143:C:-	ALG8	ENST00000376156.7	chr11	78124142	78124143	-	cds	protein_coding	84	16	68	1	19.0476	105	20	85	1	19.0476	104	23	81	1	22.1154	84	16	68	1	19.0476	105	20	85	1	19.0476	104	23	81	1	22.1154	1	1	1	20.0702	1.77118	chr11:78124143:C:-	ALG8
chr2:73602259:C:+	ALMS1	ENST00000613296.4	chr2	73602258	73602259	+	cds	protein_coding	242	27	215	1	11.157	218	32	186	1	14.6789	163	25	138	1	15.3374	242	27	215	1	11.157	218	32	186	1	14.6789	163	25	138	1	15.3374	1	1	1	13.7244	2.2477	chr2:73602259:C:+	ALMS1
chr11:94799427:C:+	AMOTL1	ENST00000433060.2	chr11	94799426	94799427	+	cds	protein_coding	146	16	130	1	10.9589	106	13	93	1	12.2642	114	12	102	1	10.5263	146	16	130	1	10.9589	106	13	93	1	12.2642	114	12	102	1	10.5263	1	1	1	11.2498	0.904698	chr11:94799427:C:+	AMOTL1
chr5:14848801:C:-	ANKH	ENST00000284268.7	chr5	14848800	14848801	-	intronic	protein_coding	105	27	78	1	25.7143	58	16	42	1	27.5862	52	6	46	1	11.5385	105	27	78	1	25.7143	58	16	42	1	27.5862	52	6	46	1	11.5385	1	1	1	21.613	8.77485	chr5:14848801:C:-	ANKH
chr13:110914890:C:-	ANKRD10	ENST00000267339.6	chr13	110914889	110914890	-	cds	protein_coding	66	14	52	1	21.2121	72	19	53	1	26.3889	59	23	36	1	38.9831	66	14	52	1	21.2121	72	19	53	1	26.3889	59	23	36	1	38.9831	1	1	1	28.8614	9.13982	chr13:110914890:C:-	ANKRD10
chr16:89490461:C:-	ANKRD11	ENST00000301030.9	chr16	89490460	89490461	-	5utr	protein_coding	135	16	119	1	11.8519	100	10	90	1	10	56	7	49	1	12.5	135	16	119	1	11.8519	103	12	91	1	11.6505	57	7	50	1	12.2807	0.970874	1	0.982456	11.4506	1.2974	chr16:89490461:C:-	ANKRD11
chr16:89490462:C:-	ANKRD11	ENST00000301030.9	chr16	89490461	89490462	-	5utr	protein_coding	138	30	108	1	21.7391	113	27	86	1	23.8938	67	16	51	1	23.8806	138	30	108	1	21.7391	116	27	89	1	23.2759	68	17	51	1	25	0.974138	1	0.985294	23.1712	1.24021	chr16:89490462:C:-	ANKRD11
chr14:102507560:C:-	ANKRD9	ENST00000286918.8	chr14	102507559	102507560	-	cds	protein_coding	647	89	558	1	13.7558	586	71	515	1	12.116	427	51	376	1	11.9438	647	89	558	1	13.7558	586	71	515	1	12.116	427	51	376	1	11.9438	1	1	1	12.6052	1.00015	chr14:102507560:C:-	ANKRD9
chr6:35079536:C:+	ANKS1A	ENST00000360359.4	chr6	35079535	35079536	+	cds	protein_coding	63	9	54	1	14.2857	49	6	43	1	12.2449	36	6	30	1	16.6667	63	9	54	1	14.2857	49	6	43	1	12.2449	36	6	30	1	16.6667	1	1	1	14.3991	2.21306	chr6:35079536:C:+	ANKS1A
chr2:69246032:C:+	ANTXR1	ENST00000303714.8	chr2	69246031	69246032	+	3utr	protein_coding	196	37	159	1	18.8776	111	29	82	1	26.1261	54	9	45	1	16.6667	196	37	159	1	18.8776	111	29	82	1	26.1261	54	9	45	1	16.6667	1	1	1	20.5568	4.94825	chr2:69246032:C:+	ANTXR1
chr22:29341196:C:-	AP1B1	ENST00000357586.6	chr22	29341195	29341196	-	intronic	protein_coding	575	295	279	0.998261	51.3937	505	192	313	1	38.0198	463	183	280	1	39.5248	576	296	279	0.998264	51.4783	505	192	313	1	38.0198	463	183	280	1	39.5248	1	0.998264	1	42.9795	7.32573	chr22:29341196:C:-	AP1B1
chr14:23562346:C:-	AP1G2	ENST00000308724.9	chr14	23562345	23562346	-	cds	protein_coding	76	10	66	1	13.1579	66	7	59	1	10.6061	85	7	78	1	8.23529	76	10	66	1	13.1579	66	7	59	1	10.6061	85	7	78	1	8.23529	1	1	1	10.6664	2.46186	chr14:23562346:C:-	AP1G2
chr19:10575008:C:-	AP1M2	ENST00000590923.5	chr19	10575007	10575008	-	cds	protein_coding	1029	178	851	1	17.2983	1035	180	854	0.999034	17.4081	792	136	656	1	17.1717	1029	178	851	1	17.2983	1035	180	854	0.999034	17.4081	792	136	656	1	17.1717	1	1	1	17.2927	0.118303	chr19:10575008:C:-	AP1M2
chr19:49805177:C:+	AP2A1	ENST00000354293.9	chr19	49805176	49805177	+	intronic	protein_coding	48	16	32	1	33.3333	48	8	40	1	16.6667	42	10	32	1	23.8095	48	16	32	1	33.3333	48	8	40	1	16.6667	42	10	32	1	23.8095	1	1	1	24.6032	8.36163	chr19:49805177:C:+	AP2A1
chr17:35626631:C:+	AP2B1	ENST00000621914.4	chr17	35626630	35626631	+	cds	protein_coding	396	52	344	1	13.1313	301	24	277	1	7.97342	246	30	216	1	12.1951	396	52	344	1	13.1313	301	24	277	1	7.97342	246	30	216	1	12.1951	1	1	1	11.1	2.74782	chr17:35626631:C:+	AP2B1
chr11:65780107:C:-	AP5B1	ENST00000532090.2	chr11	65780106	65780107	-	cds	protein_coding	68	19	49	1	27.9412	80	17	63	1	21.25	82	18	64	1	21.9512	68	19	49	1	27.9412	80	17	63	1	21.25	82	18	64	1	21.9512	1	1	1	23.7141	3.67748	chr11:65780107:C:-	AP5B1
chr19:3758506:C:-	APBA3	ENST00000316757.3	chr19	3758505	3758506	-	intronic	protein_coding	72	15	57	1	20.8333	64	8	56	1	12.5	36	5	31	1	13.8889	74	17	57	1	22.973	65	9	56	1	13.8462	37	6	31	1	16.2162	0.984615	0.972973	0.972973	15.7407	4.46465	chr19:3758506:C:-	APBA3
chr19:3758512:C:-	APBA3	ENST00000316757.3	chr19	3758511	3758512	-	intronic	protein_coding	61	15	46	1	24.5902	55	7	48	1	12.7273	31	5	26	1	16.129	63	17	46	1	26.9841	56	8	48	1	14.2857	32	6	26	1	18.75	0.982143	0.968254	0.96875	17.8155	6.10861	chr19:3758512:C:-	APBA3
chr3:49681197:C:+	APEH	ENST00000296456.9	chr3	49681196	49681197	+	cds	protein_coding	844	205	639	1	24.2891	897	178	719	1	19.8439	874	208	666	1	23.7986	845	206	639	1	24.3787	898	178	720	1	19.8218	874	208	666	1	23.7986	0.998886	0.998817	1	22.6439	2.43721	chr3:49681197:C:+	APEH
chr16:88810479:C:-	APRT	ENST00000378364.7	chr16	88810478	88810479	-	cds	protein_coding	4065	515	3549	0.999754	12.6722	3678	438	3239	0.999728	11.9119	3266	441	2825	1	13.5028	4065	515	3549	0.999754	12.6722	3678	438	3239	0.999728	11.9119	3266	441	2825	1	13.5028	1	1	1	12.6956	0.795693	chr16:88810479:C:-	APRT
chr11:72727058:C:-	ARAP1	ENST00000359373.9	chr11	72727057	72727058	-	cds	protein_coding	67	14	53	1	20.8955	54	9	45	1	16.6667	42	12	30	1	28.5714	67	14	53	1	20.8955	54	9	45	1	16.6667	42	12	30	1	28.5714	1	1	1	22.0445	6.03498	chr11:72727058:C:-	ARAP1
chr4:147906687:C:+	ARHGAP10	ENST00000336498.7	chr4	147906686	147906687	+	cds	protein_coding	192	26	166	1	13.5417	219	24	195	1	10.9589	197	22	175	1	11.1675	192	26	166	1	13.5417	219	24	195	1	10.9589	197	22	175	1	11.1675	1	1	1	11.8894	1.43473	chr4:147906687:C:+	ARHGAP10
chr11:73308896:C:+	ARHGEF17	ENST00000263674.3	chr11	73308895	73308896	+	cds	protein_coding	89	11	78	1	12.3596	62	11	51	1	17.7419	51	10	41	1	19.6078	92	11	81	1	11.9565	63	11	52	1	17.4603	53	10	43	1	18.8679	0.984127	0.967391	0.962264	16.5698	3.76363	chr11:73308896:C:+	ARHGEF17
chr11:73308897:C:+	ARHGEF17	ENST00000263674.3	chr11	73308896	73308897	+	cds	protein_coding	89	20	69	1	22.4719	64	13	51	1	20.3125	51	11	40	1	21.5686	93	20	73	1	21.5054	65	14	51	1	21.5385	53	11	42	1	20.7547	0.984615	0.956989	0.962264	21.451	1.0845	chr11:73308897:C:+	ARHGEF17
chr2:231198804:C:+	ARMC9	ENST00000614261.4	chr2	231198803	231198804	+	intronic	protein_coding	47	27	20	1	57.4468	52	28	24	1	53.8462	72	34	38	1	47.2222	47	27	20	1	57.4468	52	28	24	1	53.8462	72	34	38	1	47.2222	1	1	1	52.8384	5.18625	chr2:231198804:C:+	ARMC9
chr10:5639467:C:-	ASB13	ENST00000357700.10	chr10	5639466	5639467	-	3utr	protein_coding	524	58	466	1	11.0687	536	73	463	1	13.6194	414	66	348	1	15.942	525	58	467	1	11.0476	536	73	463	1	13.6194	414	66	348	1	15.942	1	0.998095	1	13.5434	2.43755	chr10:5639467:C:-	ASB13
chr9:129639162:C:-	ASB6	ENST00000450050.6	chr9	129639161	129639162	-	intronic	protein_coding	436	146	290	1	33.4862	405	119	286	1	29.3827	401	132	269	1	32.9177	443	153	290	1	34.5372	407	121	286	1	29.7297	403	134	269	1	33.2506	0.995086	0.984199	0.995037	31.9289	2.2233	chr9:129639162:C:-	ASB6
chr16:29901666:C:+	ASPHD1	ENST00000308748.9	chr16	29901665	29901666	+	cds	protein_coding	325	35	290	1	10.7692	319	40	279	1	12.5392	235	30	204	0.995745	12.8205	342	35	307	1	10.2339	331	40	291	1	12.0846	251	32	218	0.996016	12.8	0.963746	0.950292	0.936255	12.043	1.11203	chr16:29901666:C:+	ASPHD1
chr20:32429429:C:+	ASXL1	ENST00000375687.9	chr20	32429428	32429429	+	cds	protein_coding	205	21	184	1	10.2439	152	20	132	1	13.1579	113	10	103	1	8.84956	214	22	192	1	10.2804	162	22	140	1	13.5802	124	13	111	1	10.4839	0.938272	0.957944	0.91129	10.7505	2.19838	chr20:32429429:C:+	ASXL1
chr11:46673337:C:+	ATG13	ENST00000359513.8	chr11	46673336	46673337	+	3utr	protein_coding	124	11	113	1	8.87097	135	22	113	1	16.2963	134	26	108	1	19.403	124	11	113	1	8.87097	135	22	113	1	16.2963	134	26	108	1	19.403	1	1	1	14.8567	5.41157	chr11:46673337:C:+	ATG13
chr11:46672265:C:+	ATG13	ENST00000359513.8	chr11	46672264	46672265	+	cds	protein_coding	189	23	166	1	12.1693	259	37	222	1	14.2857	222	35	187	1	15.7658	189	23	166	1	12.1693	259	37	222	1	14.2857	223	36	187	1	16.1435	1	1	0.995516	14.0736	1.80759	chr11:46672265:C:+	ATG13
chr2:219225284:C:-	ATG9A	ENST00000409618.5	chr2	219225283	219225284	-	intronic	protein_coding	57	31	26	1	54.386	37	19	18	1	51.3514	37	13	24	1	35.1351	57	31	26	1	54.386	37	19	18	1	51.3514	37	13	24	1	35.1351	1	1	1	46.9575	10.3503	chr2:219225284:C:-	ATG9A
chr19:19663425:C:-	ATP13A1	ENST00000357324.10	chr19	19663424	19663425	-	cds	protein_coding	66	14	52	1	21.2121	49	8	41	1	16.3265	32	6	26	1	18.75	66	14	52	1	21.2121	49	8	41	1	16.3265	32	6	26	1	18.75	1	1	1	18.7629	2.44282	chr19:19663425:C:-	ATP13A1
chr1:16987123:C:-	ATP13A2	ENST00000452699.5	chr1	16987122	16987123	-	cds	protein_coding	60	9	51	1	15	43	8	35	1	18.6047	41	15	26	1	36.5854	60	9	51	1	15	43	8	35	1	18.6047	41	15	26	1	36.5854	1	1	1	23.3967	11.5631	chr1:16987123:C:-	ATP13A2
chr1:16997163:C:-	ATP13A2	ENST00000452699.5	chr1	16997162	16997163	-	cds	protein_coding	114	13	101	1	11.4035	88	9	79	1	10.2273	68	6	62	1	8.82353	114	13	101	1	11.4035	88	9	79	1	10.2273	68	6	62	1	8.82353	1	1	1	10.1514	1.29166	chr1:16997163:C:-	ATP13A2
chr12:110282124:C:+	ATP2A2	ENST00000308664.10	chr12	110282123	110282124	+	intronic	protein_coding	72	15	57	1	20.8333	72	7	65	1	9.72222	75	11	64	1	14.6667	72	15	57	1	20.8333	72	7	65	1	9.72222	75	11	64	1	14.6667	1	1	1	15.0741	5.56675	chr12:110282124:C:+	ATP2A2
chr12:89708767:C:-	ATP2B1	ENST00000428670.7	chr12	89708766	89708767	-	5utr	protein_coding	125	33	92	1	26.4	135	32	103	1	23.7037	133	21	112	1	15.7895	125	33	92	1	26.4	135	32	103	1	23.7037	133	21	112	1	15.7895	1	1	1	21.9644	5.51495	chr12:89708767:C:-	ATP2B1
chr12:56645912:C:-	ATP5B	ENST00000262030.7	chr12	56645911	56645912	-	cds	protein_coding	6141	760	5381	1	12.3758	6999	728	6271	1	10.4015	7116	830	6284	0.999719	11.6671	6141	760	5381	1	12.3758	7001	728	6273	1	10.3985	7116	830	6284	0.999719	11.6671	0.999714	1	1	11.4815	1.00018	chr12:56645912:C:-	ATP5B
chr19:1244556:C:+	ATP5D	ENST00000215375.6	chr19	1244555	1244556	+	3utr	protein_coding	812	88	724	1	10.8374	691	75	616	1	10.8538	656	87	569	1	13.2622	824	90	734	1	10.9223	696	77	619	1	11.0632	660	87	573	1	13.1818	0.992816	0.985437	0.993939	11.6512	1.39522	chr19:1244556:C:+	ATP5D
chr19:41432260:C:-	ATP5SL	ENST00000221943.13	chr19	41432259	41432260	-	cds	protein_coding	461	70	391	1	15.1844	504	82	422	1	16.2698	396	48	347	0.997475	12.1519	461	70	391	1	15.1844	504	82	422	1	16.2698	396	48	347	0.997475	12.1519	1	1	1	14.5354	2.13431	chr19:41432260:C:-	ATP5SL
chr19:41438309:C:-	ATP5SL	ENST00000221943.13	chr19	41438308	41438309	-	cds	protein_coding	614	102	512	1	16.6124	618	94	523	0.998382	15.235	495	69	426	1	13.9394	614	102	512	1	16.6124	618	94	523	0.998382	15.235	495	69	426	1	13.9394	1	1	1	15.2623	1.3367	chr19:41438309:C:-	ATP5SL
chr1:235504214:C:-	B3GALNT2	ENST00000366600.7	chr1	235504213	235504214	-	cds	protein_coding	795	123	672	1	15.4717	820	98	722	1	11.9512	562	82	480	1	14.5907	795	123	672	1	15.4717	821	98	723	1	11.9367	562	82	480	1	14.5907	0.998782	1	1	14.0046	1.83198	chr1:235504214:C:-	B3GALNT2
chr12:57630480:C:-	B4GALNT1	ENST00000341156.8	chr12	57630479	57630480	-	cds	protein_coding	103	11	92	1	10.6796	104	13	91	1	12.5	90	14	76	1	15.5556	103	11	92	1	10.6796	104	13	91	1	12.5	90	14	76	1	15.5556	1	1	1	12.9117	2.46391	chr12:57630480:C:-	B4GALNT1
chr1:43979419:C:+	B4GALT2	ENST00000372324.5	chr1	43979418	43979419	+	5utr	protein_coding	63	9	54	1	14.2857	53	9	44	1	16.9811	43	8	35	1	18.6047	66	12	54	1	18.1818	57	13	44	1	22.807	47	12	35	1	25.5319	0.929825	0.954545	0.914894	16.6238	2.18152	chr1:43979419:C:+	B4GALT2
chr1:43979420:C:+	B4GALT2	ENST00000372324.5	chr1	43979419	43979420	+	5utr	protein_coding	77	9	68	1	11.6883	66	10	56	1	15.1515	53	8	45	1	15.0943	81	13	68	1	16.0494	70	14	56	1	20	58	13	45	1	22.4138	0.942857	0.950617	0.913793	13.9781	1.98318	chr1:43979420:C:+	B4GALT2
chr17:19343444:C:-	B9D1	ENST00000477478.6	chr17	19343443	19343444	-	3utr	protein_coding	162	89	72	0.993827	55.2795	196	103	93	1	52.551	175	110	65	1	62.8571	162	89	72	0.993827	55.2795	196	103	93	1	52.551	176	111	65	1	63.0682	1	1	0.994318	56.8959	5.33981	chr17:19343444:C:-	B9D1
chr6:57172561:C:+	BAG2	ENST00000370693.5	chr6	57172560	57172561	+	5utr	protein_coding	99	9	90	1	9.09091	144	18	126	1	12.5	131	16	115	1	12.2137	99	9	90	1	9.09091	144	18	126	1	12.5	131	16	115	1	12.2137	1	1	1	11.2682	1.89103	chr6:57172561:C:+	BAG2
chr9:93951739:C:-	BARX1	ENST00000253968.10	chr9	93951738	93951739	-	3utr	protein_coding	2581	316	2265	1	12.2433	2262	278	1984	1	12.29	1774	234	1540	1	13.1905	2614	321	2293	1	12.28	2290	285	2005	1	12.4454	1793	237	1556	1	13.2181	0.987773	0.987376	0.989403	12.5746	0.533906	chr9:93951739:C:-	BARX1
chr9:93955265:C:-	BARX1	ENST00000253968.10	chr9	93955264	93955265	-	5utr	protein_coding	1719	185	1534	1	10.7621	1473	145	1328	1	9.84386	1108	108	1000	1	9.74729	1753	188	1565	1	10.7245	1499	145	1354	1	9.67312	1133	112	1021	1	9.88526	0.982655	0.980605	0.977935	10.1177	0.560092	chr9:93955265:C:-	BARX1
chr9:93955266:C:-	BARX1	ENST00000253968.10	chr9	93955265	93955266	-	5utr	protein_coding	1671	379	1291	0.999402	22.6946	1410	330	1075	0.996454	23.4875	1069	228	840	0.999065	21.3483	1703	386	1316	0.999413	22.6792	1431	333	1093	0.996506	23.352	1096	233	862	0.999088	21.2785	0.985325	0.98121	0.975365	22.5102	1.08148	chr9:93955266:C:-	BARX1
chr5:17276803:C:+	BASP1	ENST00000322611.3	chr5	17276802	17276803	+	3utr	protein_coding	32	10	22	1	31.25	39	9	30	1	23.0769	34	7	27	1	20.5882	32	10	22	1	31.25	39	9	30	1	23.0769	34	7	27	1	20.5882	1	1	1	24.9717	5.57772	chr5:17276803:C:+	BASP1
chr15:72731402:C:+	BBS4	ENST00000268057.8	chr15	72731401	72731402	+	cds	protein_coding	95	16	79	1	16.8421	93	17	76	1	18.2796	80	13	67	1	16.25	95	16	79	1	16.8421	93	17	76	1	18.2796	80	13	67	1	16.25	1	1	1	17.1239	1.04372	chr15:72731402:C:+	BBS4
chrX:153700859:C:-	BCAP31	ENST00000458587.7	chrX	153700858	153700859	-	3utr	protein_coding	149	14	135	1	9.39597	167	20	147	1	11.976	178	20	158	1	11.236	149	14	135	1	9.39597	167	20	147	1	11.976	178	20	158	1	11.236	1	1	1	10.8693	1.32854	chrX:153700859:C:-	BCAP31
chr16:30893993:C:-	BCL7C	ENST00000380317.8	chr16	30893992	30893993	-	5utr	protein_coding	1834	191	1641	0.998909	10.4258	1951	192	1759	1	9.84111	1328	140	1188	1	10.5422	1892	218	1672	0.998943	11.5344	2005	224	1781	1	11.1721	1377	160	1217	1	11.6195	0.973067	0.969345	0.964415	10.2697	0.375691	chr16:30893993:C:-	BCL7C
chr22:23253938:C:+	BCR	ENST00000305877.12	chr22	23253937	23253938	+	cds	protein_coding	137	23	114	1	16.7883	89	14	75	1	15.7303	84	11	73	1	13.0952	137	23	114	1	16.7883	89	14	75	1	15.7303	84	11	73	1	13.0952	1	1	1	15.2046	1.90184	chr22:23253938:C:+	BCR
chr2:32357482:C:+	BIRC6	ENST00000421745.6	chr2	32357481	32357482	+	cds	protein_coding	145	7	138	1	4.82759	171	42	129	1	24.5614	179	33	146	1	18.4358	145	7	138	1	4.82759	171	42	129	1	24.5614	179	33	146	1	18.4358	1	1	1	15.9416	10.1006	chr2:32357482:C:+	BIRC6
chr20:63236915:C:+	BIRC7	ENST00000217169.7	chr20	63236914	63236915	+	intronic	protein_coding	56	18	38	1	32.1429	40	16	24	1	40	40	8	32	1	20	56	18	38	1	32.1429	40	16	24	1	40	40	8	32	1	20	1	1	1	30.7143	10.0762	chr20:63236915:C:+	BIRC7
chr8:22197326:C:+	BMP1	ENST00000306385.9	chr8	22197325	22197326	+	cds	protein_coding	95	15	80	1	15.7895	74	15	59	1	20.2703	66	9	57	1	13.6364	96	16	80	1	16.6667	74	15	59	1	20.2703	66	9	57	1	13.6364	1	0.989583	1	16.5654	3.38433	chr8:22197326:C:+	BMP1
chr10:86926286:C:+	BMPR1A	ENST00000372037.7	chr10	86926285	86926286	+	3utr	protein_coding	54	18	36	1	33.3333	44	17	27	1	38.6364	46	16	30	1	34.7826	55	19	36	1	34.5455	46	17	29	1	36.9565	46	16	30	1	34.7826	0.956522	0.981818	1	35.5841	2.74086	chr10:86926286:C:+	BMPR1A
chr10:86926292:C:+	BMPR1A	ENST00000372037.7	chr10	86926291	86926292	+	3utr	protein_coding	49	18	31	1	36.7347	43	17	26	1	39.5349	44	16	28	1	36.3636	50	18	32	1	36	45	17	28	1	37.7778	44	16	28	1	36.3636	0.955556	0.98	1	37.5444	1.73376	chr10:86926292:C:+	BMPR1A
chr10:42820943:C:+	BMS1	ENST00000374518.5	chr10	42820942	42820943	+	cds	protein_coding	173	33	140	1	19.0751	209	42	167	1	20.0957	217	40	177	1	18.4332	173	33	140	1	19.0751	209	42	167	1	20.0957	217	40	177	1	18.4332	1	1	1	19.2013	0.83841	chr10:42820943:C:+	BMS1
chr7:2543757:C:-	BRAT1	ENST00000340611.8	chr7	2543756	2543757	-	cds	protein_coding	239	30	209	1	12.5523	230	24	206	1	10.4348	241	33	208	1	13.6929	239	30	209	1	12.5523	230	24	206	1	10.4348	241	33	208	1	13.6929	1	1	1	12.2267	1.65331	chr7:2543757:C:-	BRAT1
chr17:43102220:C:-	BRCA1	ENST00000471181.7	chr17	43102219	43102220	-	intronic	protein_coding	47	38	9	1	80.8511	54	37	17	1	68.5185	36	23	13	1	63.8889	50	39	11	1	78	54	37	17	1	68.5185	37	24	13	1	64.8649	1	0.94	0.972973	71.0862	8.76775	chr17:43102220:C:-	BRCA1
chr5:868869:C:-	BRD9	ENST00000467963.5	chr5	868868	868869	-	intronic	protein_coding	179	19	160	1	10.6145	191	21	170	1	10.9948	138	15	123	1	10.8696	179	19	160	1	10.6145	191	21	170	1	10.9948	138	15	123	1	10.8696	1	1	1	10.8263	0.193779	chr5:868869:C:-	BRD9
chr11:57742991:C:+	C11orf31	ENST00000622257.4	chr11	57742990	57742991	+	3utr	protein_coding	167	16	151	1	9.58084	206	22	184	1	10.6796	164	19	145	1	11.5854	167	16	151	1	9.58084	206	22	184	1	10.6796	164	19	145	1	11.5854	1	1	1	10.6153	1.00381	chr11:57742991:C:+	C11orf31
chr12:121002588:C:-	C12orf43	ENST00000288757.7	chr12	121002587	121002588	-	3utr	protein_coding	113	24	89	1	21.2389	111	26	85	1	23.4234	88	18	70	1	20.4545	113	24	89	1	21.2389	111	26	85	1	23.4234	88	18	70	1	20.4545	1	1	1	21.7056	1.53848	chr12:121002588:C:-	C12orf43
chr17:82449719:C:-	C17orf62	ENST00000437807.6	chr17	82449718	82449719	-	intronic	protein_coding	91	15	76	1	16.4835	120	18	102	1	15	100	21	79	1	21	91	15	76	1	16.4835	121	18	103	1	14.876	100	21	79	1	21	0.991736	1	1	17.4945	3.12515	chr17:82449719:C:-	C17orf62
chr19:38304981:C:+	C19orf33	ENST00000588605.5	chr19	38304980	38304981	+	3utr	protein_coding	88	44	44	1	50	65	35	30	1	53.8462	49	27	22	1	55.102	88	44	44	1	50	65	35	30	1	53.8462	49	27	22	1	55.102	1	1	1	52.9827	2.65835	chr19:38304981:C:+	C19orf33
chr1:37808098:C:+	C1orf122	ENST00000373043.1	chr1	37808097	37808098	+	5utr	protein_coding	395	52	343	1	13.1646	480	72	408	1	15	355	45	310	1	12.6761	406	58	348	1	14.2857	492	77	415	1	15.6504	362	48	314	1	13.2597	0.97561	0.972906	0.980663	13.6135	1.2253	chr1:37808098:C:+	C1orf122
chr3:50558126:C:-	C3orf18	ENST00000357203.7	chr3	50558125	50558126	-	3utr	protein_coding	39	11	28	1	28.2051	48	8	40	1	16.6667	31	9	22	1	29.0323	39	11	28	1	28.2051	48	8	40	1	16.6667	31	9	22	1	29.0323	1	1	1	24.6347	6.91289	chr3:50558126:C:-	C3orf18
chr5:442198:C:-	C5orf55	ENST00000623673.1	chr5	442197	442198	-	ncRNA_exonic	antisense	150	83	67	1	55.3333	129	68	61	1	52.7132	94	44	50	1	46.8085	152	83	69	1	54.6053	131	69	62	1	52.6718	97	45	52	1	46.3918	0.984733	0.986842	0.969072	51.6183	4.3666	chr5:442198:C:-	C5orf55
chr5:442204:C:-	C5orf55	ENST00000623673.1	chr5	442203	442204	-	ncRNA_exonic	antisense	147	105	42	1	71.4286	127	78	49	1	61.4173	90	54	36	1	60	151	109	42	1	72.1854	132	82	50	1	62.1212	93	57	36	1	61.2903	0.962121	0.97351	0.967742	64.282	6.22958	chr5:442204:C:-	C5orf55
chr22:24063016:C:+	CABIN1	ENST00000398319.6	chr22	24063015	24063016	+	cds	protein_coding	226	44	182	1	19.469	228	48	180	1	21.0526	149	24	125	1	16.1074	226	44	182	1	19.469	228	48	180	1	21.0526	149	24	125	1	16.1074	1	1	1	18.8763	2.52534	chr22:24063016:C:+	CABIN1
chr22:24164531:C:+	CABIN1	ENST00000398319.6	chr22	24164530	24164531	+	cds	protein_coding	129	44	85	1	34.1085	91	33	58	1	36.2637	37	12	25	1	32.4324	129	44	85	1	34.1085	91	33	58	1	36.2637	37	12	25	1	32.4324	1	1	1	34.2682	1.92064	chr22:24164531:C:+	CABIN1
chr2:27233405:C:+	CAD	ENST00000264705.8	chr2	27233404	27233405	+	cds	protein_coding	119	15	104	1	12.605	60	6	54	1	10	55	5	50	1	9.09091	119	15	104	1	12.605	60	6	54	1	10	55	5	50	1	9.09091	1	1	1	10.5653	1.824	chr2:27233405:C:+	CAD
chr1:20485523:C:-	CAMK2N1	ENST00000375078.3	chr1	20485522	20485523	-	5utr	protein_coding	49	13	36	1	26.5306	35	9	26	1	25.7143	43	10	33	1	23.2558	49	13	36	1	26.5306	35	9	26	1	25.7143	43	10	33	1	23.2558	1	1	1	25.1669	1.70464	chr1:20485523:C:-	CAMK2N1
chr9:135882790:C:-	CAMSAP1	ENST00000389532.8	chr9	135882789	135882790	-	intronic	protein_coding	329	55	274	1	16.7173	270	39	231	1	14.4444	277	46	231	1	16.6065	329	55	274	1	16.7173	270	39	231	1	14.4444	277	46	231	1	16.6065	1	1	1	15.9228	1.28145	chr9:135882790:C:-	CAMSAP1
chr1:6887901:C:+	CAMTA1	ENST00000303635.11	chr1	6887900	6887901	+	intronic	protein_coding	189	36	153	1	19.0476	183	27	156	1	14.7541	124	23	101	1	18.5484	189	36	153	1	19.0476	183	27	156	1	14.7541	124	23	101	1	18.5484	1	1	1	17.45	2.34806	chr1:6887901:C:+	CAMTA1
chr3:15206369:C:+	CAPN7	ENST00000253693.6	chr3	15206368	15206369	+	5utr	protein_coding	310	36	274	1	11.6129	322	30	291	0.996894	9.34579	289	27	262	1	9.34256	310	36	274	1	11.6129	322	30	291	0.996894	9.34579	289	27	262	1	9.34256	1	1	1	10.1004	1.30985	chr3:15206369:C:+	CAPN7
chr22:37496485:C:-	CARD10	ENST00000403299.5	chr22	37496484	37496485	-	cds	protein_coding	239	23	216	1	9.62343	195	15	180	1	7.69231	209	28	181	1	13.3971	239	23	216	1	9.62343	195	15	180	1	7.69231	209	28	181	1	13.3971	1	1	1	10.2376	2.90158	chr22:37496485:C:-	CARD10
chr17:40171416:C:+	CASC3	ENST00000264645.11	chr17	40171415	40171416	+	3utr	protein_coding	76	5	71	1	6.57895	60	8	52	1	13.3333	38	5	33	1	13.1579	76	5	71	1	6.57895	60	8	52	1	13.3333	38	5	33	1	13.1579	1	1	1	11.0234	3.85	chr17:40171416:C:+	CASC3
chr19:1235222:C:-	CBARP	ENST00000590083.5	chr19	1235221	1235222	-	intronic	protein_coding	74	56	17	0.986486	76.7123	90	66	24	1	73.3333	82	53	29	1	64.6341	76	58	17	0.986842	77.3333	92	68	24	1	73.913	82	53	29	1	64.6341	0.978261	0.973684	1	71.5599	6.23132	chr19:1235222:C:-	CBARP
chr19:1235266:C:-	CBARP	ENST00000590083.5	chr19	1235265	1235266	-	intronic	protein_coding	114	65	49	1	57.0175	125	42	83	1	33.6	123	51	72	1	41.4634	115	66	49	1	57.3913	125	42	83	1	33.6	123	51	72	1	41.4634	1	0.991304	1	44.027	11.9174	chr19:1235266:C:-	CBARP
chr1:52355798:C:-	CC2D1B	ENST00000371586.6	chr1	52355797	52355798	-	cds	protein_coding	84	16	68	1	19.0476	64	16	48	1	25	69	25	44	1	36.2319	84	16	68	1	19.0476	64	16	48	1	25	69	25	44	1	36.2319	1	1	1	26.7598	8.72625	chr1:52355798:C:-	CC2D1B
chr19:17933302:C:+	CCDC124	ENST00000445755.6	chr19	17933301	17933302	+	intronic	protein_coding	89	28	61	1	31.4607	75	16	59	1	21.3333	75	18	57	1	24	89	28	61	1	31.4607	75	16	59	1	21.3333	75	18	57	1	24	1	1	1	25.598	5.24938	chr19:17933302:C:+	CCDC124
chr6:37483117:C:-	CCDC167	ENST00000373408.3	chr6	37483116	37483117	-	3utr	protein_coding	228	35	193	1	15.3509	250	38	212	1	15.2	222	36	186	1	16.2162	228	35	193	1	15.3509	250	38	212	1	15.2	222	36	186	1	16.2162	1	1	1	15.589	0.548372	chr6:37483117:C:-	CCDC167
chr6:138792421:C:+	CCDC28A	ENST00000611852.4	chr6	138792420	138792421	+	intronic	protein_coding	55	9	46	1	16.3636	68	7	61	1	10.2941	46	5	41	1	10.8696	59	13	46	1	22.0339	71	10	61	1	14.0845	49	8	41	1	16.3265	0.957746	0.932203	0.938776	12.5091	3.3505	chr6:138792421:C:+	CCDC28A
chr10:12898017:C:-	CCDC3	ENST00000378839.1	chr10	12898016	12898017	-	3utr	protein_coding	71	31	40	1	43.662	73	31	42	1	42.4658	41	10	31	1	24.3902	71	31	40	1	43.662	73	31	42	1	42.4658	41	10	31	1	24.3902	1	1	1	36.8393	10.7978	chr10:12898017:C:-	CCDC3
chr3:48435090:C:-	CCDC51	ENST00000395694.6	chr3	48435089	48435090	-	cds	protein_coding	387	57	330	1	14.7287	384	51	333	1	13.2813	386	40	346	1	10.3627	387	57	330	1	14.7287	384	51	333	1	13.2813	387	40	347	1	10.3359	1	1	0.997416	12.7909	2.22392	chr3:48435090:C:-	CCDC51
chr16:2456714:C:+	CCNF	ENST00000397066.8	chr16	2456713	2456714	+	cds	protein_coding	215	40	175	1	18.6047	164	32	132	1	19.5122	115	26	89	1	22.6087	216	41	175	1	18.9815	164	32	132	1	19.5122	115	26	89	1	22.6087	1	0.99537	1	20.2418	2.09938	chr16:2456714:C:+	CCNF
chr5:163437760:C:+	CCNG1	ENST00000340828.6	chr5	163437759	163437760	+	5utr	protein_coding	1082	637	445	1	58.8725	956	565	391	1	59.1004	797	466	330	0.998745	58.5427	1129	684	445	1	60.5846	993	601	392	1	60.5237	823	492	330	0.998785	59.854	0.962739	0.95837	0.968408	58.8385	0.280396	chr5:163437760:C:+	CCNG1
chr5:163437761:C:+	CCNG1	ENST00000340828.6	chr5	163437760	163437761	+	5utr	protein_coding	1110	660	449	0.999099	59.5131	984	598	386	1	60.7724	825	473	352	1	57.3333	1157	707	449	0.999136	61.1592	1018	631	387	1	61.9843	852	500	352	1	58.6854	0.966601	0.959378	0.96831	59.2063	1.73992	chr5:163437761:C:+	CCNG1
chr5:163437762:C:+	CCNG1	ENST00000340828.6	chr5	163437761	163437762	+	5utr	protein_coding	1179	697	481	0.999152	59.1681	1073	636	437	1	59.2731	887	505	382	1	56.9335	1236	754	481	0.999191	61.0526	1111	674	437	1	60.6661	915	533	382	1	58.2514	0.965797	0.953883	0.969399	58.4582	1.3215	chr5:163437762:C:+	CCNG1
chr12:48695062:C:-	CCNT1	ENST00000261900.7	chr12	48695061	48695062	-	intronic	protein_coding	35	5	30	1	14.2857	40	15	25	1	37.5	41	14	27	1	34.1463	38	5	33	1	13.1579	41	15	26	1	36.5854	41	14	27	1	34.1463	0.97561	0.921053	1	28.644	12.5472	chr12:48695062:C:-	CCNT1
chr2:73242187:C:+	CCT7	ENST00000539919.5	chr2	73242186	73242187	+	intronic	protein_coding	30	11	19	1	36.6667	38	9	29	1	23.6842	40	5	35	1	12.5	33	14	19	1	42.4242	41	12	29	1	29.2683	44	8	36	1	18.1818	0.926829	0.909091	0.909091	24.2836	12.0945	chr2:73242187:C:+	CCT7
chr11:33707668:C:-	CD59	ENST00000642928.1	chr11	33707667	33707668	-	3utr	protein_coding	229	28	201	1	12.2271	217	25	192	1	11.5207	136	21	115	1	15.4412	229	28	201	1	12.2271	217	25	192	1	11.5207	136	21	115	1	15.4412	1	1	1	13.063	2.08963	chr11:33707668:C:-	CD59
chr12:55727232:C:-	CD63	ENST00000549117.5	chr12	55727231	55727232	-	cds	protein_coding	1835	228	1607	1	12.4251	2207	209	1997	0.999547	9.47416	2054	236	1818	1	11.4898	1836	228	1608	1	12.4183	2208	210	1997	0.999547	9.51518	2055	237	1818	1	11.5328	0.999547	0.999455	0.999513	11.1297	1.50805	chr12:55727232:C:-	CD63
chr19:536463:C:+	CDC34	ENST00000215574.8	chr19	536462	536463	+	intronic	protein_coding	65	9	56	1	13.8462	72	6	66	1	8.33333	59	6	53	1	10.1695	65	9	56	1	13.8462	72	6	66	1	8.33333	59	6	53	1	10.1695	1	1	1	10.783	2.80715	chr19:536463:C:+	CDC34
chr3:133573922:C:+	CDV3	ENST00000264993.7	chr3	133573921	133573922	+	5utr	protein_coding	2631	301	2328	0.99924	11.4492	3024	315	2708	0.999669	10.4201	2321	270	2051	1	11.6329	2649	305	2342	0.999245	11.5225	3050	324	2725	0.999672	10.6264	2342	273	2069	1	11.6567	0.991475	0.993205	0.991033	11.1674	0.653669	chr3:133573922:C:+	CDV3
chr20:50191615:C:+	CEBPB	ENST00000303004.4	chr20	50191614	50191615	+	cds	protein_coding	206	42	164	1	20.3883	212	37	175	1	17.4528	141	29	112	1	20.5674	225	55	170	1	24.4444	223	45	178	1	20.1794	152	38	114	1	25	0.950673	0.915556	0.927632	19.4695	1.7488	chr20:50191615:C:+	CEBPB
chr20:50191618:C:+	CEBPB	ENST00000303004.4	chr20	50191617	50191618	+	cds	protein_coding	209	46	163	1	22.0096	221	44	177	1	19.9095	150	38	112	1	25.3333	225	62	163	1	27.5556	233	56	177	1	24.0343	161	49	112	1	30.4348	0.948498	0.928889	0.931677	22.4175	2.73483	chr20:50191618:C:+	CEBPB
chr20:50191621:C:+	CEBPB	ENST00000303004.4	chr20	50191620	50191621	+	cds	protein_coding	220	39	181	1	17.7273	227	36	191	1	15.859	152	32	120	1	21.0526	236	53	183	1	22.4576	239	43	196	1	17.9916	161	41	120	1	25.4658	0.949791	0.932203	0.944099	18.213	2.63065	chr20:50191621:C:+	CEBPB
chr21:8391816:C:+	CH507-528H12.1	ENST00000623860.2	chr21	8391815	8391816	+	ncRNA_intronic	lincRNA	88	12	76	1	13.6364	86	14	72	1	16.2791	79	12	67	1	15.1899	90	13	77	1	14.4444	87	15	72	1	17.2414	81	14	67	1	17.284	0.988506	0.977778	0.975309	15.0351	1.32813	chr21:8391816:C:+	CH507-528H12.1
chr17:7910885:C:+	CHD3	ENST00000380358.8	chr17	7910884	7910885	+	cds	protein_coding	161	41	120	1	25.4658	143	44	99	1	30.7692	120	33	87	1	27.5	168	47	121	1	27.9762	145	46	99	1	31.7241	123	36	87	1	29.2683	0.986207	0.958333	0.97561	27.9117	2.67556	chr17:7910885:C:+	CHD3
chr12:6607353:C:-	CHD4	ENST00000645022.1	chr12	6607352	6607353	-	5utr	protein_coding	156	27	129	1	17.3077	148	11	137	1	7.43243	138	11	127	1	7.97101	156	27	129	1	17.3077	148	11	137	1	7.43243	138	11	127	1	7.97101	1	1	1	10.9037	5.55254	chr12:6607353:C:-	CHD4
chr8:60800498:C:+	CHD7	ENST00000423902.6	chr8	60800497	60800498	+	cds	protein_coding	180	28	152	1	15.5556	137	17	120	1	12.4088	127	18	109	1	14.1732	180	28	152	1	15.5556	137	17	120	1	12.4088	127	18	109	1	14.1732	1	1	1	14.0458	1.57726	chr8:60800498:C:+	CHD7
chr7:2433308:C:+	CHST12	ENST00000258711.7	chr7	2433307	2433308	+	cds	protein_coding	69	6	63	1	8.69565	48	6	42	1	12.5	39	5	34	1	12.8205	69	6	63	1	8.69565	48	6	42	1	12.5	39	5	34	1	12.8205	1	1	1	11.3387	2.29457	chr7:2433308:C:+	CHST12
chr16:1445764:C:-	CLCN7	ENST00000382745.8	chr16	1445763	1445764	-	3utr	protein_coding	117	33	84	1	28.2051	87	11	76	1	12.6437	70	25	45	1	35.7143	117	33	84	1	28.2051	87	11	76	1	12.6437	70	25	45	1	35.7143	1	1	1	25.521	11.7672	chr16:1445764:C:-	CLCN7
chr2:96832830:C:+	CNNM3	ENST00000305510.3	chr2	96832829	96832830	+	3utr	protein_coding	59	15	44	1	25.4237	71	16	55	1	22.5352	39	12	27	1	30.7692	59	15	44	1	25.4237	71	16	55	1	22.5352	39	12	27	1	30.7692	1	1	1	26.2427	4.17766	chr2:96832830:C:+	CNNM3
chr17:41973629:C:+	CNP	ENST00000393892.7	chr17	41973628	41973629	+	cds	protein_coding	1503	169	1333	0.999335	11.2517	1370	144	1226	1	10.5109	1293	145	1148	1	11.2142	1504	169	1334	0.999335	11.2442	1371	145	1226	1	10.5762	1293	145	1148	1	11.2142	0.999271	0.999335	1	10.9923	0.417266	chr17:41973629:C:+	CNP
chr17:7939621:C:+	CNTROB	ENST00000380262.7	chr17	7939620	7939621	+	cds	protein_coding	147	63	84	1	42.8571	137	63	74	1	45.9854	107	53	54	1	49.5327	147	63	84	1	42.8571	137	63	74	1	45.9854	107	53	54	1	49.5327	1	1	1	46.1251	3.33998	chr17:7939621:C:+	CNTROB
chr1:31696632:C:-	COL16A1	ENST00000373672.7	chr1	31696631	31696632	-	intronic	protein_coding	41	6	35	1	14.6341	49	5	44	1	10.2041	43	5	38	1	11.6279	41	6	35	1	14.6341	49	5	44	1	10.2041	43	5	38	1	11.6279	1	1	1	12.1554	2.26164	chr1:31696632:C:-	COL16A1
chr8:138803390:C:-	COL22A1	ENST00000303045.10	chr8	138803389	138803390	-	intronic	protein_coding	56	10	46	1	17.8571	69	9	60	1	13.0435	58	15	43	1	25.8621	56	10	46	1	17.8571	69	9	60	1	13.0435	58	15	43	1	25.8621	1	1	1	18.9209	6.47516	chr8:138803390:C:-	COL22A1
chr13:110174661:C:-	COL4A1	ENST00000375820.8	chr13	110174660	110174661	-	cds	protein_coding	148	73	75	1	49.3243	98	40	58	1	40.8163	135	71	64	1	52.5926	148	73	75	1	49.3243	98	40	58	1	40.8163	135	71	64	1	52.5926	1	1	1	47.5777	6.07931	chr13:110174661:C:-	COL4A1
chr13:110508153:C:+	COL4A2	ENST00000360467.5	chr13	110508152	110508153	+	cds	protein_coding	89	13	76	1	14.6067	51	9	42	1	17.6471	70	17	53	1	24.2857	89	13	76	1	14.6067	51	9	42	1	17.6471	70	17	53	1	24.2857	1	1	1	18.8465	4.94971	chr13:110508153:C:+	COL4A2
chrX:108591192:C:+	COL4A5	ENST00000328300.10	chrX	108591191	108591192	+	cds	protein_coding	82	11	71	1	13.4146	78	9	69	1	11.5385	66	12	54	1	18.1818	82	11	71	1	13.4146	78	9	69	1	11.5385	66	12	54	1	18.1818	1	1	1	14.3783	3.42491	chrX:108591192:C:+	COL4A5
chrX:108606836:C:+	COL4A5	ENST00000328300.10	chrX	108606835	108606836	+	cds	protein_coding	170	21	149	1	12.3529	138	16	122	1	11.5942	109	7	102	1	6.42202	170	21	149	1	12.3529	138	16	122	1	11.5942	109	7	102	1	6.42202	1	1	1	10.1231	3.22756	chrX:108606836:C:+	COL4A5
chrX:108668414:C:+	COL4A5	ENST00000328300.10	chrX	108668413	108668414	+	cds	protein_coding	107	98	9	1	91.5888	84	74	10	1	88.0952	91	79	12	1	86.8132	108	99	9	1	91.6667	85	75	10	1	88.2353	91	79	12	1	86.8132	0.988235	0.990741	1	88.8324	2.47167	chrX:108668414:C:+	COL4A5
chrX:108681886:C:+	COL4A5	ENST00000328300.10	chrX	108681885	108681886	+	cds	protein_coding	168	29	139	1	17.2619	114	13	101	1	11.4035	114	22	92	1	19.2982	168	29	139	1	17.2619	114	13	101	1	11.4035	114	22	92	1	19.2982	1	1	1	15.9879	4.09867	chrX:108681886:C:+	COL4A5
chr3:48572673:C:-	COL7A1	ENST00000328333.12	chr3	48572672	48572673	-	cds	protein_coding	225	41	184	1	18.2222	218	36	182	1	16.5138	213	44	169	1	20.6573	225	41	184	1	18.2222	218	36	182	1	16.5138	214	44	170	1	20.5607	1	1	0.995327	18.4644	2.08235	chr3:48572673:C:-	COL7A1
chr8:67058178:C:-	COPS5	ENST00000517736.5	chr8	67058177	67058178	-	cds	protein_coding	2246	291	1954	0.999555	12.9621	2946	418	2527	0.999661	14.1935	2530	352	2177	0.999605	13.9185	2248	293	1954	0.999555	13.0396	2947	418	2528	0.999661	14.1887	2531	353	2177	0.999605	13.9526	0.999661	0.99911	0.999605	13.6914	0.646363	chr8:67058178:C:-	COPS5
chr12:6724690:C:+	COPS7A	ENST00000543155.5	chr12	6724689	6724690	+	cds	protein_coding	1264	147	1117	1	11.6297	1212	163	1049	1	13.4488	1157	163	994	1	14.0882	1264	147	1117	1	11.6297	1212	163	1049	1	13.4488	1157	163	994	1	14.0882	1	1	1	13.0556	1.27551	chr12:6724690:C:+	COPS7A
chr9:128325789:C:+	COQ4	ENST00000300452.7	chr9	128325788	128325789	+	cds	protein_coding	308	32	276	1	10.3896	273	42	231	1	15.3846	233	30	203	1	12.8755	308	32	276	1	10.3896	273	42	231	1	15.3846	233	30	203	1	12.8755	1	1	1	12.8833	2.49751	chr9:128325789:C:+	COQ4
chr14:73950386:C:+	COQ6	ENST00000334571.6	chr14	73950385	73950386	+	cds	protein_coding	135	19	116	1	14.0741	164	26	138	1	15.8537	144	25	119	1	17.3611	135	19	116	1	14.0741	164	26	138	1	15.8537	144	25	119	1	17.3611	1	1	1	15.7629	1.64539	chr14:73950386:C:+	COQ6
chr12:108646812:C:-	CORO1C	ENST00000420959.6	chr12	108646811	108646812	-	3utr	protein_coding	30	9	21	1	30	55	11	44	1	20	52	7	45	1	13.4615	30	9	21	1	30	55	11	44	1	20	52	7	45	1	13.4615	1	1	1	21.1538	8.32939	chr12:108646812:C:-	CORO1C
chr4:73057782:C:-	COX18	ENST00000295890.8	chr4	73057781	73057782	-	3utr	protein_coding	299	34	265	1	11.3712	307	27	280	1	8.79479	266	30	236	1	11.2782	305	40	265	1	13.1148	312	30	282	1	9.61538	273	37	236	1	13.5531	0.983974	0.980328	0.974359	10.4814	1.4614	chr4:73057782:C:-	COX18
chr4:73057788:C:-	COX18	ENST00000295890.8	chr4	73057787	73057788	-	3utr	protein_coding	293	31	262	1	10.5802	299	29	270	1	9.699	276	31	245	1	11.2319	301	37	264	1	12.2924	303	31	272	1	10.231	284	37	247	1	13.0282	0.986799	0.973422	0.971831	10.5037	0.769302	chr4:73057788:C:-	COX18
chr19:35658707:C:+	COX6B1	ENST00000246554.7	chr19	35658706	35658707	+	3utr	protein_coding	330	29	301	1	8.78788	347	53	294	1	15.2738	307	37	270	1	12.0521	330	29	301	1	8.78788	347	53	294	1	15.2738	307	37	270	1	12.0521	1	1	1	12.0379	3.24297	chr19:35658707:C:+	COX6B1
chr17:30445698:C:+	CPD	ENST00000225719.8	chr17	30445697	30445698	+	cds	protein_coding	71	5	66	1	7.04225	53	9	44	1	16.9811	50	6	44	1	12	71	5	66	1	7.04225	53	9	44	1	16.9811	50	6	44	1	12	1	1	1	12.0078	4.96944	chr17:30445698:C:+	CPD
chr8:144393758:C:-	CPSF1	ENST00000616140.1	chr8	144393757	144393758	-	cds	protein_coding	297	26	271	1	8.75421	222	30	192	1	13.5135	194	29	165	1	14.9485	297	26	271	1	8.75421	222	30	192	1	13.5135	194	29	165	1	14.9485	1	1	1	12.4054	3.24239	chr8:144393758:C:-	CPSF1
chr2:36441334:C:+	CRIM1	ENST00000280527.6	chr2	36441333	36441334	+	cds	protein_coding	154	25	129	1	16.2338	133	19	114	1	14.2857	106	17	89	1	16.0377	154	25	129	1	16.2338	133	19	114	1	14.2857	106	17	89	1	16.0377	1	1	1	15.5191	1.07261	chr2:36441334:C:+	CRIM1
chr12:106997606:C:-	CRY1	ENST00000008527.9	chr12	106997605	106997606	-	cds	protein_coding	60	11	49	1	18.3333	52	10	42	1	19.2308	48	8	40	1	16.6667	60	11	49	1	18.3333	52	10	42	1	19.2308	48	8	40	1	16.6667	1	1	1	18.0769	1.30114	chr12:106997606:C:-	CRY1
chr12:106997917:C:-	CRY1	ENST00000008527.9	chr12	106997916	106997917	-	cds	protein_coding	54	8	46	1	14.8148	47	5	42	1	10.6383	43	6	37	1	13.9535	54	8	46	1	14.8148	47	5	42	1	10.6383	43	6	37	1	13.9535	1	1	1	13.1355	2.20513	chr12:106997917:C:-	CRY1
chr12:56272747:C:-	CS	ENST00000548567.5	chr12	56272746	56272747	-	3utr	protein_coding	496	181	315	1	36.4919	441	173	268	1	39.229	328	129	199	1	39.3293	496	181	315	1	36.4919	441	173	268	1	39.229	328	129	199	1	39.3293	1	1	1	38.3501	1.60998	chr12:56272747:C:-	CS
chr5:149551001:C:-	CSNK1A1	ENST00000261798.9	chr5	149551000	149551001	-	5utr	protein_coding	2123	389	1733	0.999529	18.3318	2320	426	1894	1	18.3621	2194	395	1799	1	18.0036	2124	389	1734	0.999529	18.3231	2323	427	1896	1	18.3814	2194	395	1799	1	18.0036	0.998709	0.999529	1	18.2325	0.198765	chr5:149551001:C:-	CSNK1A1
chr20:18162412:C:+	CSRP2BP	ENST00000435364.7	chr20	18162411	18162412	+	cds	protein_coding	42	14	28	1	33.3333	47	6	41	1	12.766	55	10	45	1	18.1818	42	14	28	1	33.3333	47	6	41	1	12.766	55	10	45	1	18.1818	1	1	1	21.427	10.6608	chr20:18162412:C:+	CSRP2BP
chr19:7631560:C:+	CTD-3214H19.4	ENST00000595866.1	chr19	7631559	7631560	+	intronic	nonsense_mediated_decay	2253	313	1940	1	13.8926	1810	263	1547	1	14.5304	1609	212	1397	1	13.1759	2254	314	1940	1	13.9308	1810	263	1547	1	14.5304	1609	212	1397	1	13.1759	1	0.999556	1	13.8663	0.677633	chr19:7631560:C:+	CTD-3214H19.4
chr18:48758289:C:+	CTIF	ENST00000256413.7	chr18	48758288	48758289	+	cds	protein_coding	54	5	49	1	9.25926	46	5	41	1	10.8696	34	7	27	1	20.5882	58	9	49	1	15.5172	47	6	41	1	12.766	37	10	27	1	27.027	0.978723	0.931034	0.918919	13.5724	6.12905	chr18:48758289:C:+	CTIF
chr16:88714869:C:+	CTU2	ENST00000567949.5	chr16	88714868	88714869	+	cds	protein_coding	111	34	77	1	30.6306	99	26	73	1	26.2626	89	18	71	1	20.2247	111	34	77	1	30.6306	99	26	73	1	26.2626	89	18	71	1	20.2247	1	1	1	25.706	5.22524	chr16:88714869:C:+	CTU2
chr17:57885861:C:-	CUEDC1	ENST00000577830.5	chr17	57885860	57885861	-	5utr	protein_coding	259	22	237	1	8.49421	190	25	165	1	13.1579	155	20	135	1	12.9032	260	23	237	1	8.84615	190	25	165	1	13.1579	156	20	136	1	12.8205	1	0.996154	0.99359	11.5184	2.62216	chr17:57885861:C:-	CUEDC1
chr1:54190795:C:-	CYB5RL	ENST00000287899.13	chr1	54190794	54190795	-	cds	protein_coding	150	24	126	1	16	118	26	92	1	22.0339	106	15	91	1	14.1509	150	24	126	1	16	118	26	92	1	22.0339	106	15	91	1	14.1509	1	1	1	17.3949	4.12246	chr1:54190795:C:-	CYB5RL
chr17:78674804:C:-	CYTH1	ENST00000589297.5	chr17	78674803	78674804	-	3utr	protein_coding	220	32	188	1	14.5455	214	22	192	1	10.2804	208	38	170	1	18.2692	220	32	188	1	14.5455	214	22	192	1	10.2804	208	38	170	1	18.2692	1	1	1	14.365	3.99748	chr17:78674804:C:-	CYTH1
chr9:87525397:C:+	DAPK1	ENST00000469640.6	chr9	87525396	87525397	+	intronic	protein_coding	393	82	311	1	20.8651	399	71	328	1	17.7945	366	94	272	1	25.6831	393	82	311	1	20.8651	400	72	328	1	18	366	94	272	1	25.6831	0.9975	1	1	21.4476	3.97641	chr9:87525397:C:+	DAPK1
chr19:1421365:C:+	DAZAP1	ENST00000336761.10	chr19	1421364	1421365	+	intronic	protein_coding	43	15	28	1	34.8837	48	12	36	1	25	61	14	47	1	22.9508	43	15	28	1	34.8837	48	12	36	1	25	61	14	47	1	22.9508	1	1	1	27.6115	6.38072	chr19:1421365:C:+	DAZAP1
chr2:119372426:C:+	DBI	ENST00000535757.5	chr2	119372425	119372426	+	3utr	protein_coding	1818	493	1325	1	27.1177	3120	692	2426	0.999359	22.1937	1969	462	1507	1	23.4637	1818	493	1325	1	27.1177	3120	692	2426	0.999359	22.1937	1969	462	1507	1	23.4637	1	1	1	24.2584	2.55638	chr2:119372426:C:+	DBI
chr7:44059576:C:+	DBNL	ENST00000494774.5	chr7	44059575	44059576	+	cds	protein_coding	1875	197	1678	1	10.5067	1828	190	1638	1	10.3939	1818	198	1620	1	10.8911	1875	197	1678	1	10.5067	1828	190	1638	1	10.3939	1818	198	1620	1	10.8911	1	1	1	10.5972	0.260681	chr7:44059576:C:+	DBNL
chr2:74369422:C:-	DCTN1	ENST00000361874.7	chr2	74369421	74369422	-	cds	protein_coding	996	169	827	1	16.9679	999	181	818	1	18.1181	1221	242	979	1	19.8198	997	170	827	1	17.0512	999	181	818	1	18.1181	1221	242	979	1	19.8198	1	0.998997	1	18.3019	1.43483	chr2:74369422:C:-	DCTN1
chr19:17309637:C:+	DDA1	ENST00000359866.8	chr19	17309636	17309637	+	5utr	protein_coding	109	8	101	1	7.33945	85	10	75	1	11.7647	76	10	65	0.986842	13.3333	117	16	101	1	13.6752	94	19	75	1	20.2128	83	17	65	0.987952	20.7317	0.904255	0.931624	0.915663	10.8125	3.10833	chr19:17309637:C:+	DDA1
chr16:70356195:C:+	DDX19A	ENST00000302243.11	chr16	70356194	70356195	+	cds	protein_coding	182	55	127	1	30.2198	250	73	177	1	29.2	214	68	146	1	31.7757	182	55	127	1	30.2198	250	73	177	1	29.2	214	68	146	1	31.7757	1	1	1	30.3985	1.29712	chr16:70356195:C:+	DDX19A
chr16:70316052:C:+	DDX19B	ENST00000288071.10	chr16	70316051	70316052	+	cds	protein_coding	143	31	112	1	21.6783	184	24	160	1	13.0435	193	27	166	1	13.9896	143	31	112	1	21.6783	184	24	160	1	13.0435	193	27	166	1	13.9896	1	1	1	16.2371	4.73588	chr16:70316052:C:+	DDX19B
chr5:134794914:C:+	DDX46	ENST00000452510.6	chr5	134794913	134794914	+	cds	protein_coding	933	153	780	1	16.3987	870	139	731	1	15.977	735	122	612	0.998639	16.6213	934	153	781	1	16.3812	871	140	731	1	16.0735	735	122	612	0.998639	16.6213	0.998852	0.998929	1	16.3323	0.327212	chr5:134794914:C:+	DDX46
chr9:123557678:C:-	DENND1A	ENST00000373624.6	chr9	123557677	123557678	-	cds	protein_coding	132	14	118	1	10.6061	124	17	107	1	13.7097	82	11	71	1	13.4146	132	14	118	1	10.6061	124	17	107	1	13.7097	82	11	71	1	13.4146	1	1	1	12.5768	1.71307	chr9:123557678:C:-	DENND1A
chr12:31590827:C:-	DENND5B	ENST00000389082.9	chr12	31590826	31590827	-	cds	protein_coding	65	62	3	1	95.3846	72	65	7	1	90.2778	43	43	0	1	100	65	62	3	1	95.3846	72	65	7	1	90.2778	43	43	0	1	100	1	1	1	95.2208	4.86318	chr12:31590827:C:-	DENND5B
chr22:41620865:C:-	DESI1	ENST00000263256.6	chr22	41620864	41620865	-	5utr	protein_coding	1457	412	1045	1	28.2773	1559	424	1135	1	27.1969	1008	273	735	1	27.0833	1457	412	1045	1	28.2773	1560	425	1135	1	27.2436	1008	273	735	1	27.0833	0.999359	1	1	27.5192	0.658989	chr22:41620865:C:-	DESI1
chr1:3884219:C:+	DFFB	ENST00000338895.7	chr1	3884218	3884219	+	3utr	protein_coding	85	39	46	1	45.8824	109	49	60	1	44.9541	61	27	34	1	44.2623	85	39	46	1	45.8824	109	49	60	1	44.9541	61	27	34	1	44.2623	1	1	1	45.0329	0.812898	chr1:3884219:C:+	DFFB
chr1:3884220:C:+	DFFB	ENST00000338895.7	chr1	3884219	3884220	+	3utr	protein_coding	87	69	18	1	79.3103	108	83	25	1	76.8519	60	46	14	1	76.6667	87	69	18	1	79.3103	108	83	25	1	76.8519	60	46	14	1	76.6667	1	1	1	77.6096	1.47578	chr1:3884220:C:+	DFFB
chr22:19064994:C:-	DGCR2	ENST00000545799.5	chr22	19064993	19064994	-	cds	protein_coding	95	5	90	1	5.26316	94	17	77	1	18.0851	77	8	69	1	10.3896	95	5	90	1	5.26316	94	17	77	1	18.0851	77	8	69	1	10.3896	1	1	1	11.246	6.45373	chr22:19064994:C:-	DGCR2
chr11:46370049:C:+	DGKZ	ENST00000454345.5	chr11	46370048	46370049	+	intronic	protein_coding	93	11	82	1	11.828	92	5	87	1	5.43478	81	11	70	1	13.5802	93	11	82	1	11.828	92	5	87	1	5.43478	81	11	70	1	13.5802	1	1	1	10.281	4.28742	chr11:46370049:C:+	DGKZ
chr14:23953853:C:+	DHRS4	ENST00000313250.9	chr14	23953852	23953853	+	cds	protein_coding	637	125	512	1	19.6232	633	111	522	1	17.5355	479	81	398	1	16.9102	637	125	512	1	19.6232	633	111	522	1	17.5355	480	82	398	1	17.0833	1	1	0.997917	18.023	1.42067	chr14:23953853:C:+	DHRS4
chr14:60153976:C:-	DHRS7	ENST00000216500.9	chr14	60153975	60153976	-	cds	protein_coding	338	40	298	1	11.8343	389	39	350	1	10.0257	282	27	255	1	9.57447	338	40	298	1	11.8343	389	39	350	1	10.0257	282	27	255	1	9.57447	1	1	1	10.4782	1.19594	chr14:60153976:C:-	DHRS7
chr17:5468855:C:-	DHX33	ENST00000225296.7	chr17	5468854	5468855	-	cds	protein_coding	188	72	116	1	38.2979	212	68	144	1	32.0755	164	75	89	1	45.7317	189	73	116	1	38.6243	212	68	144	1	32.0755	164	75	89	1	45.7317	1	0.994709	1	38.7017	6.83707	chr17:5468855:C:-	DHX33
chr12:124950171:C:-	DHX37	ENST00000308736.6	chr12	124950170	124950171	-	cds	protein_coding	302	38	264	1	12.5828	259	26	233	1	10.0386	179	16	163	1	8.93855	302	38	264	1	12.5828	259	26	233	1	10.0386	179	16	163	1	8.93855	1	1	1	10.52	1.8692	chr12:124950171:C:-	DHX37
chr5:141578585:C:-	DIAPH1	ENST00000647433.1	chr5	141578584	141578585	-	cds	protein_coding	203	33	170	1	16.2562	163	26	137	1	15.9509	87	22	65	1	25.2874	203	33	170	1	16.2562	163	26	137	1	15.9509	87	22	65	1	25.2874	1	1	1	19.1648	5.30448	chr5:141578585:C:-	DIAPH1
chr9:137113437:C:-	DPP7	ENST00000371579.6	chr9	137113436	137113437	-	cds	protein_coding	202	77	125	1	38.1188	181	54	127	1	29.8343	178	60	118	1	33.7079	224	96	128	1	42.8571	188	61	127	1	32.4468	196	77	119	1	39.2857	0.962766	0.901786	0.908163	33.887	4.14518	chr9:137113437:C:-	DPP7
chr19:4704435:C:-	DPP9	ENST00000262960.13	chr19	4704434	4704435	-	intronic	protein_coding	40	10	30	1	25	32	5	27	1	15.625	44	10	34	1	22.7273	40	10	30	1	25	32	5	27	1	15.625	44	10	34	1	22.7273	1	1	1	21.1174	4.89044	chr19:4704435:C:-	DPP9
chr6:56529513:C:-	DST	ENST00000361203.7	chr6	56529512	56529513	-	intronic	protein_coding	202	22	180	1	10.8911	204	23	181	1	11.2745	174	27	147	1	15.5172	202	22	180	1	10.8911	204	23	181	1	11.2745	174	27	147	1	15.5172	1	1	1	12.5609	2.56739	chr6:56529513:C:-	DST
chr7:76482649:C:+	DTX2	ENST00000324432.9	chr7	76482648	76482649	+	cds	protein_coding	45	15	30	1	33.3333	35	6	29	1	17.1429	31	14	17	1	45.1613	47	17	30	1	36.1702	37	8	29	1	21.6216	32	15	17	1	46.875	0.945946	0.957447	0.96875	31.8792	14.0657	chr7:76482649:C:+	DTX2
chr7:76482650:C:+	DTX2	ENST00000324432.9	chr7	76482649	76482650	+	cds	protein_coding	42	16	26	1	38.0952	34	7	27	1	20.5882	30	15	15	1	50	44	18	26	1	40.9091	36	9	27	1	25	32	17	15	1	53.125	0.944444	0.954545	0.9375	36.2278	14.7945	chr7:76482650:C:+	DTX2
chr1:1342389:C:-	DVL1	ENST00000378888.9	chr1	1342388	1342389	-	cds	protein_coding	719	148	571	1	20.5841	703	122	581	1	17.3542	502	102	400	1	20.3187	720	149	571	1	20.6944	703	122	581	1	17.3542	502	102	400	1	20.3187	1	0.998611	1	19.419	1.79311	chr1:1342389:C:-	DVL1
chr18:49286597:C:-	DYM	ENST00000269445.10	chr18	49286596	49286597	-	cds	protein_coding	147	26	121	1	17.6871	159	16	143	1	10.0629	169	32	137	1	18.9349	147	26	121	1	17.6871	159	16	143	1	10.0629	169	32	137	1	18.9349	1	1	1	15.5616	4.80274	chr18:49286597:C:-	DYM
chr16:23523236:C:-	EARS2	ENST00000449606.5	chr16	23523235	23523236	-	3utr	protein_coding	345	57	288	1	16.5217	449	68	381	1	15.1448	347	69	278	1	19.8847	345	57	288	1	16.5217	449	68	381	1	15.1448	348	70	278	1	20.1149	1	1	0.997126	17.1837	2.43834	chr16:23523236:C:-	EARS2
chr1:21217834:C:-	ECE1	ENST00000415912.6	chr1	21217833	21217834	-	3utr	protein_coding	206	38	168	1	18.4466	136	15	121	1	11.0294	121	16	105	1	13.2231	206	38	168	1	18.4466	136	15	121	1	11.0294	123	18	105	1	14.6341	1	1	0.98374	14.2331	3.81033	chr1:21217834:C:-	ECE1
chrX:69672596:C:+	EDA	ENST00000374552.8	chrX	69672595	69672596	+	intronic	protein_coding	59	20	39	1	33.8983	60	21	39	1	35	86	36	50	1	41.8605	60	20	40	1	33.3333	60	21	39	1	35	86	36	50	1	41.8605	1	0.983333	1	36.9196	4.31423	chrX:69672596:C:+	EDA
chr15:74631046:C:-	EDC3	ENST00000315127.8	chr15	74631045	74631046	-	3utr	protein_coding	78	40	38	1	51.2821	85	38	47	1	44.7059	69	44	25	1	63.7681	78	40	38	1	51.2821	85	38	47	1	44.7059	69	44	25	1	63.7681	1	1	1	53.252	9.6826	chr15:74631046:C:-	EDC3
chr15:74675061:C:-	EDC3	ENST00000315127.8	chr15	74675060	74675061	-	cds	protein_coding	134	15	119	1	11.194	146	15	131	1	10.274	172	22	150	1	12.7907	134	15	119	1	11.194	146	15	131	1	10.274	172	22	150	1	12.7907	1	1	1	11.4196	1.27343	chr15:74675061:C:-	EDC3
chr6:73520347:C:-	EEF1A1	ENST00000316292.13	chr6	73520346	73520347	-	5utr	protein_coding	46	7	39	1	15.2174	50	11	39	1	22	58	6	52	1	10.3448	46	7	39	1	15.2174	50	11	39	1	22	58	6	52	1	10.3448	1	1	1	15.8541	5.85361	chr6:73520347:C:-	EEF1A1
chr19:3979103:C:-	EEF2	ENST00000309311.6	chr19	3979102	3979103	-	intronic	protein_coding	85	10	75	1	11.7647	91	9	82	1	9.89011	83	8	75	1	9.63855	92	16	76	1	17.3913	95	12	83	1	12.6316	91	16	75	1	17.5824	0.957895	0.923913	0.912088	10.4311	1.16175	chr19:3979103:C:-	EEF2
chr8:132013007:C:+	EFR3A	ENST00000254624.9	chr8	132013006	132013007	+	3utr	protein_coding	171	30	141	1	17.5439	153	33	120	1	21.5686	132	29	103	1	21.9697	171	30	141	1	17.5439	153	33	120	1	21.5686	132	29	103	1	21.9697	1	1	1	20.3607	2.44771	chr8:132013007:C:+	EFR3A
chr17:44866626:C:-	EFTUD2	ENST00000426333.6	chr17	44866625	44866626	-	intronic	protein_coding	51	24	27	1	47.0588	51	21	30	1	41.1765	56	26	30	1	46.4286	51	24	27	1	47.0588	51	21	30	1	41.1765	58	28	30	1	48.2759	1	1	0.965517	44.888	3.22965	chr17:44866626:C:-	EFTUD2
chr17:44866631:C:-	EFTUD2	ENST00000426333.6	chr17	44866630	44866631	-	intronic	protein_coding	42	20	22	1	47.619	53	23	30	1	43.3962	53	25	28	1	47.1698	43	21	22	1	48.8372	53	23	30	1	43.3962	54	26	28	1	48.1481	1	0.976744	0.981481	46.0617	2.31927	chr17:44866631:C:-	EFTUD2
chr17:44866632:C:-	EFTUD2	ENST00000426333.6	chr17	44866631	44866632	-	intronic	protein_coding	44	23	21	1	52.2727	52	23	29	1	44.2308	51	25	26	1	49.0196	45	24	21	1	53.3333	52	23	29	1	44.2308	52	26	26	1	50	1	0.977778	0.980769	48.5077	4.04534	chr17:44866632:C:-	EFTUD2
chr11:65584532:C:+	EHBP1L1	ENST00000309295.8	chr11	65584531	65584532	+	cds	protein_coding	274	44	229	0.99635	16.1172	271	38	233	1	14.0221	201	44	157	1	21.8905	274	44	229	0.99635	16.1172	271	38	233	1	14.0221	201	44	157	1	21.8905	1	1	1	17.3433	4.07497	chr11:65584532:C:+	EHBP1L1
chr9:137835432:C:+	EHMT1	ENST00000460843.5	chr9	137835431	137835432	+	3utr	protein_coding	46	12	34	1	26.087	42	12	30	1	28.5714	37	8	29	1	21.6216	46	12	34	1	26.087	42	12	30	1	28.5714	37	8	29	1	21.6216	1	1	1	25.4267	3.52164	chr9:137835432:C:+	EHMT1
chrX:24077265:C:+	EIF2S3	ENST00000253039.8	chrX	24077264	24077265	+	3utr	protein_coding	7492	2133	5357	0.999733	28.478	7248	1827	5421	1	25.207	6362	1643	4719	1	25.8252	7955	2257	5696	0.999749	28.3792	7700	1953	5747	1	25.3636	6780	1765	5015	1	26.0324	0.941299	0.941798	0.938348	26.5034	1.73776	chrX:24077265:C:+	EIF2S3
chr3:184317763:C:+	EIF4G1	ENST00000342981.8	chr3	184317762	184317763	+	cds	protein_coding	152	21	131	1	13.8158	141	17	124	1	12.0567	146	12	134	1	8.21918	153	22	131	1	14.3791	141	17	124	1	12.0567	146	12	134	1	8.21918	1	0.993464	1	11.3639	2.86191	chr3:184317763:C:+	EIF4G1
chr17:12994801:C:-	ELAC2	ENST00000338034.8	chr17	12994800	12994801	-	cds	protein_coding	801	119	682	1	14.8564	803	104	699	1	12.9514	769	111	658	1	14.4343	801	119	682	1	14.8564	803	104	699	1	12.9514	769	111	658	1	14.4343	1	1	1	14.0807	1.00051	chr17:12994801:C:-	ELAC2
chr17:12996607:C:-	ELAC2	ENST00000338034.8	chr17	12996606	12996607	-	cds	protein_coding	570	129	441	1	22.6316	631	147	484	1	23.2964	576	155	421	1	26.9097	570	129	441	1	22.6316	631	147	484	1	23.2964	576	155	421	1	26.9097	1	1	1	24.2792	2.3022	chr17:12996607:C:-	ELAC2
chr16:2771484:C:-	ELOB	ENST00000409477.1	chr16	2771483	2771484	-	3utr	protein_coding	161	17	144	1	10.559	187	13	174	1	6.95187	105	15	90	1	14.2857	162	17	145	1	10.4938	187	13	174	1	6.95187	105	15	90	1	14.2857	1	0.993827	1	10.5989	3.66708	chr16:2771484:C:-	ELOB
chr5:50441179:C:-	EMB	ENST00000303221.9	chr5	50441178	50441179	-	5utr	protein_coding	117	21	96	1	17.9487	96	17	79	1	17.7083	73	19	54	1	26.0274	117	21	96	1	17.9487	96	17	79	1	17.7083	73	19	54	1	26.0274	1	1	1	20.5615	4.73515	chr5:50441179:C:-	EMB
chr1:225490652:C:-	ENAH	ENST00000366844.7	chr1	225490651	225490652	-	3utr	protein_coding	91	16	75	1	17.5824	98	14	84	1	14.2857	91	11	80	1	12.0879	91	16	75	1	17.5824	98	14	84	1	14.2857	91	11	80	1	12.0879	1	1	1	14.652	2.76551	chr1:225490652:C:-	ENAH
chr7:100827208:C:-	EPHB4	ENST00000358173.7	chr7	100827207	100827208	-	5utr	protein_coding	718	157	560	0.998607	21.8968	512	112	400	1	21.875	380	68	311	0.997368	17.942	747	165	581	0.998661	22.118	525	120	405	1	22.8571	390	71	318	0.997436	18.2519	0.975238	0.961178	0.974359	20.5712	2.27706	chr7:100827208:C:-	EPHB4
chr19:55690080:C:+	EPN1	ENST00000270460.10	chr19	55690079	55690080	+	intronic	protein_coding	106	38	68	1	35.8491	96	22	74	1	22.9167	71	24	47	1	33.8028	106	38	68	1	35.8491	96	22	74	1	22.9167	71	24	47	1	33.8028	1	1	1	30.8562	6.95152	chr19:55690080:C:+	EPN1
chr12:29343242:C:-	ERGIC2	ENST00000360150.8	chr12	29343241	29343242	-	cds	protein_coding	242	61	180	0.995868	25.3112	333	86	247	1	25.8258	246	55	191	1	22.3577	242	61	180	0.995868	25.3112	333	86	247	1	25.8258	246	55	191	1	22.3577	1	1	1	24.4983	1.87152	chr12:29343242:C:-	ERGIC2
chr2:53787225:C:+	ERLEC1	ENST00000185150.8	chr2	53787224	53787225	+	cds	protein_coding	45	17	28	1	37.7778	47	19	28	1	40.4255	33	14	19	1	42.4242	45	17	28	1	37.7778	47	19	28	1	40.4255	33	14	19	1	42.4242	1	1	1	40.2092	2.33078	chr2:53787225:C:+	ERLEC1
chr2:53787228:C:+	ERLEC1	ENST00000185150.8	chr2	53787227	53787228	+	cds	protein_coding	47	15	32	1	31.9149	52	19	33	1	36.5385	37	14	23	1	37.8378	47	15	32	1	31.9149	52	19	33	1	36.5385	37	14	23	1	37.8378	1	1	1	35.4304	3.11306	chr2:53787228:C:+	ERLEC1
chr7:158829236:C:-	ESYT2	ENST00000251527.9	chr7	158829235	158829236	-	cds	protein_coding	1333	312	1021	1	23.4059	1111	266	845	1	23.9424	1043	241	802	1	23.1064	1333	312	1021	1	23.4059	1111	266	845	1	23.9424	1044	242	802	1	23.1801	1	1	0.999042	23.4849	0.423553	chr7:158829236:C:-	ESYT2
chr5:138507106:C:-	ETF1	ENST00000499810.6	chr5	138507105	138507106	-	3utr	protein_coding	2859	1461	1398	1	51.1018	3428	1667	1761	1	48.6289	2553	1215	1337	0.999608	47.6097	2859	1461	1398	1	51.1018	3429	1668	1761	1	48.6439	2553	1215	1337	0.999608	47.6097	0.999708	1	1	49.1135	1.79575	chr5:138507106:C:-	ETF1
chr17:76019386:C:-	EVPL	ENST00000301607.7	chr17	76019385	76019386	-	intronic	protein_coding	67	13	54	1	19.403	71	16	55	1	22.5352	47	15	32	1	31.9149	68	14	54	1	20.5882	72	17	55	1	23.6111	47	15	32	1	31.9149	0.986111	0.985294	1	24.6177	6.51072	chr17:76019386:C:-	EVPL
chr10:93014225:C:+	EXOC6	ENST00000260762.10	chr10	93014224	93014225	+	cds	protein_coding	104	17	87	1	16.3462	89	17	72	1	19.1011	87	11	76	1	12.6437	104	17	87	1	16.3462	89	17	72	1	19.1011	87	11	76	1	12.6437	1	1	1	16.0303	3.24029	chr10:93014225:C:+	EXOC6
chr17:76082266:C:-	EXOC7	ENST00000589210.5	chr17	76082265	76082266	-	3utr	protein_coding	156	83	73	1	53.2051	113	52	61	1	46.0177	137	72	65	1	52.5547	156	83	73	1	53.2051	114	53	61	1	46.4912	137	72	65	1	52.5547	0.991228	1	1	50.5925	3.97524	chr17:76082266:C:-	EXOC7
chr17:81550479:C:-	FAAP100	ENST00000327787.12	chr17	81550478	81550479	-	cds	protein_coding	215	23	192	1	10.6977	153	15	138	1	9.80392	134	17	117	1	12.6866	215	23	192	1	10.6977	153	15	138	1	9.80392	134	17	117	1	12.6866	1	1	1	11.0627	1.47559	chr17:81550479:C:-	FAAP100
chr11:61866671:C:+	FADS2	ENST00000278840.8	chr11	61866670	61866671	+	3utr	protein_coding	70	37	33	1	52.8571	75	26	49	1	34.6667	49	22	27	1	44.898	70	37	33	1	52.8571	75	26	49	1	34.6667	49	22	27	1	44.898	1	1	1	44.1406	9.11886	chr11:61866671:C:+	FADS2
chr5:176507979:C:+	FAF2	ENST00000261942.6	chr5	176507978	176507979	+	3utr	protein_coding	799	142	657	1	17.7722	742	125	617	1	16.8464	651	105	546	1	16.129	799	142	657	1	17.7722	742	125	617	1	16.8464	651	105	546	1	16.129	1	1	1	16.9159	0.823794	chr5:176507979:C:+	FAF2
chr10:14520308:C:-	FAM107B	ENST00000181796.6	chr10	14520307	14520308	-	3utr	protein_coding	876	87	789	1	9.93151	891	88	802	0.998878	9.88764	645	67	578	1	10.3876	876	87	789	1	9.93151	891	88	802	0.998878	9.88764	645	67	578	1	10.3876	1	1	1	10.0689	0.276857	chr10:14520308:C:-	FAM107B
chr9:93452014:C:+	FAM120A	ENST00000277165.10	chr9	93452013	93452014	+	cds	protein_coding	805	185	619	0.998758	23.01	591	112	479	1	18.9509	462	97	365	1	20.9957	821	200	620	0.998782	24.3902	602	123	479	1	20.4319	474	109	365	1	22.9958	0.981728	0.980512	0.974684	20.9855	2.02953	chr9:93452014:C:+	FAM120A
chr9:93452021:C:+	FAM120A	ENST00000277165.10	chr9	93452020	93452021	+	cds	protein_coding	825	157	667	0.998788	19.0534	620	100	520	1	16.129	484	94	390	1	19.4215	842	172	669	0.998812	20.4518	631	110	521	1	17.4326	495	102	393	1	20.6061	0.982567	0.97981	0.977778	18.2013	1.80405	chr9:93452021:C:+	FAM120A
chr9:93452024:C:+	FAM120A	ENST00000277165.10	chr9	93452023	93452024	+	cds	protein_coding	921	159	762	1	17.2638	688	113	575	1	16.4244	535	84	451	1	15.7009	937	175	762	1	18.6766	699	123	576	1	17.5966	546	95	451	1	17.3993	0.984263	0.982924	0.979853	16.4631	0.782171	chr9:93452024:C:+	FAM120A
chr9:93451481:C:-	FAM120AOS	ENST00000375412.9	chr9	93451480	93451481	-	intronic	protein_coding	141	33	108	1	23.4043	139	23	116	1	16.5468	97	12	85	1	12.3711	141	33	108	1	23.4043	139	23	116	1	16.5468	98	12	86	1	12.2449	1	1	0.989796	17.4407	5.57062	chr9:93451481:C:-	FAM120AOS
chr9:127506470:C:-	FAM129B	ENST00000373312.3	chr9	127506469	127506470	-	3utr	protein_coding	307	288	19	1	93.8111	317	290	27	1	91.4826	252	238	14	1	94.4444	308	289	19	1	93.8312	317	290	27	1	91.4826	252	238	14	1	94.4444	1	0.996753	1	93.2461	1.55964	chr9:127506470:C:-	FAM129B
chr16:642483:C:+	FAM195A	ENST00000307650.8	chr16	642482	642483	+	intronic	protein_coding	71	9	62	1	12.6761	63	9	54	1	14.2857	47	11	36	1	23.4043	71	9	62	1	12.6761	64	10	54	1	15.625	47	11	36	1	23.4043	0.984375	1	1	16.7887	5.78551	chr16:642483:C:+	FAM195A
chr12:62021754:C:-	FAM19A2	ENST00000416284.7	chr12	62021753	62021754	-	intronic	protein_coding	211	46	165	1	21.8009	206	38	168	1	18.4466	147	34	113	1	23.1293	211	46	165	1	21.8009	206	38	168	1	18.4466	147	34	113	1	23.1293	1	1	1	21.1256	2.41327	chr12:62021754:C:-	FAM19A2
chr7:6348931:C:-	FAM220A	ENST00000313324.8	chr7	6348930	6348931	-	5utr	protein_coding	89	10	79	1	11.236	96	14	82	1	14.5833	79	10	69	1	12.6582	94	11	83	1	11.7021	102	15	87	1	14.7059	84	10	74	1	11.9048	0.941176	0.946809	0.940476	12.8258	1.67997	chr7:6348931:C:-	FAM220A
chrX:154450516:C:+	FAM50A	ENST00000393600.7	chrX	154450515	154450516	+	3utr	protein_coding	1012	149	863	1	14.7233	951	133	818	1	13.9853	976	143	833	1	14.6516	1012	149	863	1	14.7233	951	133	818	1	13.9853	976	143	833	1	14.6516	1	1	1	14.4534	0.406997	chrX:154450516:C:+	FAM50A
chr16:89773299:C:-	FANCA	ENST00000389301.7	chr16	89773298	89773299	-	cds	protein_coding	104	13	91	1	12.5	88	12	76	1	13.6364	62	5	57	1	8.06452	104	13	91	1	12.5	88	12	76	1	13.6364	62	5	57	1	8.06452	1	1	1	11.4003	2.94421	chr16:89773299:C:-	FANCA
chr16:89770083:C:-	FANCA	ENST00000389301.7	chr16	89770082	89770083	-	intronic	protein_coding	49	28	21	1	57.1429	66	36	30	1	54.5455	57	35	22	1	61.4035	50	28	22	1	56	67	37	30	1	55.2239	57	35	22	1	61.4035	0.985075	0.98	1	57.6973	3.46248	chr16:89770083:C:-	FANCA
chr16:89770084:C:-	FANCA	ENST00000389301.7	chr16	89770083	89770084	-	intronic	protein_coding	48	17	31	1	35.4167	65	19	46	1	29.2308	58	12	46	1	20.6897	49	17	32	1	34.6939	66	19	47	1	28.7879	58	12	46	1	20.6897	0.984848	0.979592	1	28.4457	7.39483	chr16:89770084:C:-	FANCA
chr9:35079935:C:-	FANCG	ENST00000378643.7	chr9	35079934	35079935	-	5utr	protein_coding	57	6	51	1	10.5263	40	5	35	1	12.5	43	8	35	1	18.6047	57	6	51	1	10.5263	40	5	35	1	12.5	43	8	35	1	18.6047	1	1	1	13.877	4.21153	chr9:35079935:C:-	FANCG
chr13:98395326:C:+	FARP1	ENST00000596580.2	chr13	98395325	98395326	+	cds	protein_coding	133	37	96	1	27.8195	80	12	68	1	15	71	23	48	1	32.3944	133	37	96	1	27.8195	80	12	68	1	15	71	23	48	1	32.3944	1	1	1	25.0713	9.01696	chr13:98395326:C:+	FARP1
chr2:241373225:C:+	FARP2	ENST00000264042.7	chr2	241373224	241373225	+	cds	protein_coding	116	33	83	1	28.4483	130	27	103	1	20.7692	113	25	88	1	22.1239	116	33	83	1	28.4483	130	27	103	1	20.7692	113	25	88	1	22.1239	1	1	1	23.7805	4.09879	chr2:241373225:C:+	FARP2
chr17:82093544:C:-	FASN	ENST00000306749.3	chr17	82093543	82093544	-	intronic	protein_coding	146	68	78	1	46.5753	215	83	132	1	38.6047	220	92	128	1	41.8182	146	68	78	1	46.5753	215	83	132	1	38.6047	222	92	130	1	41.4414	1	1	0.990991	42.3327	4.01018	chr17:82093544:C:-	FASN
chr17:82094127:C:-	FASN	ENST00000306749.3	chr17	82094126	82094127	-	intronic	protein_coding	55	5	50	1	9.09091	32	6	26	1	18.75	71	5	66	1	7.04225	55	5	50	1	9.09091	32	6	26	1	18.75	71	5	66	1	7.04225	1	1	1	11.6277	6.25255	chr17:82094127:C:-	FASN
chr7:151080395:C:-	FASTK	ENST00000297532.10	chr7	151080394	151080395	-	intronic	protein_coding	72	32	40	1	44.4444	74	23	51	1	31.0811	35	10	25	1	28.5714	74	34	40	1	45.9459	75	24	51	1	32	35	10	25	1	28.5714	0.986667	0.972973	1	34.699	8.53259	chr7:151080395:C:-	FASTK
chr17:75913736:C:-	FBF1	ENST00000586717.5	chr17	75913735	75913736	-	cds	protein_coding	56	11	45	1	19.6429	54	15	39	1	27.7778	37	12	25	1	32.4324	56	11	45	1	19.6429	54	15	39	1	27.7778	37	12	25	1	32.4324	1	1	1	26.6177	6.47323	chr17:75913736:C:-	FBF1
chr12:132508341:C:+	FBRSL1	ENST00000434748.2	chr12	132508340	132508341	+	cds	protein_coding	59	13	46	1	22.0339	34	9	25	1	26.4706	33	6	27	1	18.1818	59	13	46	1	22.0339	34	9	25	1	26.4706	33	6	27	1	18.1818	1	1	1	22.2288	4.14782	chr12:132508341:C:+	FBRSL1
chr16:30925776:C:+	FBXL19	ENST00000338343.8	chr16	30925775	30925776	+	cds	protein_coding	165	31	134	1	18.7879	162	15	147	1	9.25926	118	9	109	1	7.62712	179	45	134	1	25.1397	172	24	148	1	13.9535	125	16	109	1	12.8	0.94186	0.921788	0.944	11.8914	6.028	chr16:30925776:C:+	FBXL19
chr16:30925777:C:+	FBXL19	ENST00000338343.8	chr16	30925776	30925777	+	cds	protein_coding	163	30	133	1	18.4049	165	15	150	1	9.09091	120	12	108	1	10	177	44	133	1	24.8588	175	24	151	1	13.7143	127	19	108	1	14.9606	0.942857	0.920904	0.944882	12.4986	5.13516	chr16:30925777:C:+	FBXL19
chr8:144356996:C:-	FBXL6	ENST00000331890.5	chr8	144356995	144356996	-	cds	protein_coding	133	62	71	1	46.6165	120	64	56	1	53.3333	108	66	42	1	61.1111	133	62	71	1	46.6165	120	64	56	1	53.3333	108	66	42	1	61.1111	1	1	1	53.687	7.25375	chr8:144356996:C:-	FBXL6
chr9:136940953:C:-	FBXW5	ENST00000325285.7	chr9	136940952	136940953	-	cds	protein_coding	1200	449	751	1	37.4167	1065	351	714	1	32.9577	939	340	599	1	36.2087	1200	449	751	1	37.4167	1065	351	714	1	32.9577	939	340	599	1	36.2087	1	1	1	35.5277	2.30615	chr9:136940953:C:-	FBXW5
chr19:12696367:C:-	FBXW9	ENST00000393261.7	chr19	12696366	12696367	-	cds	protein_coding	58	30	28	1	51.7241	47	19	28	1	40.4255	45	18	27	1	40	58	30	28	1	51.7241	47	19	28	1	40.4255	45	18	27	1	40	1	1	1	44.0499	6.6495	chr19:12696367:C:-	FBXW9
chr5:177097802:C:+	FGFR4	ENST00000292408.8	chr5	177097801	177097802	+	3utr	protein_coding	83	32	51	1	38.5542	108	40	68	1	37.037	49	23	26	1	46.9388	83	32	51	1	38.5542	108	40	68	1	37.037	49	23	26	1	46.9388	1	1	1	40.8433	5.33303	chr5:177097802:C:+	FGFR4
chr5:177097295:C:+	FGFR4	ENST00000292408.8	chr5	177097294	177097295	+	cds	protein_coding	85	8	77	1	9.41176	84	10	74	1	11.9048	60	8	52	1	13.3333	85	8	77	1	9.41176	84	10	74	1	11.9048	60	8	52	1	13.3333	1	1	1	11.55	1.98471	chr5:177097295:C:+	FGFR4
chr18:36297773:C:+	FHOD3	ENST00000257209.8	chr18	36297772	36297773	+	5utr	protein_coding	161	55	105	0.993789	34.375	137	49	88	1	35.7664	141	38	103	1	26.9504	161	55	105	0.993789	34.375	139	50	89	1	35.9712	143	38	105	1	26.5734	0.985612	1	0.986014	32.3639	4.73963	chr18:36297773:C:+	FHOD3
chr6:109791491:C:+	FIG4	ENST00000230124.7	chr6	109791490	109791491	+	cds	protein_coding	177	56	121	1	31.6384	147	41	106	1	27.8912	154	52	102	1	33.7662	178	57	121	1	32.0225	147	41	106	1	27.8912	154	52	102	1	33.7662	1	0.994382	1	31.0986	2.97451	chr6:109791491:C:+	FIG4
chr11:35620156:C:+	FJX1	ENST00000317811.5	chr11	35620155	35620156	+	3utr	protein_coding	42	7	35	1	16.6667	58	14	44	1	24.1379	35	13	22	1	37.1429	42	7	35	1	16.6667	58	14	44	1	24.1379	35	13	22	1	37.1429	1	1	1	25.9825	10.362	chr11:35620156:C:+	FJX1
chr17:41822452:C:+	FKBP10	ENST00000321562.8	chr17	41822451	41822452	+	3utr	protein_coding	183	71	112	1	38.7978	172	65	107	1	37.7907	159	73	86	1	45.9119	183	71	112	1	38.7978	172	65	107	1	37.7907	159	73	86	1	45.9119	1	1	1	40.8335	4.42681	chr17:41822452:C:+	FKBP10
chr17:41821810:C:+	FKBP10	ENST00000321562.8	chr17	41821809	41821810	+	cds	protein_coding	988	215	772	0.998988	21.7832	886	189	697	1	21.3318	829	181	647	0.998794	21.8599	988	215	772	0.998988	21.7832	886	189	697	1	21.3318	829	181	647	0.998794	21.8599	1	1	1	21.6583	0.285327	chr17:41821810:C:+	FKBP10
chr17:45243293:C:+	FMNL1	ENST00000331495.7	chr17	45243292	45243293	+	cds	protein_coding	302	34	268	1	11.2583	186	17	169	1	9.13978	109	16	93	1	14.6789	312	44	268	1	14.1026	189	20	169	1	10.582	114	21	93	1	18.4211	0.984127	0.967949	0.95614	11.6923	2.79495	chr17:45243293:C:+	FMNL1
chr17:45243294:C:+	FMNL1	ENST00000331495.7	chr17	45243293	45243294	+	cds	protein_coding	319	33	286	1	10.3448	199	17	182	1	8.54271	118	16	102	1	13.5593	328	42	286	1	12.8049	202	20	182	1	9.90099	123	21	102	1	17.0732	0.985149	0.972561	0.95935	10.8156	2.54123	chr17:45243294:C:+	FMNL1
chr6:1389842:C:+	FOXF2	ENST00000645481.1	chr6	1389841	1389842	+	5utr	protein_coding	54	9	45	1	16.6667	40	5	35	1	12.5	36	7	29	1	19.4444	57	9	48	1	15.7895	40	5	35	1	12.5	38	7	31	1	18.4211	1	0.947368	0.947368	16.2037	3.49529	chr6:1389842:C:+	FOXF2
chr6:1389845:C:+	FOXF2	ENST00000645481.1	chr6	1389844	1389845	+	5utr	protein_coding	50	8	42	1	16	42	5	37	1	11.9048	36	7	29	1	19.4444	53	8	45	1	15.0943	42	5	37	1	11.9048	39	8	31	1	20.5128	1	0.943396	0.923077	15.7831	3.77452	chr6:1389845:C:+	FOXF2
chr14:89417751:C:+	FOXN3-AS1	ENST00000555562.1	chr14	89417750	89417751	+	ncRNA_exonic	antisense	255	119	136	1	46.6667	197	101	96	1	51.269	150	78	72	1	52	255	119	136	1	46.6667	197	101	96	1	51.269	150	78	72	1	52	1	1	1	49.9786	2.89138	chr14:89417751:C:+	FOXN3-AS1
chr19:679960:C:+	FSTL3	ENST00000166139.8	chr19	679959	679960	+	intronic	protein_coding	111	78	33	1	70.2703	107	66	41	1	61.6822	92	52	39	0.98913	57.1429	111	78	33	1	70.2703	107	66	41	1	61.6822	92	52	39	0.98913	57.1429	1	1	1	63.0318	6.66695	chr19:679960:C:+	FSTL3
chr10:133355496:C:-	FUOM	ENST00000368552.7	chr10	133355495	133355496	-	3utr	protein_coding	233	89	144	1	38.1974	288	150	138	1	52.0833	213	115	98	1	53.9906	234	89	145	1	38.0342	288	150	138	1	52.0833	213	115	98	1	53.9906	1	0.995726	1	48.0905	8.62053	chr10:133355496:C:-	FUOM
chr15:90882311:C:+	FURIN	ENST00000618099.4	chr15	90882310	90882311	+	3utr	protein_coding	157	111	46	1	70.7006	114	75	39	1	65.7895	106	81	25	1	76.4151	157	111	46	1	70.7006	114	75	39	1	65.7895	106	81	25	1	76.4151	1	1	1	70.9684	5.31787	chr15:90882311:C:+	FURIN
chrX:151962469:C:-	GABRE	ENST00000370328.3	chrX	151962468	151962469	-	cds	protein_coding	54	14	40	1	25.9259	36	8	28	1	22.2222	44	9	35	1	20.4545	54	14	40	1	25.9259	36	8	28	1	22.2222	44	9	35	1	20.4545	1	1	1	22.8676	2.79219	chrX:151962469:C:-	GABRE
chr4:890580:C:-	GAK	ENST00000314167.8	chr4	890579	890580	-	cds	protein_coding	280	32	248	1	11.4286	261	27	234	1	10.3448	213	18	195	1	8.4507	280	32	248	1	11.4286	261	27	234	1	10.3448	213	18	195	1	8.4507	1	1	1	10.0747	1.5072	chr4:890580:C:-	GAK
chr2:38681295:C:+	GALM	ENST00000272252.9	chr2	38681294	38681295	+	cds	protein_coding	300	79	221	1	26.3333	336	79	257	1	23.5119	334	82	252	1	24.5509	301	79	222	1	26.2458	336	79	257	1	23.5119	334	82	252	1	24.5509	1	0.996678	1	24.7987	1.42695	chr2:38681295:C:+	GALM
chr12:6538326:C:+	GAPDH	ENST00000229239.9	chr12	6538325	6538326	+	3utr	protein_coding	102	13	89	1	12.7451	122	17	105	1	13.9344	151	13	138	1	8.60927	102	13	89	1	12.7451	122	17	105	1	13.9344	151	13	138	1	8.60927	1	1	1	11.7629	2.79514	chr12:6538326:C:+	GAPDH
chr19:12896017:C:+	GCDH	ENST00000222214.9	chr19	12896016	12896017	+	cds	protein_coding	325	150	175	1	46.1538	372	182	190	1	48.9247	355	183	171	0.997183	51.6949	325	150	175	1	46.1538	372	182	190	1	48.9247	355	183	171	0.997183	51.6949	1	1	1	48.9245	2.77053	chr19:12896017:C:+	GCDH
chr12:120137749:C:-	GCN1	ENST00000300648.6	chr12	120137748	120137749	-	cds	protein_coding	470	79	391	1	16.8085	325	61	264	1	18.7692	304	43	261	1	14.1447	470	79	391	1	16.8085	326	62	264	1	19.0184	305	44	261	1	14.4262	0.996933	1	0.996721	16.5742	2.32114	chr12:120137749:C:-	GCN1
chr12:120144337:C:-	GCN1	ENST00000300648.6	chr12	120144336	120144337	-	cds	protein_coding	176	77	99	1	43.75	133	53	79	0.992481	40.1515	113	45	68	1	39.823	176	77	99	1	43.75	133	53	79	0.992481	40.1515	113	45	68	1	39.823	1	1	1	41.2415	2.17862	chr12:120144337:C:-	GCN1
chr12:120153250:C:-	GCN1	ENST00000300648.6	chr12	120153249	120153250	-	cds	protein_coding	229	17	212	1	7.42358	147	21	126	1	14.2857	167	17	150	1	10.1796	229	17	212	1	7.42358	147	21	126	1	14.2857	167	17	150	1	10.1796	1	1	1	10.6296	3.45313	chr12:120153250:C:-	GCN1
chr13:100539997:C:-	GGACT	ENST00000376250.6	chr13	100539996	100539997	-	intronic	protein_coding	63	11	52	1	17.4603	94	13	80	0.989362	13.9785	53	6	47	1	11.3208	63	11	52	1	17.4603	94	13	80	0.989362	13.9785	53	6	47	1	11.3208	1	1	1	14.2532	3.07899	chr13:100539997:C:-	GGACT
chr17:42192723:C:-	GHDC	ENST00000301671.12	chr17	42192722	42192723	-	cds	protein_coding	75	12	63	1	16	90	11	79	1	12.2222	51	6	45	1	11.7647	76	13	63	1	17.1053	93	14	79	1	15.0538	51	6	45	1	11.7647	0.967742	0.986842	1	13.329	2.32446	chr17:42192723:C:-	GHDC
chr17:42192727:C:-	GHDC	ENST00000301671.12	chr17	42192726	42192727	-	cds	protein_coding	68	11	57	1	16.1765	86	11	75	1	12.7907	49	7	42	1	14.2857	69	12	57	1	17.3913	89	14	75	1	15.7303	49	7	42	1	14.2857	0.966292	0.985507	1	14.4176	1.69674	chr17:42192727:C:-	GHDC
chr17:42192733:C:-	GHDC	ENST00000301671.12	chr17	42192732	42192733	-	cds	protein_coding	71	11	60	1	15.493	84	13	71	1	15.4762	48	6	42	1	12.5	72	12	60	1	16.6667	89	18	71	1	20.2247	48	6	42	1	12.5	0.94382	0.986111	1	14.4897	1.72317	chr17:42192733:C:-	GHDC
chr19:17581639:C:+	GLT25D1	ENST00000252599.8	chr19	17581638	17581639	+	3utr	protein_coding	297	64	233	1	21.5488	346	68	278	1	19.6532	315	48	267	1	15.2381	297	64	233	1	21.5488	346	68	278	1	19.6532	315	48	267	1	15.2381	1	1	1	18.8134	3.2381	chr19:17581639:C:+	GLT25D1
chr1:231262771:C:+	GNPAT	ENST00000366647.8	chr1	231262770	231262771	+	cds	protein_coding	443	74	369	1	16.7043	464	60	404	1	12.931	417	58	359	1	13.9089	443	74	369	1	16.7043	464	60	404	1	12.931	417	58	359	1	13.9089	1	1	1	14.5147	1.95823	chr1:231262771:C:+	GNPAT
chr1:155765545:C:-	GON4L	ENST00000368331.5	chr1	155765544	155765545	-	cds	protein_coding	116	18	98	1	15.5172	107	7	100	1	6.54206	80	17	63	1	21.25	116	18	98	1	15.5172	107	7	100	1	6.54206	80	17	63	1	21.25	1	1	1	14.4364	7.4133	chr1:155765545:C:-	GON4L
chr3:39098424:C:-	GORASP1	ENST00000319283.7	chr3	39098423	39098424	-	cds	protein_coding	62	13	49	1	20.9677	71	5	66	1	7.04225	59	8	51	1	13.5593	62	13	49	1	20.9677	71	5	66	1	7.04225	59	8	51	1	13.5593	1	1	1	13.8564	6.9675	chr3:39098424:C:-	GORASP1
chr8:144085349:C:+	GPAA1	ENST00000355091.8	chr8	144085348	144085349	+	cds	protein_coding	443	48	395	1	10.8352	339	38	301	1	11.2094	321	26	295	1	8.09969	443	48	395	1	10.8352	339	38	301	1	11.2094	321	26	295	1	8.09969	1	1	1	10.0481	1.69773	chr8:144085349:C:+	GPAA1
chr11:64285220:C:+	GPR137	ENST00000539851.5	chr11	64285219	64285220	+	5utr	protein_coding	48	6	42	1	12.5	36	7	29	1	19.4444	33	14	19	1	42.4242	50	6	44	1	12	38	8	30	1	21.0526	35	15	20	1	42.8571	0.947368	0.96	0.942857	24.7896	15.6618	chr11:64285220:C:+	GPR137
chr11:64288441:C:+	GPR137	ENST00000539851.5	chr11	64288440	64288441	+	cds	protein_coding	82	71	11	1	86.5854	61	51	10	1	83.6066	51	47	4	1	92.1569	82	71	11	1	86.5854	61	51	10	1	83.6066	51	47	4	1	92.1569	1	1	1	87.4496	4.34017	chr11:64288441:C:+	GPR137
chr22:46678022:C:+	GRAMD4	ENST00000406902.5	chr22	46678021	46678022	+	3utr	protein_coding	75	11	64	1	14.6667	49	12	37	1	24.4898	50	10	40	1	20	75	11	64	1	14.6667	49	12	37	1	24.4898	50	10	40	1	20	1	1	1	19.7188	4.9176	chr22:46678022:C:+	GRAMD4
chr17:75318971:C:-	GRB2	ENST00000392562.5	chr17	75318970	75318971	-	3utr	protein_coding	255	157	98	1	61.5686	218	135	83	1	61.9266	195	126	69	1	64.6154	255	157	98	1	61.5686	218	135	83	1	61.9266	195	126	69	1	64.6154	1	1	1	62.7035	1.66535	chr17:75318971:C:-	GRB2
chr7:74657877:C:+	GTF2I	ENST00000573035.5	chr7	74657876	74657877	+	5utr	protein_coding	945	178	767	1	18.836	851	156	695	1	18.3314	633	126	507	1	19.9052	947	179	768	1	18.9018	851	156	695	1	18.3314	633	126	507	1	19.9052	1	0.997888	1	19.0242	0.803623	chr7:74657877:C:+	GTF2I
chr7:74532943:C:+	GTF2IRD1	ENST00000476977.5	chr7	74532942	74532943	+	intronic	protein_coding	138	20	118	1	14.4928	102	12	90	1	11.7647	80	8	72	1	10	138	20	118	1	14.4928	103	13	90	1	12.6214	80	8	72	1	10	0.990291	1	1	12.0858	2.26352	chr7:74532943:C:+	GTF2IRD1
chr16:27461530:C:-	GTF3C1	ENST00000356183.8	chr16	27461529	27461530	-	cds	protein_coding	217	61	156	1	28.1106	189	50	139	1	26.455	163	37	126	1	22.6994	217	61	156	1	28.1106	189	50	139	1	26.455	163	37	126	1	22.6994	1	1	1	25.755	2.77269	chr16:27461530:C:-	GTF3C1
chr22:46297241:C:+	GTSE1	ENST00000454366.1	chr22	46297240	46297241	+	intronic	protein_coding	71	19	52	1	26.7606	82	16	66	1	19.5122	45	7	38	1	15.5556	71	19	52	1	26.7606	82	16	66	1	19.5122	45	7	38	1	15.5556	1	1	1	20.6094	5.68252	chr22:46297241:C:+	GTSE1
chr7:65981058:C:-	GUSB	ENST00000304895.8	chr7	65981057	65981058	-	intronic	protein_coding	130	32	98	1	24.6154	116	24	91	0.991379	20.8696	115	23	92	1	20	130	32	98	1	24.6154	116	24	91	0.991379	20.8696	115	23	92	1	20	1	1	1	21.8283	2.45252	chr7:65981058:C:-	GUSB
chr7:65981743:C:-	GUSB	ENST00000304895.8	chr7	65981742	65981743	-	intronic	protein_coding	41	6	35	1	14.6341	45	5	40	1	11.1111	43	6	37	1	13.9535	41	6	35	1	14.6341	45	5	40	1	11.1111	43	6	37	1	13.9535	1	1	1	13.2329	1.86879	chr7:65981743:C:-	GUSB
chr7:44848006:C:-	H2AFV	ENST00000222690.10	chr7	44848005	44848006	-	5utr	protein_coding	213	22	191	1	10.3286	337	43	294	1	12.7596	303	52	251	1	17.1617	213	22	191	1	10.3286	337	43	294	1	12.7596	303	52	251	1	17.1617	1	1	1	13.4167	3.4636	chr7:44848006:C:-	H2AFV
chr7:44830990:C:-	H2AFV	ENST00000222690.10	chr7	44830989	44830990	-	intronic	protein_coding	127	15	112	1	11.811	131	23	108	1	17.5573	117	16	101	1	13.6752	129	15	114	1	11.6279	140	23	117	1	16.4286	123	18	105	1	14.6341	0.935714	0.984496	0.95122	14.3478	2.93157	chr7:44830990:C:-	H2AFV
chr11:119094491:C:-	H2AFX	ENST00000530167.1	chr11	119094490	119094491	-	3utr	protein_coding	467	74	393	1	15.8458	546	85	461	1	15.5678	392	56	336	1	14.2857	474	80	394	1	16.8776	555	93	462	1	16.7568	400	63	337	1	15.75	0.983784	0.985232	0.98	15.2331	0.832157	chr11:119094491:C:-	H2AFX
chr11:119094500:C:-	H2AFX	ENST00000530167.1	chr11	119094499	119094500	-	3utr	protein_coding	406	66	340	1	16.2562	463	67	396	1	14.4708	342	51	291	1	14.9123	413	72	341	1	17.4334	471	75	396	1	15.9236	347	55	292	1	15.8501	0.983015	0.983051	0.985591	15.2131	0.929895	chr11:119094500:C:-	H2AFX
chr11:119094501:C:-	H2AFX	ENST00000530167.1	chr11	119094500	119094501	-	3utr	protein_coding	385	60	325	1	15.5844	417	58	359	1	13.9089	313	50	263	1	15.9744	390	65	325	1	16.6667	425	66	359	1	15.5294	318	54	264	1	16.9811	0.981176	0.987179	0.984277	15.1559	1.09743	chr11:119094501:C:-	H2AFX
chr5:135343361:C:-	H2AFY	ENST00000511689.5	chr5	135343360	135343361	-	cds	protein_coding	3630	697	2933	1	19.2011	4094	780	3314	1	19.0523	4025	817	3208	1	20.2981	3630	697	2933	1	19.2011	4094	780	3314	1	19.0523	4025	817	3208	1	20.2981	1	1	1	19.5172	0.680418	chr5:135343361:C:-	H2AFY
chr17:75777945:C:-	H3F3B	ENST00000254810.8	chr17	75777944	75777945	-	3utr	protein_coding	132	70	62	1	53.0303	337	226	111	1	67.0623	279	188	91	1	67.3835	132	70	62	1	53.0303	337	226	111	1	67.0623	279	188	91	1	67.3835	1	1	1	62.492	8.19568	chr17:75777945:C:-	H3F3B
chr6:104859759:C:-	HACE1	ENST00000262903.8	chr6	104859758	104859759	-	5utr	protein_coding	90	15	75	1	16.6667	94	13	81	1	13.8298	61	9	52	1	14.7541	90	15	75	1	16.6667	94	13	81	1	13.8298	61	9	52	1	14.7541	1	1	1	15.0835	1.44684	chr6:104859759:C:-	HACE1
chr5:140677060:C:-	HARS	ENST00000504366.5	chr5	140677059	140677060	-	cds	protein_coding	468	117	351	1	25	511	127	384	1	24.8532	438	84	354	1	19.1781	468	117	351	1	25	511	127	384	1	24.8532	438	84	354	1	19.1781	1	1	1	23.0104	3.31973	chr5:140677060:C:-	HARS
chr2:239115073:C:-	HDAC4	ENST00000543185.5	chr2	239115072	239115073	-	cds	protein_coding	96	20	76	1	20.8333	70	24	46	1	34.2857	65	13	52	1	20	96	20	76	1	20.8333	70	24	46	1	34.2857	65	13	52	1	20	1	1	1	25.0397	8.01813	chr2:239115073:C:-	HDAC4
chr1:156743366:C:-	HDGF	ENST00000357325.9	chr1	156743365	156743366	-	3utr	protein_coding	2040	1446	594	1	70.8824	1901	1309	592	1	68.8585	1602	1094	508	1	68.2896	2040	1446	594	1	70.8824	1901	1309	592	1	68.8585	1603	1095	508	1	68.3094	1	1	0.999376	69.3435	1.3627	chr1:156743366:C:-	HDGF
chr14:31207110:C:-	HECTD1	ENST00000399332.5	chr14	31207109	31207110	-	5utr	protein_coding	163	64	99	1	39.2638	160	54	106	1	33.75	153	53	100	1	34.6405	164	65	99	1	39.6341	160	54	106	1	33.75	153	53	100	1	34.6405	1	0.993902	1	35.8848	2.96001	chr14:31207110:C:-	HECTD1
chr12:112382024:C:-	HECTD4	ENST00000377560.9	chr12	112382023	112382024	-	cds	protein_coding	98	14	84	1	14.2857	72	7	65	1	9.72222	51	6	45	1	11.7647	98	14	84	1	14.2857	73	7	66	1	9.58904	51	6	45	1	11.7647	0.986301	1	1	11.9242	2.28592	chr12:112382024:C:-	HECTD4
chr5:74685443:C:+	HEXB	ENST00000511181.5	chr5	74685442	74685443	+	intronic	protein_coding	381	108	273	1	28.3465	327	70	257	1	21.4067	344	89	255	1	25.8721	403	115	288	1	28.536	346	75	271	1	21.6763	360	92	268	1	25.5556	0.945087	0.945409	0.955556	25.2084	3.51714	chr5:74685443:C:+	HEXB
chr17:82418549:C:+	HEXDC	ENST00000337014.10	chr17	82418548	82418549	+	5utr	protein_coding	52	9	43	1	17.3077	75	25	50	1	33.3333	58	19	39	1	32.7586	54	9	45	1	16.6667	79	25	54	1	31.6456	60	19	41	1	31.6667	0.949367	0.962963	0.966667	27.7999	9.09105	chr17:82418549:C:+	HEXDC
chr17:82437179:C:+	HEXDC	ENST00000337014.10	chr17	82437178	82437179	+	cds	protein_coding	160	22	138	1	13.75	166	20	146	1	12.0482	154	19	135	1	12.3377	160	22	138	1	13.75	167	20	147	1	11.976	154	19	135	1	12.3377	0.994012	1	1	12.712	0.910553	chr17:82437179:C:+	HEXDC
chr5:176389544:C:+	HIGD2A	ENST00000274787.2	chr5	176389543	176389544	+	3utr	protein_coding	1344	154	1190	1	11.4583	1254	154	1100	1	12.2807	1152	148	1004	1	12.8472	1345	154	1191	1	11.4498	1255	155	1100	1	12.3506	1152	148	1004	1	12.8472	0.999203	0.999257	1	12.1954	0.698361	chr5:176389544:C:+	HIGD2A
chr6:27890719:C:-	HIST1H3J	ENST00000359303.3	chr6	27890718	27890719	-	cds	protein_coding	515	55	460	1	10.6796	857	96	760	0.998833	11.215	469	54	415	1	11.5139	517	56	461	1	10.8317	857	96	760	0.998833	11.215	469	54	415	1	11.5139	1	0.996132	1	11.1361	0.422671	chr6:27890719:C:-	HIST1H3J
chr6:34245763:C:+	HMGA1	ENST00000447654.5	chr6	34245762	34245763	+	3utr	protein_coding	89	7	82	1	7.86517	74	14	60	1	18.9189	54	6	48	1	11.1111	89	7	82	1	7.86517	74	14	60	1	18.9189	54	6	48	1	11.1111	1	1	1	12.6317	5.6816	chr6:34245763:C:+	HMGA1
chr5:179616893:C:-	HNRNPH1	ENST00000356731.9	chr5	179616892	179616893	-	cds	protein_coding	2179	461	1717	0.999541	21.1662	2519	552	1967	1	21.9135	2867	670	2197	1	23.3694	2183	464	1718	0.999542	21.2649	2521	553	1968	1	21.9357	2874	675	2199	1	23.4864	0.999207	0.998168	0.997564	22.1497	1.12042	chr5:179616893:C:-	HNRNPH1
chr5:179617045:C:-	HNRNPH1	ENST00000356731.9	chr5	179617044	179617045	-	intronic	protein_coding	470	72	398	1	15.3191	523	61	462	1	11.6635	533	82	451	1	15.3846	470	72	398	1	15.3191	523	61	462	1	11.6635	533	82	451	1	15.3846	1	1	1	14.1224	2.12975	chr5:179617045:C:-	HNRNPH1
chr1:43453698:C:-	HYI	ENST00000583037.5	chr1	43453697	43453698	-	cds	protein_coding	171	46	125	1	26.9006	133	34	99	1	25.5639	139	52	87	1	37.4101	184	50	134	1	27.1739	145	37	108	1	25.5172	150	53	97	1	35.3333	0.917241	0.929348	0.926667	29.9582	6.48803	chr1:43453698:C:-	HYI
chr9:92242191:C:-	IARS	ENST00000375643.7	chr9	92242190	92242191	-	cds	protein_coding	274	35	239	1	12.7737	281	30	251	1	10.6762	302	30	272	1	9.93377	274	35	239	1	12.7737	281	30	251	1	10.6762	302	30	272	1	9.93377	1	1	1	11.1279	1.47288	chr9:92242191:C:-	IARS
chr6:53012059:C:-	ICK	ENST00000356971.3	chr6	53012058	53012059	-	cds	protein_coding	56	7	49	1	12.5	50	9	41	1	18	32	9	23	1	28.125	56	7	49	1	12.5	50	9	41	1	18	32	9	23	1	28.125	1	1	1	19.5417	7.92576	chr6:53012059:C:-	ICK
chr1:6221386:C:-	ICMT	ENST00000343813.9	chr1	6221385	6221386	-	3utr	protein_coding	880	96	784	1	10.9091	1075	163	912	1	15.1628	832	143	689	1	17.1875	880	96	784	1	10.9091	1075	163	912	1	15.1628	834	145	689	1	17.3861	1	1	0.997602	14.4198	3.20447	chr1:6221386:C:-	ICMT
chr6:160048428:C:+	IGF2R	ENST00000356956.5	chr6	160048427	160048428	+	cds	protein_coding	146	18	128	1	12.3288	103	11	92	1	10.6796	108	13	95	1	12.037	146	18	128	1	12.3288	103	11	92	1	10.6796	108	13	95	1	12.037	1	1	1	11.6818	0.880097	chr6:160048428:C:+	IGF2R
chr2:216633760:C:+	IGFBP2	ENST00000233809.8	chr2	216633759	216633760	+	cds	protein_coding	817	95	722	1	11.6279	555	47	508	1	8.46847	641	72	569	1	11.2324	817	95	722	1	11.6279	555	47	508	1	8.46847	641	72	569	1	11.2324	1	1	1	10.4429	1.72134	chr2:216633760:C:+	IGFBP2
chr12:53102118:C:+	IGFBP6	ENST00000548547.5	chr12	53102117	53102118	+	cds	protein_coding	1040	379	661	1	36.4423	849	273	576	1	32.1555	888	274	614	1	30.8559	1041	380	661	1	36.5034	849	273	576	1	32.1555	888	274	614	1	30.8559	1	0.999039	1	33.1512	2.92331	chr12:53102118:C:+	IGFBP6
chr4:57033261:C:-	IGFBP7	ENST00000295666.6	chr4	57033260	57033261	-	cds	protein_coding	1165	133	1032	1	11.4163	862	118	744	1	13.6891	728	114	614	1	15.6593	1165	133	1032	1	11.4163	862	118	744	1	13.6891	728	114	614	1	15.6593	1	1	1	13.5882	2.12331	chr4:57033261:C:-	IGFBP7
chr22:17109523:C:+	IL17RA	ENST00000319363.10	chr22	17109522	17109523	+	cds	protein_coding	42	7	35	1	16.6667	33	6	27	1	18.1818	30	7	23	1	23.3333	42	7	35	1	16.6667	33	6	27	1	18.1818	30	7	23	1	23.3333	1	1	1	19.3939	3.49472	chr22:17109523:C:+	IL17RA
chr19:10687671:C:+	ILF3	ENST00000449870.5	chr19	10687670	10687671	+	cds	protein_coding	47	20	27	1	42.5532	43	16	27	1	37.2093	33	17	16	1	51.5152	47	20	27	1	42.5532	43	16	27	1	37.2093	33	17	16	1	51.5152	1	1	1	43.7592	7.22878	chr19:10687671:C:+	ILF3
chr19:10687677:C:+	ILF3	ENST00000449870.5	chr19	10687676	10687677	+	cds	protein_coding	38	15	23	1	39.4737	41	14	27	1	34.1463	33	15	18	1	45.4545	38	15	23	1	39.4737	41	14	27	1	34.1463	33	15	18	1	45.4545	1	1	1	39.6915	5.65725	chr19:10687677:C:+	ILF3
chr18:12030713:C:+	IMPA2	ENST00000269159.7	chr18	12030712	12030713	+	3utr	protein_coding	176	19	157	1	10.7955	192	29	163	1	15.1042	154	17	137	1	11.039	176	19	157	1	10.7955	192	29	163	1	15.1042	154	17	137	1	11.039	1	1	1	12.3129	2.42041	chr18:12030713:C:+	IMPA2
chr14:104712135:C:+	INF2	ENST00000330634.11	chr14	104712134	104712135	+	intronic	protein_coding	231	43	188	1	18.6147	314	52	262	1	16.5605	233	31	202	1	13.3047	231	43	188	1	18.6147	314	52	262	1	16.5605	233	31	202	1	13.3047	1	1	1	16.16	2.67756	chr14:104712135:C:+	INF2
chr7:1479582:C:-	INTS1	ENST00000404767.7	chr7	1479581	1479582	-	cds	protein_coding	106	13	93	1	12.2642	100	13	87	1	13	56	9	47	1	16.0714	106	13	93	1	12.2642	100	13	87	1	13	56	9	47	1	16.0714	1	1	1	13.7785	2.01951	chr7:1479582:C:-	INTS1
chr1:1314332:C:-	INTS11	ENST00000540437.5	chr1	1314331	1314332	-	cds	protein_coding	520	58	462	1	11.1538	525	67	458	1	12.7619	454	61	393	1	13.4361	520	58	462	1	11.1538	525	67	458	1	12.7619	455	62	393	1	13.6264	1	1	0.997802	12.4506	1.17255	chr1:1314332:C:-	INTS11
chr13:51452638:C:-	INTS6	ENST00000442263.4	chr13	51452637	51452638	-	5utr	protein_coding	71	7	64	1	9.85915	69	10	59	1	14.4928	65	9	56	1	13.8462	71	7	64	1	9.85915	69	10	59	1	14.4928	65	9	56	1	13.8462	1	1	1	12.7327	2.50947	chr13:51452638:C:-	INTS6
chr13:98022384:C:+	IPO5	ENST00000261574.9	chr13	98022383	98022384	+	3utr	protein_coding	511	113	398	1	22.1135	542	128	413	0.998155	23.6599	508	126	382	1	24.8031	511	113	398	1	22.1135	542	128	413	0.998155	23.6599	509	127	382	1	24.9509	1	1	0.998035	23.5255	1.34985	chr13:98022384:C:+	IPO5
chr12:43787821:C:+	IRAK4	ENST00000613694.4	chr12	43787820	43787821	+	3utr	protein_coding	266	37	229	1	13.9098	255	47	208	1	18.4314	182	20	162	1	10.989	274	44	230	1	16.0584	267	58	209	1	21.7228	189	27	162	1	14.2857	0.955056	0.970803	0.962963	14.4434	3.74977	chr12:43787821:C:+	IRAK4
chr12:43787822:C:+	IRAK4	ENST00000613694.4	chr12	43787821	43787822	+	3utr	protein_coding	284	38	246	1	13.3803	271	53	218	1	19.5572	201	25	176	1	12.4378	292	44	248	1	15.0685	282	63	219	1	22.3404	208	32	176	1	15.3846	0.960993	0.972603	0.966346	15.1251	3.86713	chr12:43787822:C:+	IRAK4
chr12:43787827:C:+	IRAK4	ENST00000613694.4	chr12	43787826	43787827	+	3utr	protein_coding	269	25	244	1	9.29368	263	45	218	1	17.1103	204	19	185	1	9.31373	278	32	246	1	11.5108	275	52	223	1	18.9091	210	25	185	1	11.9048	0.956364	0.967626	0.971429	11.9059	4.50713	chr12:43787827:C:+	IRAK4
chr1:1014332:C:+	ISG15	ENST00000624697.3	chr1	1014331	1014332	+	cds	protein_coding	1429	192	1237	1	13.436	1162	189	973	1	16.2651	1382	220	1160	0.998553	15.942	1429	192	1237	1	13.436	1162	189	973	1	16.2651	1382	220	1160	0.998553	15.942	1	1	1	15.2144	1.54857	chr1:1014332:C:+	ISG15
chr19:55453234:C:-	ISOC2	ENST00000438389.6	chr19	55453233	55453234	-	3utr	protein_coding	399	102	297	1	25.5639	430	120	310	1	27.907	336	75	261	1	22.3214	407	105	302	1	25.7985	438	124	314	1	28.3105	339	75	264	1	22.1239	0.981735	0.980344	0.99115	25.2641	2.80482	chr19:55453234:C:-	ISOC2
chr17:50077019:C:+	ITGA3	ENST00000320031.12	chr17	50077018	50077019	+	cds	protein_coding	274	37	237	1	13.5036	186	18	168	1	9.67742	161	19	142	1	11.8012	274	37	237	1	13.5036	186	18	168	1	9.67742	161	19	142	1	11.8012	1	1	1	11.6608	1.91698	chr17:50077019:C:+	ITGA3
chr2:172427908:C:+	ITGA6	ENST00000264107.11	chr2	172427907	172427908	+	cds	protein_coding	110	22	88	1	20	134	22	112	1	16.4179	108	24	84	1	22.2222	110	22	88	1	20	134	22	112	1	16.4179	108	24	84	1	22.2222	1	1	1	19.5467	2.92859	chr2:172427908:C:+	ITGA6
chr6:33680578:C:+	ITPR3	ENST00000374316.9	chr6	33680577	33680578	+	cds	protein_coding	149	11	138	1	7.38255	109	15	94	1	13.7615	64	7	57	1	10.9375	149	11	138	1	7.38255	109	15	94	1	13.7615	64	7	57	1	10.9375	1	1	1	10.6938	3.19643	chr6:33680578:C:+	ITPR3
chr8:74315542:C:-	JPH1	ENST00000342232.4	chr8	74315541	74315542	-	cds	protein_coding	176	49	127	1	27.8409	217	49	168	1	22.5806	184	48	136	1	26.087	176	49	127	1	27.8409	217	49	168	1	22.5806	184	48	136	1	26.087	1	1	1	25.5028	2.67834	chr8:74315542:C:-	JPH1
chr2:84972104:C:+	KCMF1	ENST00000409785.8	chr2	84972103	84972104	+	intronic	protein_coding	87	56	30	0.988506	65.1163	72	47	25	1	65.2778	62	40	21	0.983871	65.5738	87	56	30	0.988506	65.1163	72	47	25	1	65.2778	62	40	21	0.983871	65.5738	1	1	1	65.3226	0.232017	chr2:84972104:C:+	KCMF1
chr1:6099974:C:+	KCNAB2	ENST00000164247.5	chr1	6099973	6099974	+	3utr	protein_coding	56	8	48	1	14.2857	61	11	50	1	18.0328	38	5	33	1	13.1579	56	8	48	1	14.2857	61	11	50	1	18.0328	38	5	33	1	13.1579	1	1	1	15.1588	2.55203	chr1:6099974:C:+	KCNAB2
chrX:44873351:C:+	KDM6A	ENST00000611820.4	chrX	44873350	44873351	+	5utr	protein_coding	63	7	56	1	11.1111	46	6	40	1	13.0435	34	5	29	1	14.7059	64	7	57	1	10.9375	46	6	40	1	13.0435	35	6	29	1	17.1429	1	0.984375	0.971429	12.9535	1.79907	chrX:44873351:C:+	KDM6A
chr22:45196845:C:-	KIAA0930	ENST00000336156.9	chr22	45196844	45196845	-	3utr	protein_coding	333	43	290	1	12.9129	304	36	268	1	11.8421	310	33	276	0.996774	10.6796	334	43	291	1	12.8743	304	36	268	1	11.8421	310	33	276	0.996774	10.6796	1	0.997006	1	11.8115	1.11696	chr22:45196845:C:-	KIAA0930
chr17:44935846:C:-	KIF18B	ENST00000587309.5	chr17	44935845	44935846	-	intronic	protein_coding	315	83	232	1	26.3492	294	81	213	1	27.551	261	59	202	1	22.6054	317	85	232	1	26.8139	295	82	213	1	27.7966	262	60	202	1	22.9008	0.99661	0.993691	0.996183	25.5019	2.57941	chr17:44935846:C:-	KIF18B
chr1:10379873:C:+	KIF1B	ENST00000377086.5	chr1	10379872	10379873	+	3utr	protein_coding	88	22	66	1	25	90	17	73	1	18.8889	54	16	38	1	29.6296	88	22	66	1	25	90	17	73	1	18.8889	54	16	38	1	29.6296	1	1	1	24.5062	5.38737	chr1:10379873:C:+	KIF1B
chr14:104176786:C:+	KIF26A	ENST00000315264.7	chr14	104176785	104176786	+	cds	protein_coding	194	28	166	1	14.433	169	14	155	1	8.28402	117	17	100	1	14.5299	194	28	166	1	14.433	169	14	155	1	8.28402	117	17	100	1	14.5299	1	1	1	12.4156	3.57842	chr14:104176786:C:+	KIF26A
chr14:104172156:C:+	KIF26A	ENST00000315264.7	chr14	104172155	104172156	+	intronic	protein_coding	67	15	52	1	22.3881	67	9	58	1	13.4328	61	11	50	1	18.0328	67	15	52	1	22.3881	67	9	58	1	13.4328	61	11	50	1	18.0328	1	1	1	17.9512	4.47817	chr14:104172156:C:+	KIF26A
chr1:44753364:C:+	KIF2C	ENST00000372217.5	chr1	44753363	44753364	+	intronic	protein_coding	103	14	89	1	13.5922	112	18	94	1	16.0714	121	21	100	1	17.3554	103	14	89	1	13.5922	112	18	94	1	16.0714	121	21	100	1	17.3554	1	1	1	15.673	1.91294	chr1:44753364:C:+	KIF2C
chr11:118522244:C:+	KMT2A	ENST00000534358.5	chr11	118522243	118522244	+	3utr	protein_coding	155	23	132	1	14.8387	113	17	96	1	15.0442	71	10	61	1	14.0845	155	23	132	1	14.8387	113	17	96	1	15.0442	71	10	61	1	14.0845	1	1	1	14.6558	0.505333	chr11:118522244:C:+	KMT2A
chr12:75496116:C:-	KRR1	ENST00000229214.8	chr12	75496115	75496116	-	3utr	protein_coding	113	32	81	1	28.3186	147	39	108	1	26.5306	109	21	88	1	19.2661	118	36	82	1	30.5085	153	43	110	1	28.1046	111	23	88	1	20.7207	0.960784	0.957627	0.981982	24.7051	4.79442	chr12:75496116:C:-	KRR1
chr12:75496122:C:-	KRR1	ENST00000229214.8	chr12	75496121	75496122	-	3utr	protein_coding	111	31	80	1	27.9279	142	44	98	1	30.9859	122	27	95	1	22.1311	115	35	80	1	30.4348	148	48	100	1	32.4324	124	29	95	1	23.3871	0.959459	0.965217	0.983871	27.015	4.49742	chr12:75496122:C:-	KRR1
chr17:41620747:C:-	KRT17	ENST00000311208.12	chr17	41620746	41620747	-	cds	protein_coding	3501	487	3013	0.999714	13.9143	4155	795	3360	1	19.1336	3249	643	2606	1	19.7907	3501	487	3013	0.999714	13.9143	4156	796	3360	1	19.153	3250	644	2606	1	19.8154	0.999759	1	0.999692	17.6129	3.21986	chr17:41620747:C:-	KRT17
chr12:52233236:C:+	KRT7	ENST00000331817.5	chr12	52233235	52233236	+	5utr	protein_coding	148	20	128	1	13.5135	121	15	106	1	12.3967	138	18	120	1	13.0435	150	20	130	1	13.3333	121	15	106	1	12.3967	138	18	120	1	13.0435	1	0.986667	1	12.9846	0.560736	chr12:52233236:C:+	KRT7
chr12:52191912:C:-	KRT80	ENST00000313234.9	chr12	52191911	52191912	-	5utr	protein_coding	98	5	93	1	5.10204	80	11	69	1	13.75	49	11	38	1	22.449	102	9	93	1	8.82353	82	13	69	1	15.8537	50	12	38	1	24	0.97561	0.960784	0.98	13.767	8.67348	chr12:52191912:C:-	KRT80
chr12:52191913:C:-	KRT80	ENST00000313234.9	chr12	52191912	52191913	-	5utr	protein_coding	98	7	91	1	7.14286	77	12	65	1	15.5844	51	13	38	1	25.4902	103	11	92	1	10.6796	79	14	65	1	17.7215	52	14	38	1	26.9231	0.974684	0.951456	0.980769	16.0725	9.1834	chr12:52191913:C:-	KRT80
chr19:18568621:C:+	KXD1	ENST00000602094.5	chr19	18568620	18568621	+	cds	protein_coding	1090	240	850	1	22.0183	952	210	742	1	22.0588	727	166	561	1	22.8336	1090	240	850	1	22.0183	953	211	742	1	22.1406	727	166	561	1	22.8336	0.998951	1	1	22.3036	0.459426	chr19:18568621:C:+	KXD1
chr6:112144920:C:-	LAMA4	ENST00000230538.11	chr6	112144919	112144920	-	cds	protein_coding	40	9	31	1	22.5	32	7	25	1	21.875	39	8	31	1	20.5128	40	9	31	1	22.5	32	7	25	1	21.875	39	8	31	1	20.5128	1	1	1	21.6293	1.01612	chr6:112144920:C:-	LAMA4
chr7:107986264:C:-	LAMB1	ENST00000393561.5	chr7	107986263	107986264	-	cds	protein_coding	53	16	37	1	30.1887	33	11	22	1	33.3333	42	12	30	1	28.5714	53	16	37	1	30.1887	33	11	22	1	33.3333	42	12	30	1	28.5714	1	1	1	30.6978	2.42144	chr7:107986264:C:-	LAMB1
chr1:183117338:C:+	LAMC1	ENST00000258341.4	chr1	183117337	183117338	+	cds	protein_coding	164	30	134	1	18.2927	136	11	125	1	8.08824	129	15	114	1	11.6279	164	30	134	1	18.2927	136	11	125	1	8.08824	129	15	114	1	11.6279	1	1	1	12.6696	5.18137	chr1:183117338:C:+	LAMC1
chr9:131034774:C:+	LAMC3	ENST00000361069.8	chr9	131034773	131034774	+	intronic	protein_coding	123	90	33	1	73.1707	85	63	22	1	74.1176	47	32	15	1	68.0851	123	90	33	1	73.1707	85	63	22	1	74.1176	47	32	15	1	68.0851	1	1	1	71.7912	3.24427	chr9:131034774:C:+	LAMC3
chr10:809755:C:-	LARP4B	ENST00000612396.4	chr10	809754	809755	-	3utr	protein_coding	155	30	125	1	19.3548	167	34	133	1	20.3593	119	22	97	1	18.4874	155	30	125	1	19.3548	167	34	133	1	20.3593	119	22	97	1	18.4874	1	1	1	19.4005	0.936778	chr10:809755:C:-	LARP4B
chr4:1841410:C:-	LETM1	ENST00000302787.2	chr4	1841409	1841410	-	cds	protein_coding	348	125	223	1	35.9195	310	130	180	1	41.9355	270	104	166	1	38.5185	348	125	223	1	35.9195	310	130	180	1	41.9355	270	104	166	1	38.5185	1	1	1	38.7912	3.01723	chr4:1841410:C:-	LETM1
chr14:92748543:C:-	LGMN	ENST00000393218.6	chr14	92748542	92748543	-	5utr	protein_coding	179	31	148	1	17.3184	185	25	160	1	13.5135	164	15	149	1	9.14634	179	31	148	1	17.3184	186	25	161	1	13.4409	164	15	149	1	9.14634	0.994624	1	1	13.3261	4.08927	chr14:92748543:C:-	LGMN
chr3:45595226:C:+	LIMD1	ENST00000273317.4	chr3	45595225	45595226	+	cds	protein_coding	151	26	125	1	17.2185	130	14	116	1	10.7692	101	13	88	1	12.8713	151	26	125	1	17.2185	130	14	116	1	10.7692	101	13	88	1	12.8713	1	1	1	13.6197	3.28915	chr3:45595226:C:+	LIMD1
chr2:108686845:C:+	LIMS1	ENST00000544547.5	chr2	108686844	108686845	+	3utr	protein_coding	138	18	119	0.992754	13.1387	157	13	144	1	8.28025	147	14	133	1	9.52381	138	18	119	0.992754	13.1387	157	13	144	1	8.28025	147	14	133	1	9.52381	1	1	1	10.3143	2.52382	chr2:108686845:C:+	LIMS1
chr17:8222262:C:-	LINC00324	ENST00000315707.3	chr17	8222261	8222262	-	ncRNA_intronic	lincRNA	91	78	13	1	85.7143	78	63	15	1	80.7692	44	32	12	1	72.7273	92	79	13	1	85.8696	80	65	15	1	81.25	46	34	12	1	73.913	0.975	0.98913	0.956522	79.7369	6.55476	chr17:8222262:C:-	LINC00324
chr17:8222263:C:-	LINC00324	ENST00000315707.3	chr17	8222262	8222263	-	ncRNA_intronic	lincRNA	91	64	27	1	70.3297	76	49	27	1	64.4737	44	33	11	1	75	92	65	27	1	70.6522	77	50	27	1	64.9351	46	35	11	1	76.087	0.987013	0.98913	0.956522	69.9345	5.27428	chr17:8222263:C:-	LINC00324
chr17:8222272:C:-	LINC00324	ENST00000315707.3	chr17	8222271	8222272	-	ncRNA_intronic	lincRNA	97	53	44	1	54.6392	76	27	49	1	35.5263	46	19	27	1	41.3043	98	54	44	1	55.102	79	30	49	1	37.9747	48	21	27	1	43.75	0.962025	0.989796	0.958333	43.8233	9.80225	chr17:8222272:C:-	LINC00324
chr18:59345934:C:-	LMAN1	ENST00000251047.5	chr18	59345933	59345934	-	cds	protein_coding	989	274	715	1	27.7048	981	294	687	1	29.9694	921	229	692	1	24.8643	989	274	715	1	27.7048	982	295	687	1	30.0407	921	229	692	1	24.8643	0.998982	1	1	27.5128	2.55798	chr18:59345934:C:-	LMAN1
chr5:177331690:C:-	LMAN2	ENST00000303127.11	chr5	177331689	177331690	-	3utr	protein_coding	503	51	452	1	10.1392	479	51	428	1	10.6472	412	50	362	1	12.1359	503	51	452	1	10.1392	479	51	428	1	10.6472	412	50	362	1	12.1359	1	1	1	10.9741	1.03774	chr5:177331690:C:-	LMAN2
chr13:75856598:C:+	LMO7	ENST00000357063.7	chr13	75856597	75856598	+	cds	protein_coding	117	16	101	1	13.6752	145	12	133	1	8.27586	98	11	87	1	11.2245	117	16	101	1	13.6752	145	12	133	1	8.27586	98	11	87	1	11.2245	1	1	1	11.0585	2.7035	chr13:75856598:C:+	LMO7
chr16:48352517:C:+	LONP2	ENST00000285737.8	chr16	48352516	48352517	+	3utr	protein_coding	514	285	228	0.998054	55.5556	504	273	230	0.998016	54.2744	419	209	210	1	49.8807	516	286	229	0.998062	55.534	506	274	231	0.998024	54.2574	421	210	211	1	49.8812	0.996047	0.996124	0.995249	53.2369	2.9763	chr16:48352517:C:+	LONP2
chr8:23360204:C:-	LOXL2	ENST00000389131.7	chr8	23360203	23360204	-	cds	protein_coding	60	5	55	1	8.33333	38	6	32	1	15.7895	64	8	56	1	12.5	60	5	55	1	8.33333	38	6	32	1	15.7895	64	8	56	1	12.5	1	1	1	12.2076	3.73666	chr8:23360204:C:-	LOXL2
chr11:66859910:C:+	LRFN4	ENST00000309602.4	chr11	66859909	66859910	+	cds	protein_coding	161	29	132	1	18.0124	184	42	142	1	22.8261	129	40	89	1	31.0078	162	30	132	1	18.5185	184	42	142	1	22.8261	129	40	89	1	31.0078	1	0.993827	1	23.9488	6.57	chr11:66859910:C:+	LRFN4
chr11:66859918:C:+	LRFN4	ENST00000309602.4	chr11	66859917	66859918	+	cds	protein_coding	229	36	193	1	15.7205	246	34	212	1	13.8211	191	33	158	1	17.2775	229	36	193	1	15.7205	250	35	215	1	14	194	34	160	1	17.5258	0.984	1	0.984536	15.6064	1.731	chr11:66859918:C:+	LRFN4
chr6:149843114:C:-	LRP11	ENST00000239367.6	chr6	149843113	149843114	-	cds	protein_coding	1052	293	759	1	27.8517	1090	354	736	1	32.4771	851	244	606	0.998825	28.7059	1052	293	759	1	27.8517	1090	354	736	1	32.4771	851	244	606	0.998825	28.7059	1	1	1	29.6782	2.46121	chr6:149843114:C:-	LRP11
chr11:68348135:C:+	LRP5	ENST00000294304.11	chr11	68348134	68348135	+	cds	protein_coding	586	193	393	1	32.9352	473	158	315	1	33.4038	465	171	294	1	36.7742	586	193	393	1	32.9352	473	158	315	1	33.4038	465	171	294	1	36.7742	1	1	1	34.3711	2.09433	chr11:68348135:C:+	LRP5
chr2:43916008:C:-	LRPPRC	ENST00000260665.11	chr2	43916007	43916008	-	intronic	protein_coding	54	26	28	1	48.1481	32	13	19	1	40.625	31	13	18	1	41.9355	56	28	28	1	50	34	14	20	1	41.1765	34	16	18	1	47.0588	0.941176	0.964286	0.911765	43.5695	4.01896	chr2:43916008:C:-	LRPPRC
chr1:46286302:C:-	LRRC41	ENST00000617190.4	chr1	46286301	46286302	-	cds	protein_coding	637	70	567	1	10.989	533	57	476	1	10.6942	528	65	463	1	12.3106	637	70	567	1	10.989	533	57	476	1	10.6942	528	65	463	1	12.3106	1	1	1	11.3313	0.860848	chr1:46286302:C:-	LRRC41
chr9:127473865:C:+	LRSAM1	ENST00000323301.8	chr9	127473864	127473865	+	cds	protein_coding	74	24	50	1	32.4324	44	13	31	1	29.5455	47	18	29	1	38.2979	74	24	50	1	32.4324	44	13	31	1	29.5455	47	18	29	1	38.2979	1	1	1	33.4253	4.45987	chr9:127473865:C:+	LRSAM1
chr11:65539224:C:-	LTBP3	ENST00000301873.9	chr11	65539223	65539224	-	cds	protein_coding	194	33	161	1	17.0103	194	30	164	1	15.4639	140	30	110	1	21.4286	194	33	161	1	17.0103	194	30	164	1	15.4639	140	30	110	1	21.4286	1	1	1	17.9676	3.09541	chr11:65539224:C:-	LTBP3
chr7:1936741:C:-	MAD1L1	ENST00000406869.5	chr7	1936740	1936741	-	cds	protein_coding	437	91	346	1	20.8238	433	86	347	1	19.8614	450	72	377	0.997778	16.0356	437	91	346	1	20.8238	433	86	347	1	19.8614	450	72	377	0.997778	16.0356	1	1	1	18.907	2.53276	chr7:1936741:C:-	MAD1L1
chr9:137109012:C:+	MAN1B1	ENST00000371589.8	chr9	137109011	137109012	+	3utr	protein_coding	306	55	251	1	17.9739	299	31	268	1	10.3679	240	31	209	1	12.9167	306	55	251	1	17.9739	299	31	268	1	10.3679	240	31	209	1	12.9167	1	1	1	13.7528	3.87131	chr9:137109012:C:+	MAN1B1
chr20:37316501:C:+	MANBAL	ENST00000373605.7	chr20	37316500	37316501	+	3utr	protein_coding	96	27	69	1	28.125	152	33	119	1	21.7105	89	18	71	1	20.2247	96	27	69	1	28.125	152	33	119	1	21.7105	89	18	71	1	20.2247	1	1	1	23.3534	4.19856	chr20:37316501:C:+	MANBAL
chr15:66386951:C:+	MAP2K1	ENST00000307102.9	chr15	66386950	66386951	+	5utr	protein_coding	111	28	83	1	25.2252	142	26	116	1	18.3099	113	29	84	1	25.6637	111	28	83	1	25.2252	142	26	116	1	18.3099	113	29	84	1	25.6637	1	1	1	23.0663	4.125	chr15:66386951:C:+	MAP2K1
chr6:136592607:C:-	MAP3K5	ENST00000359015.4	chr6	136592606	136592607	-	cds	protein_coding	75	9	66	1	12	76	6	70	1	7.89474	67	7	60	1	10.4478	75	9	66	1	12	76	6	70	1	7.89474	67	7	60	1	10.4478	1	1	1	10.1142	2.07286	chr6:136592607:C:-	MAP3K5
chr22:50253021:C:-	MAPK12	ENST00000215659.12	chr22	50253020	50253021	-	3utr	protein_coding	38	5	33	1	13.1579	44	8	36	1	18.1818	36	5	31	1	13.8889	38	5	33	1	13.1579	44	8	36	1	18.1818	36	5	31	1	13.8889	1	1	1	15.0762	2.71426	chr22:50253021:C:-	MAPK12
chr16:30117206:C:-	MAPK3	ENST00000484663.5	chr16	30117205	30117206	-	cds	protein_coding	51	24	27	1	47.0588	74	28	46	1	37.8378	69	28	41	1	40.5797	51	24	27	1	47.0588	74	28	46	1	37.8378	69	28	41	1	40.5797	1	1	1	41.8255	4.73504	chr16:30117206:C:-	MAPK3
chr11:45902547:C:+	MAPK8IP1	ENST00000395629.2	chr11	45902546	45902547	+	cds	protein_coding	190	44	146	1	23.1579	189	47	142	1	24.8677	96	18	78	1	18.75	193	45	148	1	23.3161	190	48	142	1	25.2632	98	20	78	1	20.4082	0.994737	0.984456	0.979592	22.2585	3.15646	chr11:45902547:C:+	MAPK8IP1
chr11:45902548:C:+	MAPK8IP1	ENST00000395629.2	chr11	45902547	45902548	+	cds	protein_coding	192	40	152	1	20.8333	195	36	159	1	18.4615	104	19	85	1	18.2692	195	41	154	1	21.0256	196	37	159	1	18.8776	106	21	85	1	19.8113	0.994898	0.984615	0.981132	19.188	1.42811	chr11:45902548:C:+	MAPK8IP1
chr1:206733544:C:+	MAPKAPK2	ENST00000367103.3	chr1	206733543	206733544	+	3utr	protein_coding	625	104	521	1	16.64	471	73	398	1	15.4989	397	59	338	1	14.8615	625	104	521	1	16.64	471	73	398	1	15.4989	397	59	338	1	14.8615	1	1	1	15.6668	0.901073	chr1:206733544:C:+	MAPKAPK2
chr12:111842327:C:+	MAPKAPK5	ENST00000550735.6	chr12	111842326	111842327	+	5utr	protein_coding	78	22	56	1	28.2051	79	30	49	1	37.9747	56	20	36	1	35.7143	84	28	56	1	33.3333	84	35	49	1	41.6667	59	23	36	1	38.9831	0.940476	0.928571	0.949153	33.9647	5.11438	chr12:111842327:C:+	MAPKAPK5
chr6:113859942:C:+	MARCKS	ENST00000612661.1	chr6	113859941	113859942	+	cds	protein_coding	1294	364	929	0.999227	28.1516	1120	344	776	1	30.7143	1505	525	980	1	34.8837	1338	406	931	0.999253	30.3665	1171	395	776	1	33.7319	1578	596	982	1	37.7693	0.956447	0.967115	0.953739	31.2499	3.39787	chr6:113859942:C:+	MARCKS
chr6:113859943:C:+	MARCKS	ENST00000612661.1	chr6	113859942	113859943	+	cds	protein_coding	1308	361	946	0.999235	27.6205	1138	348	788	0.998243	30.6338	1513	511	1001	0.999339	33.7963	1352	402	949	0.99926	29.7557	1191	400	789	0.998321	33.6417	1585	583	1001	0.999369	36.8056	0.9555	0.967456	0.954574	30.6835	3.0882	chr6:113859943:C:+	MARCKS
chr6:113859945:C:+	MARCKS	ENST00000612661.1	chr6	113859944	113859945	+	cds	protein_coding	1252	334	918	1	26.6773	1096	335	761	1	30.5657	1452	475	977	1	32.7135	1293	369	924	1	28.5383	1148	387	761	1	33.7108	1519	542	977	1	35.6814	0.954704	0.968291	0.955892	29.9855	3.05963	chr6:113859945:C:+	MARCKS
chr1:46031402:C:+	MAST2	ENST00000361297.6	chr1	46031401	46031402	+	cds	protein_coding	192	30	162	1	15.625	159	16	143	1	10.0629	115	16	99	1	13.913	192	30	162	1	15.625	159	16	143	1	10.0629	115	16	99	1	13.913	1	1	1	13.2003	2.84873	chr1:46031402:C:+	MAST2
chr1:46023144:C:+	MAST2	ENST00000361297.6	chr1	46023143	46023144	+	intronic	protein_coding	371	140	231	1	37.7358	259	79	180	1	30.5019	347	117	230	1	33.7176	371	140	231	1	37.7358	259	79	180	1	30.5019	347	117	230	1	33.7176	1	1	1	33.9851	3.62437	chr1:46023144:C:+	MAST2
chr19:19356030:C:+	MAU2	ENST00000262815.12	chr19	19356029	19356030	+	3utr	protein_coding	162	20	142	1	12.3457	125	19	106	1	15.2	93	11	82	1	11.828	162	20	142	1	12.3457	125	19	106	1	15.2	93	11	82	1	11.828	1	1	1	13.1245	1.81594	chr19:19356030:C:+	MAU2
chr16:29810937:C:+	MAZ	ENST00000219782.10	chr16	29810936	29810937	+	3utr	protein_coding	49	12	37	1	24.4898	48	12	36	1	25	48	17	31	1	35.4167	49	12	37	1	24.4898	48	12	36	1	25	48	17	31	1	35.4167	1	1	1	28.3022	6.16663	chr16:29810937:C:+	MAZ
chr19:1592499:C:-	MBD3	ENST00000156825.5	chr19	1592498	1592499	-	intronic	protein_coding	84	7	77	1	8.33333	79	6	73	1	7.59494	57	13	44	1	22.807	84	7	77	1	8.33333	80	6	74	1	7.5	57	13	44	1	22.807	0.9875	1	1	12.9118	8.57749	chr19:1592499:C:-	MBD3
chr11:119308934:C:-	MCAM	ENST00000264036.5	chr11	119308933	119308934	-	3utr	protein_coding	785	144	641	1	18.3439	765	155	609	0.998693	20.288	497	111	386	1	22.334	789	144	645	1	18.251	767	156	610	0.998696	20.3655	498	112	386	1	22.49	0.997392	0.99493	0.997992	20.322	1.99524	chr11:119308934:C:-	MCAM
chr11:119309811:C:-	MCAM	ENST00000264036.5	chr11	119309810	119309811	-	3utr	protein_coding	91	24	67	1	26.3736	101	29	72	1	28.7129	76	24	52	1	31.5789	91	24	67	1	26.3736	101	29	72	1	28.7129	76	24	52	1	31.5789	1	1	1	28.8885	2.6071	chr11:119309811:C:-	MCAM
chr13:113085326:C:+	MCF2L	ENST00000397030.5	chr13	113085325	113085326	+	intronic	protein_coding	119	14	105	1	11.7647	143	17	126	1	11.8881	115	8	107	1	6.95652	119	14	105	1	11.7647	143	17	126	1	11.8881	115	8	107	1	6.95652	1	1	1	10.2031	2.81231	chr13:113085326:C:+	MCF2L
chr21:46243636:C:-	MCM3AP	ENST00000397708.1	chr21	46243635	46243636	-	cds	protein_coding	122	14	108	1	11.4754	125	17	108	1	13.6	123	7	116	1	5.69106	122	14	108	1	11.4754	125	17	108	1	13.6	123	7	116	1	5.69106	1	1	1	10.2555	4.09317	chr21:46243636:C:-	MCM3AP
chr21:46286072:C:-	MCM3AP	ENST00000397708.1	chr21	46286071	46286072	-	intronic	protein_coding	36	8	28	1	22.2222	37	9	28	1	24.3243	34	7	27	1	20.5882	36	8	28	1	22.2222	37	9	28	1	24.3243	34	7	27	1	20.5882	1	1	1	22.3783	1.87293	chr21:46286072:C:-	MCM3AP
chr6:13787953:C:-	MCUR1	ENST00000379170.8	chr6	13787952	13787953	-	3utr	protein_coding	288	47	240	0.996528	16.3763	230	30	200	1	13.0435	190	28	162	1	14.7368	298	55	242	0.996644	18.5185	242	40	202	1	16.5289	201	38	163	1	18.9055	0.950413	0.966443	0.945274	14.7189	1.66649	chr6:13787953:C:-	MCUR1
chr6:13787960:C:-	MCUR1	ENST00000379170.8	chr6	13787959	13787960	-	3utr	protein_coding	320	71	249	1	22.1875	255	39	216	1	15.2941	216	45	171	1	20.8333	333	82	251	1	24.6246	268	52	216	1	19.403	227	56	171	1	24.6696	0.951493	0.960961	0.951542	19.4383	3.65229	chr6:13787960:C:-	MCUR1
chr6:13787969:C:-	MCUR1	ENST00000379170.8	chr6	13787968	13787969	-	3utr	protein_coding	307	69	238	1	22.4756	238	42	196	1	17.6471	199	44	155	1	22.1106	318	80	238	1	25.1572	251	54	197	1	21.5139	208	52	156	1	25	0.948207	0.965409	0.956731	20.7444	2.68857	chr6:13787969:C:-	MCUR1
chr17:40023002:C:-	MED24	ENST00000394126.5	chr17	40023001	40023002	-	intronic	protein_coding	46	25	21	1	54.3478	38	20	18	1	52.6316	35	20	15	1	57.1429	46	25	21	1	54.3478	38	20	18	1	52.6316	35	20	15	1	57.1429	1	1	1	54.7074	2.27704	chr17:40023002:C:-	MED24
chr13:48081647:C:-	MED4	ENST00000258648.6	chr13	48081646	48081647	-	cds	protein_coding	417	71	346	1	17.0264	420	72	348	1	17.1429	295	53	242	1	17.9661	417	71	346	1	17.0264	420	72	348	1	17.1429	295	53	242	1	17.9661	1	1	1	17.3784	0.512246	chr13:48081647:C:-	MED4
chr1:3514617:C:-	MEGF6	ENST00000356575.8	chr1	3514616	3514617	-	cds	protein_coding	41	10	31	1	24.3902	43	12	31	1	27.907	54	14	40	1	25.9259	41	10	31	1	24.3902	43	12	31	1	27.907	54	14	40	1	25.9259	1	1	1	26.0744	1.76306	chr1:3514617:C:-	MEGF6
chr7:100429306:C:+	MEPCE	ENST00000414441.5	chr7	100429305	100429306	+	intronic	protein_coding	53	31	22	1	58.4906	58	37	21	1	63.7931	49	33	16	1	67.3469	53	31	22	1	58.4906	59	38	21	1	64.4068	49	33	16	1	67.3469	0.983051	1	1	63.2102	4.45687	chr7:100429306:C:+	MEPCE
chr7:100429311:C:+	MEPCE	ENST00000414441.5	chr7	100429310	100429311	+	intronic	protein_coding	53	24	29	1	45.283	57	27	30	1	47.3684	49	26	23	1	53.0612	53	24	29	1	45.283	58	28	30	1	48.2759	49	26	23	1	53.0612	0.982759	1	1	48.5709	4.02611	chr7:100429311:C:+	MEPCE
chr3:15414885:C:-	METTL6	ENST00000443029.5	chr3	15414884	15414885	-	intronic	protein_coding	35	5	30	1	14.2857	44	10	34	1	22.7273	48	9	39	1	18.75	37	7	30	1	18.9189	46	12	34	1	26.087	49	10	39	1	20.4082	0.956522	0.945946	0.979592	18.5877	4.22312	chr3:15414885:C:-	METTL6
chr3:15414893:C:-	METTL6	ENST00000443029.5	chr3	15414892	15414893	-	intronic	protein_coding	35	5	30	1	14.2857	41	6	35	1	14.6341	44	9	35	1	20.4545	36	6	30	1	16.6667	43	8	35	1	18.6047	45	10	35	1	22.2222	0.953488	0.972222	0.977778	16.4581	3.46537	chr3:15414893:C:-	METTL6
chrX:10567052:C:-	MID1	ENST00000317552.8	chrX	10567051	10567052	-	cds	protein_coding	481	70	411	1	14.553	450	50	400	1	11.1111	363	37	326	1	10.1928	481	70	411	1	14.553	452	52	400	1	11.5044	363	37	326	1	10.1928	0.995575	1	1	11.9523	2.29859	chrX:10567052:C:-	MID1
chrX:38803041:C:+	MID1IP1	ENST00000614558.2	chrX	38803040	38803041	+	5utr	protein_coding	223	20	203	1	8.96861	194	20	174	1	10.3093	166	18	148	1	10.8434	231	21	210	1	9.09091	195	20	175	1	10.2564	168	18	150	1	10.7143	0.994872	0.965368	0.988095	10.0404	0.965866	chrX:38803041:C:+	MID1IP1
chr19:1256047:C:+	MIDN	ENST00000300952.6	chr19	1256046	1256047	+	intronic	protein_coding	67	10	57	1	14.9254	50	6	43	0.98	12.2449	75	14	61	1	18.6667	67	10	57	1	14.9254	50	6	43	0.98	12.2449	75	14	61	1	18.6667	1	1	1	15.279	3.22545	chr19:1256047:C:+	MIDN
chr19:2050804:C:-	MKNK2	ENST00000250896.7	chr19	2050803	2050804	-	cds	protein_coding	576	63	513	1	10.9375	467	49	418	1	10.4925	376	47	329	1	12.5	576	63	513	1	10.9375	468	49	419	1	10.4701	376	47	329	1	12.5	0.997863	1	1	11.31	1.05431	chr19:2050804:C:-	MKNK2
chr9:20620810:C:-	MLLT3	ENST00000380338.8	chr9	20620809	20620810	-	cds	protein_coding	610	384	226	1	62.9508	697	408	289	1	58.5366	542	331	211	1	61.0701	611	385	226	1	63.0115	697	408	289	1	58.5366	543	332	211	1	61.1418	1	0.998363	0.998158	60.8525	2.21515	chr9:20620810:C:-	MLLT3
chr10:97498275:C:-	MMS19	ENST00000438925.6	chr10	97498274	97498275	-	cds	protein_coding	891	537	354	1	60.2694	942	611	331	1	64.862	884	571	312	0.998869	64.6659	891	537	354	1	60.2694	942	611	331	1	64.862	884	571	312	0.998869	64.6659	1	1	1	63.2658	2.59681	chr10:97498275:C:-	MMS19
chr7:24650533:C:+	MPP6	ENST00000222644.9	chr7	24650532	24650533	+	cds	protein_coding	998	184	814	1	18.4369	950	185	765	1	19.4737	704	107	595	0.997159	15.2422	998	184	814	1	18.4369	950	185	765	1	19.4737	705	108	595	0.997163	15.3627	1	1	0.998582	17.7176	2.20556	chr7:24650533:C:+	MPP6
chr17:17187365:C:+	MPRIP	ENST00000395811.9	chr17	17187364	17187365	+	3utr	protein_coding	80	29	51	1	36.25	92	37	55	1	40.2174	47	20	27	1	42.5532	80	29	51	1	36.25	92	37	55	1	40.2174	47	20	27	1	42.5532	1	1	1	39.6735	3.1866	chr17:17187365:C:+	MPRIP
chr17:62689599:C:+	MRC2	ENST00000303375.9	chr17	62689598	62689599	+	cds	protein_coding	76	31	45	1	40.7895	51	26	25	1	50.9804	35	21	14	1	60	76	31	45	1	40.7895	51	26	25	1	50.9804	35	21	14	1	60	1	1	1	50.59	9.61121	chr17:62689599:C:+	MRC2
chr17:62692371:C:+	MRC2	ENST00000303375.9	chr17	62692370	62692371	+	cds	protein_coding	165	76	89	1	46.0606	131	38	93	1	29.0076	105	44	61	1	41.9048	165	76	89	1	46.0606	131	38	93	1	29.0076	105	44	61	1	41.9048	1	1	1	38.991	8.89205	chr17:62692371:C:+	MRC2
chr14:22834290:C:+	MRPL52	ENST00000355151.9	chr14	22834289	22834290	+	cds	protein_coding	196	20	176	1	10.2041	219	26	193	1	11.8721	201	18	183	1	8.95522	196	20	176	1	10.2041	219	26	193	1	11.8721	201	18	183	1	8.95522	1	1	1	10.3438	1.46347	chr14:22834290:C:+	MRPL52
chr3:15051825:C:-	MRPS25	ENST00000253686.6	chr3	15051824	15051825	-	3utr	protein_coding	139	65	74	1	46.7626	131	76	55	1	58.0153	106	61	45	1	57.5472	139	65	74	1	46.7626	131	76	55	1	58.0153	106	61	45	1	57.5472	1	1	1	54.1083	6.36591	chr3:15051825:C:-	MRPS25
chr3:15058499:C:-	MRPS25	ENST00000253686.6	chr3	15058498	15058499	-	intronic	protein_coding	170	22	148	1	12.9412	169	14	155	1	8.28402	111	18	93	1	16.2162	179	23	156	1	12.8492	177	17	160	1	9.60452	114	18	96	1	15.7895	0.954802	0.949721	0.973684	12.4805	3.98611	chr3:15058499:C:-	MRPS25
chr17:40123245:C:+	MSL1	ENST00000398532.8	chr17	40123244	40123245	+	cds	protein_coding	251	63	188	1	25.0996	222	38	184	1	17.1171	173	27	146	1	15.6069	264	76	188	1	28.7879	232	48	184	1	20.6897	179	33	146	1	18.4358	0.956897	0.950758	0.96648	19.2746	5.10084	chr17:40123245:C:+	MSL1
chr17:40123248:C:+	MSL1	ENST00000398532.8	chr17	40123247	40123248	+	cds	protein_coding	275	65	210	1	23.6364	240	42	198	1	17.5	192	33	159	1	17.1875	286	76	210	1	26.5734	249	51	198	1	20.4819	197	38	159	1	19.2893	0.963855	0.961538	0.974619	19.4413	3.6364	chr17:40123248:C:+	MSL1
chr17:40123250:C:+	MSL1	ENST00000398532.8	chr17	40123249	40123250	+	cds	protein_coding	304	64	240	1	21.0526	276	42	234	1	15.2174	226	32	194	1	14.1593	311	71	240	1	22.8296	281	47	234	1	16.726	229	35	194	1	15.2838	0.982206	0.977492	0.9869	16.8098	3.71232	chr17:40123250:C:+	MSL1
chr6:150936916:C:+	MTHFD1L	ENST00000367321.7	chr6	150936915	150936916	+	cds	protein_coding	553	119	434	1	21.519	432	85	347	1	19.6759	425	89	336	1	20.9412	554	120	434	1	21.6606	432	85	347	1	19.6759	425	89	336	1	20.9412	1	0.998195	1	20.712	0.942656	chr6:150936916:C:+	MTHFD1L
chr19:1358991:C:+	MUM1	ENST00000591806.5	chr19	1358990	1358991	+	intronic	protein_coding	89	9	80	1	10.1124	77	8	69	1	10.3896	82	8	74	1	9.7561	89	9	80	1	10.1124	77	8	69	1	10.3896	82	8	74	1	9.7561	1	1	1	10.086	0.317577	chr19:1358991:C:+	MUM1
chr16:88655363:C:-	MVD	ENST00000301012.7	chr16	88655362	88655363	-	cds	protein_coding	298	122	176	1	40.9396	320	124	196	1	38.75	302	139	163	1	46.0265	298	122	176	1	40.9396	320	124	196	1	38.75	302	139	163	1	46.0265	1	1	1	41.9054	3.73314	chr16:88655363:C:-	MVD
chr4:2249983:C:-	MXD4	ENST00000337190.6	chr4	2249982	2249983	-	3utr	protein_coding	37	7	30	1	18.9189	43	10	33	1	23.2558	32	7	25	1	21.875	40	7	33	1	17.5	44	10	34	1	22.7273	34	7	27	1	20.5882	0.977273	0.925	0.941176	21.3499	2.21562	chr4:2249983:C:-	MXD4
chr17:76710743:C:-	MXRA7	ENST00000355797.7	chr17	76710742	76710743	-	cds	protein_coding	548	68	480	1	12.4088	294	45	249	1	15.3061	337	35	301	0.997033	10.4167	583	77	506	1	13.2075	308	46	262	1	14.9351	347	38	308	0.997118	10.9827	0.954545	0.939966	0.971182	12.7105	2.45866	chr17:76710743:C:-	MXRA7
chr20:43699813:C:+	MYBL2	ENST00000396863.8	chr20	43699812	43699813	+	cds	protein_coding	1161	164	997	1	14.1258	744	99	645	1	13.3065	623	65	558	1	10.4334	1162	165	997	1	14.1997	744	99	645	1	13.3065	623	65	558	1	10.4334	1	0.999139	1	12.6219	1.93904	chr20:43699813:C:+	MYBL2
chr22:36285622:C:-	MYH9	ENST00000216181.10	chr22	36285621	36285622	-	intronic	protein_coding	82	15	67	1	18.2927	88	11	77	1	12.5	106	15	90	0.990566	14.2857	82	15	67	1	18.2927	88	11	77	1	12.5	107	16	90	0.990654	15.0943	1	1	0.990654	15.0261	2.96647	chr22:36285622:C:-	MYH9
chr22:36285626:C:-	MYH9	ENST00000216181.10	chr22	36285625	36285626	-	intronic	protein_coding	78	17	61	1	21.7949	95	12	83	1	12.6316	110	15	95	1	13.6364	78	17	61	1	21.7949	95	12	83	1	12.6316	111	16	95	1	14.4144	1	1	0.990991	16.0209	5.02555	chr22:36285626:C:-	MYH9
chr22:36285628:C:-	MYH9	ENST00000216181.10	chr22	36285627	36285628	-	intronic	protein_coding	70	13	57	1	18.5714	85	12	73	1	14.1176	92	15	77	1	16.3043	70	13	57	1	18.5714	85	12	73	1	14.1176	93	16	77	1	17.2043	1	1	0.989247	16.3311	2.22701	chr22:36285628:C:-	MYH9
chr17:29109949:C:-	MYO18A	ENST00000527372.6	chr17	29109948	29109949	-	cds	protein_coding	118	46	72	1	38.9831	88	32	56	1	36.3636	84	23	61	1	27.381	119	46	73	1	38.6555	88	32	56	1	36.3636	84	23	61	1	27.381	1	0.991597	1	34.2425	6.08494	chr17:29109949:C:-	MYO18A
chr15:52433280:C:-	MYO5A	ENST00000399231.7	chr15	52433279	52433280	-	cds	protein_coding	103	12	91	1	11.6505	74	7	67	1	9.45946	83	10	73	1	12.0482	103	12	91	1	11.6505	74	7	67	1	9.45946	83	10	73	1	12.0482	1	1	1	11.0527	1.39405	chr15:52433280:C:-	MYO5A
chr3:113718386:C:-	NAA50	ENST00000240922.7	chr3	113718385	113718386	-	3utr	protein_coding	115	35	80	1	30.4348	120	38	82	1	31.6667	126	30	96	1	23.8095	115	35	80	1	30.4348	120	38	82	1	31.6667	126	30	96	1	23.8095	1	1	1	28.637	4.22584	chr3:113718386:C:-	NAA50
chr4:75936208:C:-	NAAA	ENST00000286733.8	chr4	75936207	75936208	-	cds	protein_coding	227	117	110	1	51.5419	270	133	137	1	49.2593	213	103	110	1	48.3568	228	118	110	1	51.7544	271	134	137	1	49.4465	213	103	110	1	48.3568	0.99631	0.995614	1	49.7193	1.6416	chr4:75936208:C:-	NAAA
chr11:71480832:C:+	NADSYN1	ENST00000319023.6	chr11	71480831	71480832	+	cds	protein_coding	321	96	225	1	29.9065	281	79	202	1	28.1139	257	78	179	1	30.3502	321	96	225	1	29.9065	281	79	202	1	28.1139	257	78	179	1	30.3502	1	1	1	29.4569	1.18403	chr11:71480832:C:+	NADSYN1
chr11:71484417:C:+	NADSYN1	ENST00000319023.6	chr11	71484416	71484417	+	cds	protein_coding	291	38	253	1	13.0584	326	29	297	1	8.89571	361	36	325	1	9.9723	291	38	253	1	13.0584	326	29	297	1	8.89571	361	36	325	1	9.9723	1	1	1	10.6421	2.16069	chr11:71484417:C:+	NADSYN1
chr17:42544009:C:+	NAGLU	ENST00000225927.6	chr17	42544008	42544009	+	cds	protein_coding	153	24	129	1	15.6863	176	25	151	1	14.2045	115	11	104	1	9.56522	155	26	129	1	16.7742	176	25	151	1	14.2045	115	11	104	1	9.56522	1	0.987097	1	13.152	3.19338	chr17:42544009:C:+	NAGLU
chr17:42544010:C:+	NAGLU	ENST00000225927.6	chr17	42544009	42544010	+	cds	protein_coding	159	24	135	1	15.0943	177	26	151	1	14.6893	118	11	107	1	9.32203	161	26	135	1	16.1491	177	26	151	1	14.6893	118	11	107	1	9.32203	1	0.987578	1	13.0352	3.22208	chr17:42544010:C:+	NAGLU
chr1:35565373:C:+	NCDN	ENST00000373243.6	chr1	35565372	35565373	+	cds	protein_coding	324	120	204	1	37.037	296	103	193	1	34.7973	230	81	149	1	35.2174	324	120	204	1	37.037	296	103	193	1	34.7973	230	81	149	1	35.2174	1	1	1	35.6839	1.19052	chr1:35565373:C:+	NCDN
chr17:16068037:C:-	NCOR1	ENST00000268712.7	chr17	16068036	16068037	-	cds	protein_coding	194	44	150	1	22.6804	181	37	144	1	20.442	106	17	89	1	16.0377	194	44	150	1	22.6804	181	37	144	1	20.442	106	17	89	1	16.0377	1	1	1	19.72	3.37967	chr17:16068037:C:-	NCOR1
chr19:1393465:C:+	NDUFS7	ENST00000313408.11	chr19	1393464	1393465	+	3utr	protein_coding	30	22	8	1	73.3333	38	33	5	1	86.8421	34	31	3	1	91.1765	30	22	8	1	73.3333	38	33	5	1	86.8421	34	31	3	1	91.1765	1	1	1	83.784	9.30637	chr19:1393465:C:+	NDUFS7
chr11:67608110:C:+	NDUFV1	ENST00000322776.10	chr11	67608109	67608110	+	intronic	protein_coding	65	7	58	1	10.7692	86	21	65	1	24.4186	49	7	42	1	14.2857	66	7	59	1	10.6061	86	21	65	1	24.4186	51	7	44	1	13.7255	1	0.984848	0.960784	16.4912	7.08692	chr11:67608110:C:+	NDUFV1
chr11:65425307:C:+	NEAT1	ENST00000501122.2	chr11	65425306	65425307	+	ncRNA_exonic	lincRNA	184	22	162	1	11.9565	79	9	70	1	11.3924	86	18	68	1	20.9302	184	22	162	1	11.9565	79	9	70	1	11.3924	86	18	68	1	20.9302	1	1	1	14.7597	5.35126	chr11:65425307:C:+	NEAT1
chr19:44871926:C:+	NECTIN2	ENST00000252483.9	chr19	44871925	44871926	+	cds	protein_coding	84	62	22	1	73.8095	61	51	10	1	83.6066	58	41	17	1	70.6897	84	62	22	1	73.8095	61	51	10	1	83.6066	59	42	17	1	71.1864	1	1	0.983051	76.0352	6.73995	chr19:44871926:C:+	NECTIN2
chr18:58044395:C:+	NEDD4L	ENST00000400345.7	chr18	58044394	58044395	+	5utr	protein_coding	96	9	87	1	9.375	82	11	71	1	13.4146	61	8	53	1	13.1148	97	9	88	1	9.27835	82	11	71	1	13.4146	61	8	53	1	13.1148	1	0.989691	1	11.9681	2.25072	chr18:58044395:C:+	NEDD4L
chr14:24216985:C:-	NEDD8	ENST00000250495.9	chr14	24216984	24216985	-	3utr	protein_coding	2155	297	1858	1	13.7819	3051	358	2693	1	11.7339	1898	264	1634	1	13.9094	2156	298	1858	1	13.8219	3052	358	2694	1	11.73	1899	264	1635	1	13.9021	0.999672	0.999536	0.999473	13.1417	1.2209	chr14:24216985:C:-	NEDD8
chr1:198157073:C:+	NEK7	ENST00000367385.8	chr1	198157072	198157073	+	5utr	protein_coding	114	67	47	1	58.7719	122	73	49	1	59.8361	98	58	40	1	59.1837	114	67	47	1	58.7719	122	73	49	1	59.8361	99	59	40	1	59.596	1	1	0.989899	59.2639	0.536584	chr1:198157073:C:+	NEK7
chr9:137272216:C:+	NELFB	ENST00000343053.4	chr9	137272215	137272216	+	cds	protein_coding	589	85	504	1	14.4312	551	71	480	1	12.8857	465	49	416	1	10.5376	590	85	505	1	14.4068	551	71	480	1	12.8857	465	49	416	1	10.5376	1	0.998305	1	12.6182	1.96054	chr9:137272216:C:+	NELFB
chr20:58989960:C:+	NELFCD	ENST00000602795.5	chr20	58989959	58989960	+	cds	protein_coding	2349	350	1998	0.999574	14.9063	2375	302	2073	1	12.7158	2502	386	2116	1	15.4277	2350	351	1998	0.999574	14.9425	2375	302	2073	1	12.7158	2502	386	2116	1	15.4277	1	0.999574	1	14.3499	1.439	chr20:58989960:C:+	NELFCD
chr16:47143619:C:-	NETO2	ENST00000562435.5	chr16	47143618	47143619	-	5utr	protein_coding	1211	293	918	1	24.1949	1169	259	910	1	22.1557	1049	220	829	1	20.9724	1211	293	918	1	24.1949	1169	259	910	1	22.1557	1050	220	830	1	20.9524	1	1	0.999048	22.441	1.63009	chr16:47143619:C:-	NETO2
chr22:29695287:C:+	NF2	ENST00000338641.8	chr22	29695286	29695287	+	3utr	protein_coding	296	39	257	1	13.1757	325	44	281	1	13.5385	231	28	203	1	12.1212	296	39	257	1	13.1757	325	44	281	1	13.5385	231	28	203	1	12.1212	1	1	1	12.9451	0.736218	chr22:29695287:C:+	NF2
chr6:41099102:C:+	NFYA	ENST00000341376.10	chr6	41099101	41099102	+	3utr	protein_coding	141	53	88	1	37.5887	155	62	93	1	40	103	39	64	1	37.8641	141	53	88	1	37.5887	155	62	93	1	40	103	39	64	1	37.8641	1	1	1	38.4842	1.31989	chr6:41099102:C:+	NFYA
chr15:90271227:C:+	NGRN	ENST00000379095.4	chr15	90271226	90271227	+	cds	protein_coding	3790	430	3360	1	11.3456	4264	538	3726	1	12.6173	3764	544	3219	0.999734	14.4566	3793	433	3360	1	11.4158	4266	538	3728	1	12.6113	3764	544	3219	0.999734	14.4566	0.999531	0.999209	1	12.8065	1.56406	chr15:90271227:C:+	NGRN
chrX:72044796:C:+	NHSL2	ENST00000633930.1	chrX	72044795	72044796	+	intronic	protein_coding	48	5	43	1	10.4167	169	13	156	1	7.69231	60	10	50	1	16.6667	48	5	43	1	10.4167	169	13	156	1	7.69231	60	10	50	1	16.6667	1	1	1	11.5919	4.60115	chrX:72044796:C:+	NHSL2
chr3:52490539:C:+	NISCH	ENST00000345716.8	chr3	52490538	52490539	+	intronic	protein_coding	154	26	128	1	16.8831	177	27	150	1	15.2542	177	32	145	1	18.0791	154	26	128	1	16.8831	177	27	150	1	15.2542	177	32	145	1	18.0791	1	1	1	16.7388	1.41795	chr3:52490539:C:+	NISCH
chr3:48293673:C:-	NME6	ENST00000451657.6	chr3	48293672	48293673	-	3utr	protein_coding	92	10	82	1	10.8696	103	27	76	1	26.2136	80	15	65	1	18.75	92	10	82	1	10.8696	103	27	76	1	26.2136	80	15	65	1	18.75	1	1	1	18.6111	7.67296	chr3:48293673:C:-	NME6
chr17:45107363:C:+	NMT1	ENST00000592782.5	chr17	45107362	45107363	+	3utr	protein_coding	76	11	65	1	14.4737	90	14	76	1	15.5556	64	9	55	1	14.0625	79	13	66	1	16.4557	95	18	77	1	18.9474	67	12	55	1	17.9104	0.947368	0.962025	0.955224	14.6972	0.771226	chr17:45107363:C:+	NMT1
chr17:45107364:C:+	NMT1	ENST00000592782.5	chr17	45107363	45107364	+	3utr	protein_coding	75	11	64	1	14.6667	85	14	71	1	16.4706	62	7	55	1	11.2903	77	13	64	1	16.8831	90	18	72	1	20	65	10	55	1	15.3846	0.944444	0.974026	0.953846	14.1425	2.62961	chr17:45107364:C:+	NMT1
chr17:45107367:C:+	NMT1	ENST00000592782.5	chr17	45107366	45107367	+	3utr	protein_coding	40	6	34	1	15	41	11	30	1	26.8293	37	8	29	1	21.6216	42	8	34	1	19.0476	45	15	30	1	33.3333	39	10	29	1	25.641	0.911111	0.952381	0.948718	21.1503	5.9287	chr17:45107367:C:+	NMT1
chr3:132639617:C:-	NPHP3-ACAD11	ENST00000471702.2	chr3	132639616	132639617	-	3utr	nonsense_mediated_decay	91	14	77	1	15.3846	71	15	56	1	21.1268	75	12	63	1	16	91	14	77	1	15.3846	71	15	56	1	21.1268	75	12	63	1	16	1	1	1	17.5038	3.15263	chr3:132639617:C:-	NPHP3-ACAD11
chr17:81596163:C:-	NPLOC4	ENST00000374747.9	chr17	81596162	81596163	-	cds	protein_coding	397	37	360	1	9.3199	388	46	342	1	11.8557	296	39	257	1	13.1757	397	37	360	1	9.3199	388	46	342	1	11.8557	296	39	257	1	13.1757	1	1	1	11.4504	1.95957	chr17:81596163:C:-	NPLOC4
chr5:32786430:C:+	NPR3	ENST00000265074.12	chr5	32786429	32786430	+	3utr	protein_coding	89	19	70	1	21.3483	114	22	92	1	19.2982	43	7	36	1	16.2791	89	19	70	1	21.3483	114	22	92	1	19.2982	43	7	36	1	16.2791	1	1	1	18.9752	2.55001	chr5:32786430:C:+	NPR3
chr4:1979040:C:+	NSD2	ENST00000382895.7	chr4	1979039	1979040	+	3utr	protein_coding	240	47	193	1	19.5833	123	28	95	1	22.7642	89	15	74	1	16.8539	240	47	193	1	19.5833	123	28	95	1	22.7642	89	15	74	1	16.8539	1	1	1	19.7338	2.95802	chr4:1979040:C:+	NSD2
chr3:52527360:C:-	NT5DC2	ENST00000307076.8	chr3	52527359	52527360	-	cds	protein_coding	2109	964	1144	0.999526	45.7306	1407	619	787	0.999289	44.0256	1162	536	626	1	46.1274	2109	964	1144	0.999526	45.7306	1407	619	787	0.999289	44.0256	1162	536	626	1	46.1274	1	1	1	45.2945	1.11667	chr3:52527360:C:-	NT5DC2
chr1:26944674:C:+	NUDC	ENST00000321265.9	chr1	26944673	26944674	+	intronic	protein_coding	67	7	60	1	10.4478	67	5	62	1	7.46269	52	8	44	1	15.3846	72	12	60	1	16.6667	71	9	62	1	12.6761	55	11	44	1	20	0.943662	0.930556	0.945455	11.0984	4.00084	chr1:26944674:C:+	NUDC
chr6:34280149:C:-	NUDT3	ENST00000607016.1	chr6	34280148	34280149	-	3utr	protein_coding	187	143	44	1	76.4706	115	92	23	1	80	133	100	33	1	75.188	188	144	44	1	76.5957	115	92	23	1	80	134	101	33	1	75.3731	1	0.994681	0.992537	77.2195	2.4919	chr6:34280149:C:-	NUDT3
chr1:229490008:C:-	NUP133	ENST00000261396.5	chr1	229490007	229490008	-	cds	protein_coding	81	18	63	1	22.2222	121	22	99	1	18.1818	102	20	82	1	19.6078	81	18	63	1	22.2222	121	22	99	1	18.1818	102	20	82	1	19.6078	1	1	1	20.004	2.04912	chr1:229490008:C:-	NUP133
chr3:13386321:C:-	NUP210	ENST00000254508.6	chr3	13386320	13386321	-	cds	protein_coding	121	14	107	1	11.5702	94	14	80	1	14.8936	73	12	61	1	16.4384	121	14	107	1	11.5702	94	14	80	1	14.8936	73	12	61	1	16.4384	1	1	1	14.3007	2.48762	chr3:13386321:C:-	NUP210
chr1:224227622:C:-	NVL	ENST00000281701.10	chr1	224227621	224227622	-	3utr	protein_coding	313	52	261	1	16.6134	322	47	275	1	14.5963	267	28	239	1	10.4869	313	52	261	1	16.6134	323	48	275	1	14.8607	267	28	239	1	10.4869	0.996904	1	1	13.8989	3.12224	chr1:224227622:C:-	NVL
chr11:120228887:C:+	OAF	ENST00000328965.8	chr11	120228886	120228887	+	cds	protein_coding	243	31	212	1	12.7572	224	31	193	1	13.8393	198	28	170	1	14.1414	243	31	212	1	12.7572	224	31	193	1	13.8393	198	28	170	1	14.1414	1	1	1	13.5793	0.727809	chr11:120228887:C:+	OAF
chr20:62813612:C:+	OGFR	ENST00000370461.5	chr20	62813611	62813612	+	cds	protein_coding	884	101	783	1	11.4253	915	123	792	1	13.4426	893	116	777	1	12.9899	889	102	787	1	11.4736	921	124	797	1	13.4636	901	119	782	1	13.2075	0.993485	0.994376	0.991121	12.6193	1.05848	chr20:62813612:C:+	OGFR
chr11:59575339:C:-	OSBP	ENST00000263847.5	chr11	59575338	59575339	-	3utr	protein_coding	94	15	79	1	15.9574	86	8	78	1	9.30233	68	5	63	1	7.35294	94	15	79	1	15.9574	86	8	78	1	9.30233	68	5	63	1	7.35294	1	1	1	10.8709	4.51162	chr11:59575339:C:-	OSBP
chrX:48957282:C:-	OTUD5	ENST00000156084.8	chrX	48957281	48957282	-	cds	protein_coding	120	23	97	1	19.1667	93	10	83	1	10.7527	80	15	65	1	18.75	125	25	100	1	20	100	10	90	1	10	87	16	71	1	18.3908	0.93	0.96	0.91954	16.2231	4.74211	chrX:48957282:C:-	OTUD5
chr3:38165710:C:+	OXSR1	ENST00000311806.7	chr3	38165709	38165710	+	5utr	protein_coding	123	43	80	1	34.9593	141	49	92	1	34.7518	146	51	95	1	34.9315	123	43	80	1	34.9593	141	49	92	1	34.7518	152	56	96	1	36.8421	1	1	0.960526	34.8809	0.11267	chr3:38165710:C:+	OXSR1
chr1:42766676:C:-	P3H1	ENST00000236040.8	chr1	42766675	42766676	-	cds	protein_coding	296	162	134	1	54.7297	265	148	117	1	55.8491	272	155	117	1	56.9853	296	162	134	1	54.7297	265	148	117	1	55.8491	272	155	117	1	56.9853	1	1	1	55.8547	1.12779	chr1:42766676:C:-	P3H1
chr11:73927290:C:+	PAAF1	ENST00000310571.7	chr11	73927289	73927290	+	cds	protein_coding	543	55	488	1	10.1289	543	75	468	1	13.8122	375	41	334	1	10.9333	543	55	488	1	10.1289	543	75	468	1	13.8122	375	41	334	1	10.9333	1	1	1	11.6248	1.93653	chr11:73927290:C:+	PAAF1
chr8:100721470:C:-	PABPC1	ENST00000318607.9	chr8	100721469	100721470	-	cds	protein_coding	2846	341	2505	1	11.9817	1265	117	1148	1	9.24901	1639	170	1469	1	10.3722	2846	341	2505	1	11.9817	1267	118	1149	1	9.31334	1639	170	1469	1	10.3722	0.998421	1	1	10.5343	1.37355	chr8:100721470:C:-	PABPC1
chr14:105348578:C:+	PACS2	ENST00000447393.5	chr14	105348577	105348578	+	cds	protein_coding	368	90	278	1	24.4565	236	69	167	1	29.2373	169	47	122	1	27.8107	368	90	278	1	24.4565	236	69	167	1	29.2373	169	47	122	1	27.8107	1	1	1	27.1682	2.45429	chr14:105348578:C:+	PACS2
chr5:103025223:C:+	PAM	ENST00000438793.7	chr5	103025222	103025223	+	cds	protein_coding	196	23	173	1	11.7347	128	11	117	1	8.59375	136	20	116	1	14.7059	196	23	173	1	11.7347	128	11	117	1	8.59375	136	20	116	1	14.7059	1	1	1	11.6781	3.05646	chr5:103025223:C:+	PAM
chr5:6714484:C:+	PAPD7	ENST00000230859.7	chr5	6714483	6714484	+	cds	protein_coding	362	94	268	1	25.9669	211	44	167	1	20.8531	198	40	158	1	20.202	369	98	271	1	26.5583	212	45	167	1	21.2264	207	43	164	1	20.7729	0.995283	0.98103	0.956522	22.3407	3.15721	chr5:6714484:C:+	PAPD7
chr7:140041749:C:-	PARP12	ENST00000263549.7	chr7	140041748	140041749	-	cds	protein_coding	74	27	47	1	36.4865	78	20	58	1	25.641	85	18	67	1	21.1765	74	27	47	1	36.4865	78	20	58	1	25.641	85	18	67	1	21.1765	1	1	1	27.768	7.87351	chr7:140041749:C:-	PARP12
chr3:122680922:C:+	PARP14	ENST00000474629.6	chr3	122680921	122680922	+	cds	protein_coding	77	12	65	1	15.5844	73	12	61	1	16.4384	81	5	76	1	6.17284	78	13	65	1	16.6667	74	13	61	1	17.5676	82	6	76	1	7.31707	0.986486	0.987179	0.987805	12.7319	5.69631	chr3:122680922:C:+	PARP14
chr3:122680924:C:+	PARP14	ENST00000474629.6	chr3	122680923	122680924	+	cds	protein_coding	93	13	80	1	13.9785	91	9	82	1	9.89011	89	6	83	1	6.74157	94	14	80	1	14.8936	92	10	82	1	10.8696	90	7	83	1	7.77778	0.98913	0.989362	0.988889	10.2034	3.62862	chr3:122680924:C:+	PARP14
chr3:122680925:C:+	PARP14	ENST00000474629.6	chr3	122680924	122680925	+	cds	protein_coding	96	13	83	1	13.5417	88	10	78	1	11.3636	97	5	92	1	5.15464	97	14	83	1	14.433	89	11	78	1	12.3596	99	7	92	1	7.07071	0.988764	0.989691	0.979798	10.02	4.35197	chr3:122680925:C:+	PARP14
chr1:154951915:C:-	PBXIP1	ENST00000368463.7	chr1	154951914	154951915	-	cds	protein_coding	86	5	81	1	5.81395	92	12	80	1	13.0435	107	13	94	1	12.1495	86	5	81	1	5.81395	92	12	80	1	13.0435	107	13	94	1	12.1495	1	1	1	10.3357	3.94134	chr1:154951915:C:-	PBXIP1
chr11:66868899:C:-	PC	ENST00000393960.5	chr11	66868898	66868899	-	cds	protein_coding	309	121	188	1	39.1586	214	84	130	1	39.2523	166	77	89	1	46.3855	309	121	188	1	39.1586	214	84	130	1	39.2523	167	78	89	1	46.7066	1	1	0.994012	41.5988	4.14569	chr11:66868899:C:-	PC
chr3:136250405:C:+	PCCB	ENST00000471595.5	chr3	136250404	136250405	+	cds	protein_coding	150	17	133	1	11.3333	186	29	157	1	15.5914	170	16	154	1	9.41176	150	17	133	1	11.3333	186	29	157	1	15.5914	171	17	154	1	9.94152	1	1	0.994152	12.1122	3.16258	chr3:136250405:C:+	PCCB
chr3:136250410:C:+	PCCB	ENST00000471595.5	chr3	136250409	136250410	+	cds	protein_coding	181	17	164	1	9.39227	203	29	174	1	14.2857	183	16	167	1	8.74317	181	17	164	1	9.39227	203	29	174	1	14.2857	184	17	167	1	9.23913	1	1	0.994565	10.807	3.03004	chr3:136250410:C:+	PCCB
chr11:83184092:C:+	PCF11	ENST00000298281.8	chr11	83184091	83184092	+	intronic	protein_coding	35	17	18	1	48.5714	53	13	40	1	24.5283	37	11	26	1	29.7297	36	18	18	1	50	55	15	40	1	27.2727	37	11	26	1	29.7297	0.963636	0.972222	1	34.2765	12.65	chr11:83184092:C:+	PCF11
chr21:46411387:C:+	PCNT	ENST00000359568.9	chr21	46411386	46411387	+	cds	protein_coding	34	10	24	1	29.4118	41	22	19	1	53.6585	31	9	22	1	29.0323	34	10	24	1	29.4118	41	22	19	1	53.6585	31	9	22	1	29.0323	1	1	1	37.3675	14.1097	chr21:46411387:C:+	PCNT
chr15:101398526:C:-	PCSK6	ENST00000611716.4	chr15	101398525	101398526	-	cds	protein_coding	133	28	105	1	21.0526	106	19	87	1	17.9245	80	25	55	1	31.25	133	28	105	1	21.0526	106	19	87	1	17.9245	80	25	55	1	31.25	1	1	1	23.4091	6.96826	chr15:101398526:C:-	PCSK6
chr11:117209029:C:-	PCSK7	ENST00000320934.7	chr11	117209028	117209029	-	cds	protein_coding	160	27	133	1	16.875	163	31	132	1	19.0184	139	42	97	1	30.2158	160	27	133	1	16.875	163	31	132	1	19.0184	139	42	97	1	30.2158	1	1	1	22.0364	7.16419	chr11:117209029:C:-	PCSK7
chr17:81909736:C:-	PCYT2	ENST00000538936.6	chr17	81909735	81909736	-	intronic	protein_coding	31	13	18	1	41.9355	44	5	39	1	11.3636	42	11	31	1	26.1905	31	13	18	1	41.9355	44	5	39	1	11.3636	42	11	31	1	26.1905	1	1	1	26.4965	15.2882	chr17:81909736:C:-	PCYT2
chr7:99396212:C:-	PDAP1	ENST00000350498.7	chr7	99396211	99396212	-	3utr	protein_coding	1786	266	1520	1	14.8936	1844	315	1529	1	17.0824	1304	193	1111	1	14.8006	1786	266	1520	1	14.8936	1844	315	1529	1	17.0824	1304	193	1111	1	14.8006	1	1	1	15.5922	1.2914	chr7:99396212:C:-	PDAP1
chr3:33865334:C:+	PDCD6IP	ENST00000307296.7	chr3	33865333	33865334	+	cds	protein_coding	80	40	40	1	50	76	26	50	1	34.2105	86	34	52	1	39.5349	81	41	40	1	50.6173	77	27	50	1	35.0649	86	34	52	1	39.5349	0.987013	0.987654	1	41.2485	8.033	chr3:33865334:C:+	PDCD6IP
chr12:20649690:C:+	PDE3A	ENST00000359062.3	chr12	20649689	20649690	+	intronic	protein_coding	34	20	14	1	58.8235	37	21	16	1	56.7568	32	21	11	1	65.625	34	20	14	1	58.8235	38	22	16	1	57.8947	33	22	11	1	66.6667	0.973684	1	0.969697	60.4018	4.63999	chr12:20649690:C:+	PDE3A
chr12:20649691:C:+	PDE3A	ENST00000359062.3	chr12	20649690	20649691	+	intronic	protein_coding	33	19	14	1	57.5758	38	24	14	1	63.1579	34	22	12	1	64.7059	33	19	14	1	57.5758	39	25	14	1	64.1026	35	23	12	1	65.7143	0.974359	1	0.971429	61.8132	3.75045	chr12:20649691:C:+	PDE3A
chr5:59215794:C:-	PDE4D	ENST00000340635.10	chr5	59215793	59215794	-	cds	protein_coding	221	32	189	1	14.4796	198	30	168	1	15.1515	157	14	143	1	8.9172	221	32	189	1	14.4796	198	30	168	1	15.1515	157	14	143	1	8.9172	1	1	1	12.8495	3.42196	chr5:59215794:C:-	PDE4D
chr21:43758133:C:+	PDXK	ENST00000291565.8	chr21	43758132	43758133	+	3utr	protein_coding	228	23	205	1	10.0877	136	17	119	1	12.5	107	16	91	1	14.9533	228	23	205	1	10.0877	136	17	119	1	12.5	107	16	91	1	14.9533	1	1	1	12.5137	2.4328	chr21:43758133:C:+	PDXK
chr21:43759122:C:+	PDXK	ENST00000291565.8	chr21	43759121	43759122	+	3utr	protein_coding	335	42	293	1	12.5373	260	34	226	1	13.0769	183	28	155	1	15.3005	335	42	293	1	12.5373	261	34	227	1	13.0268	183	28	155	1	15.3005	0.996169	1	1	13.6383	1.46465	chr21:43759122:C:+	PDXK
chr21:43759481:C:+	PDXK	ENST00000291565.8	chr21	43759480	43759481	+	3utr	protein_coding	210	19	191	1	9.04762	169	17	152	1	10.0592	124	19	105	1	15.3226	210	19	191	1	9.04762	169	17	152	1	10.0592	124	19	105	1	15.3226	1	1	1	11.4765	3.36902	chr21:43759481:C:+	PDXK
chr1:31635482:C:-	PEF1	ENST00000373703.4	chr1	31635481	31635482	-	cds	protein_coding	176	80	96	1	45.4545	191	73	118	1	38.2199	172	79	93	1	45.9302	176	80	96	1	45.4545	193	75	118	1	38.8601	172	79	93	1	45.9302	0.989637	1	1	43.2016	4.3208	chr1:31635482:C:-	PEF1
chr22:18088675:C:+	PEX26	ENST00000329627.11	chr22	18088674	18088675	+	3utr	protein_coding	320	96	224	1	30	358	97	261	1	27.095	247	80	167	1	32.3887	324	100	224	1	30.8642	361	100	261	1	27.7008	252	85	167	1	33.7302	0.99169	0.987654	0.980159	29.8279	2.65104	chr22:18088675:C:+	PEX26
chr22:18088681:C:+	PEX26	ENST00000329627.11	chr22	18088680	18088681	+	3utr	protein_coding	346	102	244	1	29.4798	408	110	298	1	26.9608	304	85	219	1	27.9605	351	107	244	1	30.4843	411	113	298	1	27.4939	309	90	219	1	29.1262	0.992701	0.985755	0.983819	28.1337	1.26839	chr22:18088681:C:+	PEX26
chr12:53299446:C:+	PFDN5	ENST00000551018.5	chr12	53299445	53299446	+	3utr	protein_coding	49	27	22	1	55.102	64	33	31	1	51.5625	37	18	19	1	48.6486	49	27	22	1	55.102	64	33	31	1	51.5625	37	18	19	1	48.6486	1	1	1	51.7711	3.23175	chr12:53299446:C:+	PFDN5
chr12:48137807:C:+	PFKM	ENST00000340802.11	chr12	48137806	48137807	+	cds	protein_coding	1813	236	1577	1	13.0171	1841	223	1618	1	12.113	1989	230	1759	1	11.5636	1814	237	1577	1	13.065	1841	223	1618	1	12.113	1991	231	1760	1	11.6022	1	0.999449	0.998995	12.2312	0.733929	chr12:48137807:C:+	PFKM
chr19:18365882:C:+	PGPEP1	ENST00000269919.10	chr19	18365881	18365882	+	3utr	protein_coding	45	6	39	1	13.3333	51	6	45	1	11.7647	46	8	38	1	17.3913	45	6	39	1	13.3333	51	6	45	1	11.7647	46	8	38	1	17.3913	1	1	1	14.1631	2.90363	chr19:18365882:C:+	PGPEP1
chr7:10974236:C:+	PHF14	ENST00000642461.1	chr7	10974235	10974236	+	intronic	protein_coding	75	41	34	1	54.6667	81	44	37	1	54.321	65	33	32	1	50.7692	75	41	34	1	54.6667	81	44	37	1	54.321	65	33	32	1	50.7692	1	1	1	53.2523	2.15733	chr7:10974236:C:+	PHF14
chr9:120860095:C:-	PHF19	ENST00000373896.7	chr9	120860094	120860095	-	cds	protein_coding	150	25	125	1	16.6667	146	28	118	1	19.1781	111	10	101	1	9.00901	150	25	125	1	16.6667	146	28	118	1	19.1781	111	10	101	1	9.00901	1	1	1	14.9513	5.29712	chr9:120860095:C:-	PHF19
chr4:25234097:C:+	PI4K2B	ENST00000264864.7	chr4	25234096	25234097	+	5utr	protein_coding	162	39	123	1	24.0741	240	94	146	1	39.1667	163	54	109	1	33.1288	163	40	123	1	24.5399	241	95	146	1	39.4191	164	55	109	1	33.5366	0.995851	0.993865	0.993902	32.1232	7.59639	chr4:25234097:C:+	PI4K2B
chr19:4013022:C:+	PIAS4	ENST00000262971.2	chr19	4013021	4013022	+	cds	protein_coding	203	23	180	1	11.33	159	17	142	1	10.6918	119	16	103	1	13.4454	203	23	180	1	11.33	159	17	142	1	10.6918	119	16	103	1	13.4454	1	1	1	11.8224	1.4413	chr19:4013022:C:+	PIAS4
chr22:38072502:C:+	PICK1	ENST00000404072.7	chr22	38072501	38072502	+	cds	protein_coding	115	11	104	1	9.56522	138	15	123	1	10.8696	129	14	115	1	10.8527	115	11	104	1	9.56522	138	15	123	1	10.8696	129	14	115	1	10.8527	1	1	1	10.4292	0.748248	chr22:38072502:C:+	PICK1
chr16:570038:C:+	PIGQ	ENST00000321878.9	chr16	570037	570038	+	5utr	protein_coding	114	47	67	1	41.2281	121	33	88	1	27.2727	111	44	67	1	39.6396	114	47	67	1	41.2281	121	33	88	1	27.2727	111	44	67	1	39.6396	1	1	1	36.0468	7.63997	chr16:570038:C:+	PIGQ
chr19:49453379:C:-	PIH1D1	ENST00000596049.5	chr19	49453378	49453379	-	intronic	protein_coding	44	13	31	1	29.5455	63	8	55	1	12.6984	48	7	41	1	14.5833	44	13	31	1	29.5455	63	8	55	1	12.6984	49	7	42	1	14.2857	1	1	0.979592	18.9424	9.23075	chr19:49453379:C:-	PIH1D1
chr5:135034147:C:-	PITX1	ENST00000265340.11	chr5	135034146	135034147	-	5utr	protein_coding	1089	135	954	1	12.3967	1077	141	936	1	13.0919	858	133	725	1	15.5012	1166	207	959	1	17.753	1149	208	941	1	18.1027	919	188	731	1	20.457	0.937337	0.933962	0.933624	13.6633	1.62919	chr5:135034147:C:-	PITX1
chr5:135034148:C:-	PITX1	ENST00000265340.11	chr5	135034147	135034148	-	5utr	protein_coding	929	140	789	1	15.07	942	135	807	1	14.3312	742	128	614	1	17.2507	1008	215	793	1	21.3294	1016	206	810	1	20.2756	801	183	618	1	22.8464	0.927165	0.921627	0.926342	15.5506	1.51792	chr5:135034148:C:-	PITX1
chr5:109409891:C:-	PJA2	ENST00000361189.6	chr5	109409890	109409891	-	5utr	protein_coding	66	28	38	1	42.4242	61	18	43	1	29.5082	69	24	45	1	34.7826	69	31	38	1	44.9275	64	21	43	1	32.8125	71	26	45	1	36.6197	0.953125	0.956522	0.971831	35.5717	6.49408	chr5:109409891:C:-	PJA2
chr5:109409900:C:-	PJA2	ENST00000361189.6	chr5	109409899	109409900	-	5utr	protein_coding	66	27	39	1	40.9091	56	18	38	1	32.1429	63	24	39	1	38.0952	69	30	39	1	43.4783	59	21	38	1	35.5932	65	26	39	1	40	0.949153	0.956522	0.969231	37.0491	4.47578	chr5:109409900:C:-	PJA2
chr11:395043:C:+	PKP3	ENST00000331563.6	chr11	395042	395043	+	intronic	protein_coding	36	15	21	1	41.6667	40	13	27	1	32.5	30	12	18	1	40	36	15	21	1	41.6667	41	14	27	1	34.1463	30	12	18	1	40	0.97561	1	1	38.0556	4.88289	chr11:395043:C:+	PKP3
chr11:64265962:C:+	PLCB3	ENST00000540288.5	chr11	64265961	64265962	+	cds	protein_coding	143	23	120	1	16.0839	133	30	103	1	22.5564	102	23	79	1	22.549	143	23	120	1	16.0839	133	30	103	1	22.5564	102	23	79	1	22.549	1	1	1	20.3964	3.73476	chr11:64265962:C:+	PLCB3
chr17:45111823:C:-	PLCD3	ENST00000619929.4	chr17	45111822	45111823	-	3utr	protein_coding	292	31	261	1	10.6164	162	15	147	1	9.25926	128	13	115	1	10.1562	297	32	265	1	10.7744	164	17	147	1	10.3659	130	15	115	1	11.5385	0.987805	0.983165	0.984615	10.0106	0.690205	chr17:45111823:C:-	PLCD3
chr20:41174172:C:+	PLCG1	ENST00000373271.5	chr20	41174171	41174172	+	cds	protein_coding	183	60	123	1	32.7869	134	53	81	1	39.5522	121	42	79	1	34.7107	183	60	123	1	32.7869	134	53	81	1	39.5522	121	42	79	1	34.7107	1	1	1	35.6833	3.48596	chr20:41174172:C:+	PLCG1
chr19:40367744:C:+	PLD3	ENST00000409587.5	chr19	40367743	40367744	+	cds	protein_coding	288	117	171	1	40.625	277	123	154	1	44.4043	199	77	122	1	38.6935	288	117	171	1	40.625	277	123	154	1	44.4043	199	77	122	1	38.6935	1	1	1	41.2409	2.90483	chr19:40367744:C:+	PLD3
chr17:17206114:C:-	PLD6	ENST00000321560.3	chr17	17206113	17206114	-	cds	protein_coding	138	11	127	1	7.97101	109	10	99	1	9.17431	79	14	65	1	17.7215	138	11	127	1	7.97101	109	10	99	1	9.17431	79	14	65	1	17.7215	1	1	1	11.6223	5.31625	chr17:17206114:C:-	PLD6
chr7:101206390:C:-	PLOD3	ENST00000223127.7	chr7	101206389	101206390	-	cds	protein_coding	119	38	81	1	31.9328	58	15	43	1	25.8621	62	17	45	1	27.4194	119	38	81	1	31.9328	58	15	43	1	25.8621	62	17	45	1	27.4194	1	1	1	28.4047	3.15303	chr7:101206390:C:-	PLOD3
chr7:101212316:C:-	PLOD3	ENST00000223127.7	chr7	101212315	101212316	-	cds	protein_coding	81	22	59	1	27.1605	78	18	60	1	23.0769	69	12	57	1	17.3913	81	22	59	1	27.1605	78	18	60	1	23.0769	69	12	57	1	17.3913	1	1	1	22.5429	4.90644	chr7:101212316:C:-	PLOD3
chr19:289947:C:-	PLPP2	ENST00000327790.7	chr19	289946	289947	-	intronic	protein_coding	75	57	18	1	76	83	61	22	1	73.494	48	28	20	1	58.3333	75	57	18	1	76	83	61	22	1	73.494	48	28	20	1	58.3333	1	1	1	69.2758	9.55891	chr19:289947:C:-	PLPP2
chr9:4662857:C:+	PLPP6	ENST00000381883.3	chr9	4662856	4662857	+	cds	protein_coding	73	14	59	1	19.1781	59	14	45	1	23.7288	85	10	75	1	11.7647	74	15	59	1	20.2703	61	16	45	1	26.2295	87	12	75	1	13.7931	0.967213	0.986486	0.977011	18.2239	6.03886	chr9:4662857:C:+	PLPP6
chr9:4662858:C:+	PLPP6	ENST00000381883.3	chr9	4662857	4662858	+	cds	protein_coding	71	17	54	1	23.9437	62	14	48	1	22.5806	87	10	77	1	11.4943	72	18	54	1	25	64	16	48	1	25	89	12	77	1	13.4831	0.96875	0.986111	0.977528	19.3395	6.8283	chr9:4662858:C:+	PLPP6
chr9:4662862:C:+	PLPP6	ENST00000381883.3	chr9	4662861	4662862	+	cds	protein_coding	75	13	62	1	17.3333	62	14	48	1	22.5806	86	9	77	1	10.4651	76	14	62	1	18.4211	63	15	48	1	23.8095	88	11	77	1	12.5	0.984127	0.986842	0.977273	16.793	6.07581	chr9:4662862:C:+	PLPP6
chr19:7555260:C:+	PNPLA6	ENST00000221249.10	chr19	7555259	7555260	+	cds	protein_coding	102	7	95	1	6.86275	84	13	71	1	15.4762	55	5	50	1	9.09091	102	7	95	1	6.86275	84	13	71	1	15.4762	55	5	50	1	9.09091	1	1	1	10.4766	4.47079	chr19:7555260:C:+	PNPLA6
chr19:7555275:C:+	PNPLA6	ENST00000221249.10	chr19	7555274	7555275	+	cds	protein_coding	89	41	48	1	46.0674	72	42	30	1	58.3333	42	20	22	1	47.619	89	41	48	1	46.0674	72	42	30	1	58.3333	42	20	22	1	47.619	1	1	1	50.6733	6.67902	chr19:7555275:C:+	PNPLA6
chr20:32236430:C:+	POFUT1	ENST00000375749.7	chr20	32236429	32236430	+	3utr	protein_coding	91	15	76	1	16.4835	82	16	66	1	19.5122	83	8	75	1	9.63855	98	16	82	1	16.3265	89	18	71	1	20.2247	85	9	76	1	10.5882	0.921348	0.928571	0.976471	15.2114	5.05825	chr20:32236430:C:+	POFUT1
chr12:132661559:C:-	POLE	ENST00000320574.9	chr12	132661558	132661559	-	cds	protein_coding	111	13	98	1	11.7117	70	13	57	1	18.5714	58	7	51	1	12.069	111	13	98	1	11.7117	70	13	57	1	18.5714	58	7	51	1	12.069	1	1	1	14.1174	3.86146	chr12:132661559:C:-	POLE
chr7:44080830:C:-	POLM	ENST00000242248.9	chr7	44080829	44080830	-	cds	protein_coding	50	12	38	1	24	54	20	34	1	37.037	37	8	29	1	21.6216	50	12	38	1	24	54	20	34	1	37.037	37	8	29	1	21.6216	1	1	1	27.5529	8.29916	chr7:44080830:C:-	POLM
chr4:56978357:C:+	POLR2B	ENST00000381227.5	chr4	56978356	56978357	+	intronic	protein_coding	192	35	157	1	18.2292	138	27	111	1	19.5652	116	27	89	1	23.2759	193	35	158	1	18.1347	140	27	113	1	19.2857	117	28	89	1	23.9316	0.985714	0.994819	0.991453	20.3567	2.6148	chr4:56978357:C:+	POLR2B
chr19:622731:C:-	POLRMT	ENST00000588649.6	chr19	622730	622731	-	cds	protein_coding	484	56	428	1	11.5702	453	49	404	1	10.8168	509	56	453	1	11.002	484	56	428	1	11.5702	453	49	404	1	10.8168	509	56	453	1	11.002	1	1	1	11.1297	0.392632	chr19:622731:C:-	POLRMT
chr1:46188858:C:-	POMGNT1	ENST00000396420.7	chr1	46188857	46188858	-	3utr	protein_coding	281	32	248	0.996441	11.4286	265	21	244	1	7.92453	175	20	155	1	11.4286	281	32	248	0.996441	11.4286	265	21	244	1	7.92453	177	21	156	1	11.8644	1	1	0.988701	10.2606	2.02306	chr1:46188858:C:-	POMGNT1
chr14:77320779:C:-	POMT2	ENST00000261534.8	chr14	77320778	77320779	-	5utr	protein_coding	50	37	13	1	74	37	31	6	1	83.7838	42	25	17	1	59.5238	50	37	13	1	74	37	31	6	1	83.7838	42	25	17	1	59.5238	1	1	1	72.4359	12.2054	chr14:77320779:C:-	POMT2
chr19:29615305:C:+	POP4	ENST00000585603.5	chr19	29615304	29615305	+	cds	protein_coding	499	73	426	1	14.6293	740	128	612	1	17.2973	517	64	453	1	12.3791	499	73	426	1	14.6293	740	128	612	1	17.2973	517	64	453	1	12.3791	1	1	1	14.7686	2.46205	chr19:29615305:C:+	POP4
chr7:44802800:C:+	PPIA	ENST00000468812.5	chr7	44802799	44802800	+	3utr	protein_coding	261	56	205	1	21.4559	383	89	294	1	23.2376	360	86	274	1	23.8889	261	56	205	1	21.4559	383	89	294	1	23.2376	360	86	274	1	23.8889	1	1	1	22.8608	1.25948	chr7:44802800:C:+	PPIA
chr10:79350533:C:+	PPIF	ENST00000225174.7	chr10	79350532	79350533	+	intronic	protein_coding	36	11	25	1	30.5556	47	14	33	1	29.7872	36	5	31	1	13.8889	37	12	25	1	32.4324	49	16	33	1	32.6531	39	8	31	1	20.5128	0.959184	0.972973	0.923077	24.7439	9.40856	chr10:79350533:C:+	PPIF
chr15:43573811:C:-	PPIP5K1	ENST00000420765.5	chr15	43573810	43573811	-	cds	protein_coding	31	5	26	1	16.129	70	8	62	1	11.4286	35	5	30	1	14.2857	31	5	26	1	16.129	70	8	62	1	11.4286	35	5	30	1	14.2857	1	1	1	13.9478	2.36838	chr15:43573811:C:-	PPIP5K1
chr22:21922954:C:-	PPM1F	ENST00000407142.5	chr22	21922953	21922954	-	3utr	protein_coding	81	16	65	1	19.7531	74	8	66	1	10.8108	60	8	52	1	13.3333	81	16	65	1	19.7531	74	8	66	1	10.8108	60	8	52	1	13.3333	1	1	1	14.6324	4.61051	chr22:21922954:C:-	PPM1F
chr2:27409491:C:-	PPM1G	ENST00000344034.4	chr2	27409490	27409491	-	5utr	protein_coding	1752	220	1532	1	12.5571	1889	230	1659	1	12.1758	1726	212	1514	1	12.2827	1752	220	1532	1	12.5571	1889	230	1659	1	12.1758	1726	212	1514	1	12.2827	1	1	1	12.3385	0.196688	chr2:27409491:C:-	PPM1G
chr2:28783915:C:+	PPP1CB	ENST00000395366.2	chr2	28783914	28783915	+	cds	protein_coding	1755	475	1280	1	27.0655	1989	526	1463	1	26.4454	1779	438	1341	1	24.6206	1756	475	1281	1	27.0501	1989	526	1463	1	26.4454	1779	438	1341	1	24.6206	1	0.999431	1	26.0439	1.27099	chr2:28783915:C:+	PPP1CB
chr19:55112668:C:-	PPP1R12C	ENST00000263433.7	chr19	55112667	55112668	-	cds	protein_coding	257	35	222	1	13.6187	235	34	201	1	14.4681	209	33	176	1	15.7895	257	35	222	1	13.6187	236	34	202	1	14.4068	209	33	176	1	15.7895	0.995763	1	1	14.6254	1.09392	chr19:55112668:C:-	PPP1R12C
chr9:135486892:C:+	PPP1R26	ENST00000356818.6	chr9	135486891	135486892	+	cds	protein_coding	160	27	133	1	16.875	106	18	88	1	16.9811	67	17	50	1	25.3731	160	27	133	1	16.875	106	18	88	1	16.9811	67	17	50	1	25.3731	1	1	1	19.7431	4.87605	chr9:135486892:C:+	PPP1R26
chr14:23301670:C:-	PPP1R3E	ENST00000452015.8	chr14	23301669	23301670	-	cds	protein_coding	50	12	38	1	24	33	5	28	1	15.1515	37	8	29	1	21.6216	55	12	43	1	21.8182	36	5	31	1	13.8889	39	8	31	1	20.5128	0.916667	0.909091	0.948718	20.2577	4.5792	chr14:23301670:C:-	PPP1R3E
chr9:129148138:C:+	PPP2R4	ENST00000337738.5	chr9	129148137	129148138	+	3utr	protein_coding	246	31	215	1	12.6016	291	30	261	1	10.3093	256	29	227	1	11.3281	246	31	215	1	12.6016	291	30	261	1	10.3093	256	29	227	1	11.3281	1	1	1	11.413	1.14853	chr9:129148138:C:+	PPP2R4
chr6:42989628:C:+	PPP2R5D	ENST00000485511.5	chr6	42989627	42989628	+	cds	protein_coding	182	45	137	1	24.7253	158	38	120	1	24.0506	165	36	129	1	21.8182	182	45	137	1	24.7253	159	39	120	1	24.5283	165	36	129	1	21.8182	0.993711	1	1	23.5314	1.52152	chr6:42989628:C:+	PPP2R5D
chr19:46390356:C:+	PPP5C	ENST00000012443.8	chr19	46390355	46390356	+	3utr	protein_coding	171	29	142	1	16.9591	141	19	122	1	13.4752	152	13	139	1	8.55263	182	38	144	1	20.8791	155	30	125	1	19.3548	162	19	143	1	11.7284	0.909677	0.93956	0.938272	12.9956	4.22368	chr19:46390356:C:+	PPP5C
chr22:50343477:C:+	PPP6R2	ENST00000612753.4	chr22	50343476	50343477	+	5utr	protein_coding	497	86	410	0.997988	17.3387	399	82	317	1	20.5514	366	70	296	1	19.1257	497	86	410	0.997988	17.3387	399	82	317	1	20.5514	366	70	296	1	19.1257	1	1	1	19.0053	1.60972	chr22:50343477:C:+	PPP6R2
chr11:68579841:C:+	PPP6R3	ENST00000393800.6	chr11	68579840	68579841	+	intronic	protein_coding	49	9	40	1	18.3673	57	8	49	1	14.0351	58	5	53	1	8.62069	49	9	40	1	18.3673	57	8	49	1	14.0351	58	5	53	1	8.62069	1	1	1	13.6744	4.88333	chr11:68579841:C:+	PPP6R3
chr17:66302867:C:+	PRKCA	ENST00000413366.7	chr17	66302866	66302867	+	cds	protein_coding	246	25	220	0.995935	10.2041	252	33	219	1	13.0952	207	28	179	1	13.5266	246	25	220	0.995935	10.2041	252	33	219	1	13.0952	207	28	179	1	13.5266	1	1	1	12.2753	1.80664	chr17:66302867:C:+	PRKCA
chr9:131488021:C:+	PRRC2B	ENST00000357304.8	chr9	131488020	131488021	+	cds	protein_coding	190	20	170	1	10.5263	138	13	125	1	9.42029	107	11	96	1	10.2804	190	20	170	1	10.5263	138	13	125	1	9.42029	107	11	96	1	10.2804	1	1	1	10.0757	0.580736	chr9:131488021:C:+	PRRC2B
chr9:131470506:C:+	PRRC2B	ENST00000357304.8	chr9	131470505	131470506	+	intronic	protein_coding	90	41	49	1	45.5556	108	55	53	1	50.9259	81	39	42	1	48.1481	90	41	49	1	45.5556	108	55	53	1	50.9259	81	39	42	1	48.1481	1	1	1	48.2099	2.68572	chr9:131470506:C:+	PRRC2B
chr8:18529140:C:-	PSD3	ENST00000440756.4	chr8	18529139	18529140	-	3utr	protein_coding	63	11	52	1	17.4603	85	13	72	1	15.2941	64	9	55	1	14.0625	63	11	52	1	17.4603	85	13	72	1	15.2941	64	9	55	1	14.0625	1	1	1	15.6056	1.7202	chr8:18529140:C:-	PSD3
chr7:103348693:C:+	PSMC2	ENST00000435765.5	chr7	103348692	103348693	+	intronic	protein_coding	448	115	333	1	25.6696	431	79	352	1	18.3295	326	88	238	1	26.9939	453	119	334	1	26.2693	431	79	352	1	18.3295	330	90	240	1	27.2727	1	0.988962	0.987879	23.6643	4.66733	chr7:103348693:C:+	PSMC2
chr11:47420561:C:-	PSMC3	ENST00000619920.4	chr11	47420560	47420561	-	intronic	protein_coding	335	49	286	1	14.6269	317	29	288	1	9.14826	346	41	305	1	11.8497	335	49	286	1	14.6269	317	29	288	1	9.14826	346	41	305	1	11.8497	1	1	1	11.8749	2.73939	chr11:47420561:C:-	PSMC3
chr17:32480684:C:+	PSMD11	ENST00000261712.7	chr17	32480683	32480684	+	intronic	protein_coding	66	6	60	1	9.09091	68	6	62	1	8.82353	40	6	34	1	15	66	6	60	1	9.09091	68	6	62	1	8.82353	40	6	34	1	15	1	1	1	10.9715	3.49136	chr17:32480684:C:+	PSMD11
chr3:184303425:C:+	PSMD2	ENST00000310118.8	chr3	184303424	184303425	+	cds	protein_coding	2688	311	2377	1	11.5699	2956	301	2655	1	10.1827	2975	345	2630	1	11.5966	2688	311	2377	1	11.5699	2956	301	2655	1	10.1827	2975	345	2630	1	11.5966	1	1	1	11.1164	0.808753	chr3:184303425:C:+	PSMD2
chr17:39980912:C:+	PSMD3	ENST00000264639.8	chr17	39980911	39980912	+	5utr	protein_coding	3031	551	2480	1	18.1788	3326	528	2798	1	15.8749	2946	552	2394	1	18.7373	3032	551	2481	1	18.1728	3328	528	2800	1	15.8654	2946	552	2394	1	18.7373	0.999399	0.99967	1	17.597	1.51728	chr17:39980912:C:+	PSMD3
chr17:42833546:C:+	PSME3	ENST00000541124.5	chr17	42833545	42833546	+	5utr	protein_coding	2160	217	1943	1	10.0463	2204	221	1980	0.998639	10.0409	1600	184	1415	0.999375	11.5072	2161	217	1944	1	10.0416	2205	222	1980	0.998639	10.0817	1600	184	1415	0.999375	11.5072	0.999546	0.999537	1	10.5315	0.845013	chr17:42833546:C:+	PSME3
chr10:87864051:C:+	PTEN	ENST00000371953.7	chr10	87864050	87864051	+	5utr	protein_coding	52	11	41	1	21.1538	66	6	60	1	9.09091	60	8	52	1	13.3333	55	12	43	1	21.8182	72	8	64	1	11.1111	63	11	52	1	17.4603	0.916667	0.945455	0.952381	14.526	6.11927	chr10:87864051:C:+	PTEN
chr1:116949313:C:+	PTGFRN	ENST00000393203.2	chr1	116949312	116949313	+	cds	protein_coding	200	23	177	1	11.5	199	24	175	1	12.0603	187	28	159	1	14.9733	200	23	177	1	11.5	199	24	175	1	12.0603	187	28	159	1	14.9733	1	1	1	12.8445	1.86471	chr1:116949313:C:+	PTGFRN
chr8:140674310:C:-	PTK2	ENST00000522684.5	chr8	140674309	140674310	-	cds	protein_coding	200	30	170	1	15	213	29	184	1	13.615	230	34	196	1	14.7826	200	30	170	1	15	213	29	184	1	13.615	230	34	196	1	14.7826	1	1	1	14.4659	0.744835	chr8:140674310:C:-	PTK2
chr4:86594692:C:+	PTPN13	ENST00000436978.5	chr4	86594691	86594692	+	5utr	protein_coding	260	94	166	1	36.1538	290	92	198	1	31.7241	306	89	217	1	29.085	260	94	166	1	36.1538	290	92	198	1	31.7241	306	89	217	1	29.085	1	1	1	32.321	3.57203	chr4:86594692:C:+	PTPN13
chr1:43622129:C:+	PTPRF	ENST00000359947.8	chr1	43622128	43622129	+	3utr	protein_coding	106	12	94	1	11.3208	106	9	97	1	8.49057	60	9	51	1	15	106	12	94	1	11.3208	106	9	97	1	8.49057	60	9	51	1	15	1	1	1	11.6038	3.26393	chr1:43622129:C:+	PTPRF
chr1:43591170:C:+	PTPRF	ENST00000359947.8	chr1	43591169	43591170	+	cds	protein_coding	79	31	48	1	39.2405	63	21	42	1	33.3333	47	20	27	1	42.5532	79	31	48	1	39.2405	63	21	42	1	33.3333	47	20	27	1	42.5532	1	1	1	38.3757	4.67037	chr1:43591170:C:+	PTPRF
chr2:1649290:C:-	PXDN	ENST00000252804.8	chr2	1649289	1649290	-	cds	protein_coding	112	33	79	1	29.4643	71	23	48	1	32.3944	72	24	48	1	33.3333	112	33	79	1	29.4643	71	23	48	1	32.3944	72	24	48	1	33.3333	1	1	1	31.7307	2.01811	chr2:1649290:C:-	PXDN
chr20:33706173:C:-	PXMP4	ENST00000409299.7	chr20	33706172	33706173	-	3utr	protein_coding	81	15	66	1	18.5185	83	24	59	1	28.9157	81	16	65	1	19.7531	82	16	66	1	19.5122	85	26	59	1	30.5882	82	17	65	1	20.7317	0.976471	0.987805	0.987805	22.3958	5.68005	chr20:33706173:C:-	PXMP4
chr20:33706179:C:-	PXMP4	ENST00000409299.7	chr20	33706178	33706179	-	3utr	protein_coding	81	17	64	1	20.9877	88	28	60	1	31.8182	85	19	66	1	22.3529	82	18	64	1	21.9512	91	30	61	1	32.967	86	20	66	1	23.2558	0.967033	0.987805	0.988372	25.0529	5.89852	chr20:33706179:C:-	PXMP4
chr3:49104400:C:-	QARS	ENST00000306125.11	chr3	49104399	49104400	-	cds	protein_coding	149	95	54	1	63.7584	154	93	61	1	60.3896	135	85	50	1	62.963	149	95	54	1	63.7584	154	93	61	1	60.3896	135	85	50	1	62.963	1	1	1	62.3703	1.76085	chr3:49104400:C:-	QARS
chr1:180154981:C:+	QSOX1	ENST00000367602.7	chr1	180154980	180154981	+	cds	protein_coding	171	45	126	1	26.3158	189	34	155	1	17.9894	131	29	102	1	22.1374	172	46	126	1	26.7442	189	34	155	1	17.9894	131	29	102	1	22.1374	1	0.994186	1	22.1475	4.16319	chr1:180154981:C:+	QSOX1
chr1:180175957:C:+	QSOX1	ENST00000367602.7	chr1	180175956	180175957	+	cds	protein_coding	180	21	159	1	11.6667	137	18	119	1	13.1387	137	19	118	1	13.8686	180	21	159	1	11.6667	137	18	119	1	13.1387	137	19	118	1	13.8686	1	1	1	12.8913	1.12162	chr1:180175957:C:+	QSOX1
chr9:136211040:C:-	QSOX2	ENST00000358701.9	chr9	136211039	136211040	-	intronic	protein_coding	102	14	88	1	13.7255	95	10	85	1	10.5263	93	9	84	1	9.67742	102	14	88	1	13.7255	95	10	85	1	10.5263	93	9	84	1	9.67742	1	1	1	11.3097	2.13472	chr9:136211040:C:-	QSOX2
chr11:66276687:C:+	RAB1B	ENST00000311481.10	chr11	66276686	66276687	+	3utr	protein_coding	241	72	169	1	29.8755	293	68	225	1	23.2082	220	66	154	1	30	264	80	184	1	30.303	324	75	249	1	23.1481	233	70	163	1	30.0429	0.904321	0.912879	0.944206	27.6946	3.88582	chr11:66276687:C:+	RAB1B
chr9:125220916:C:+	RABEPK	ENST00000373544.5	chr9	125220915	125220916	+	3utr	protein_coding	70	25	45	1	35.7143	74	29	45	1	39.1892	63	23	40	1	36.5079	70	25	45	1	35.7143	74	29	45	1	39.1892	63	23	40	1	36.5079	1	1	1	37.1371	1.8209	chr9:125220916:C:+	RABEPK
chr9:133108754:C:-	RALGDS	ENST00000393160.7	chr9	133108753	133108754	-	cds	protein_coding	80	41	39	1	51.25	59	31	28	1	52.5424	58	23	35	1	39.6552	81	42	39	1	51.8519	59	31	28	1	52.5424	58	23	35	1	39.6552	1	0.987654	1	47.8158	7.09683	chr9:133108754:C:-	RALGDS
chr22:41262127:C:-	RANGAP1	ENST00000455915.6	chr22	41262126	41262127	-	intronic	protein_coding	140	34	106	1	24.2857	129	34	95	1	26.3566	102	25	77	1	24.5098	140	34	106	1	24.2857	129	34	95	1	26.3566	102	25	77	1	24.5098	1	1	1	25.0507	1.13647	chr22:41262127:C:-	RANGAP1
chr18:22933407:C:+	RBBP8	ENST00000327155.9	chr18	22933406	22933407	+	5utr	protein_coding	219	33	186	1	15.0685	168	24	144	1	14.2857	159	20	139	1	12.5786	222	34	188	1	15.3153	168	24	144	1	14.2857	161	20	141	1	12.4224	1	0.986486	0.987578	13.9776	1.27321	chr18:22933407:C:+	RBBP8
chr20:422158:C:+	RBCK1	ENST00000356286.9	chr20	422157	422158	+	cds	protein_coding	97	16	81	1	16.4948	105	18	87	1	17.1429	85	12	73	1	14.1176	97	16	81	1	16.4948	105	18	87	1	17.1429	85	12	73	1	14.1176	1	1	1	15.9184	1.59284	chr20:422158:C:+	RBCK1
chr14:22901331:C:-	RBM23	ENST00000359890.7	chr14	22901330	22901331	-	3utr	protein_coding	65	11	54	1	16.9231	64	15	49	1	23.4375	62	9	53	1	14.5161	65	11	54	1	16.9231	65	16	49	1	24.6154	62	9	53	1	14.5161	0.984615	1	1	18.2922	4.61559	chr14:22901331:C:-	RBM23
chr1:17407246:C:-	RCC2	ENST00000375436.8	chr1	17407245	17407246	-	3utr	protein_coding	1863	431	1432	1	23.1347	1799	446	1353	1	24.7916	1251	327	924	1	26.1391	1863	431	1432	1	23.1347	1799	446	1353	1	24.7916	1252	328	924	1	26.1981	1	1	0.999201	24.6885	1.50483	chr1:17407246:C:-	RCC2
chr11:32091254:C:+	RCN1	ENST00000054950.3	chr11	32091253	32091254	+	cds	protein_coding	943	249	694	1	26.4051	1013	281	731	0.999013	27.7668	787	216	571	1	27.446	944	250	694	1	26.4831	1013	281	731	0.999013	27.7668	787	216	571	1	27.446	1	0.998941	1	27.206	0.711881	chr11:32091254:C:+	RCN1
chr11:32091278:C:+	RCN1	ENST00000054950.3	chr11	32091277	32091278	+	cds	protein_coding	1035	117	918	1	11.3043	1088	117	971	1	10.7537	837	103	734	1	12.3059	1037	118	919	1	11.379	1088	117	971	1	10.7537	837	103	734	1	12.3059	1	0.998071	1	11.4546	0.786925	chr11:32091278:C:+	RCN1
chr1:8497483:C:-	RERE	ENST00000377464.5	chr1	8497482	8497483	-	cds	protein_coding	110	16	94	1	14.5455	63	6	57	1	9.52381	38	9	29	1	23.6842	110	16	94	1	14.5455	63	6	57	1	9.52381	38	9	29	1	23.6842	1	1	1	15.9178	7.17926	chr1:8497483:C:-	RERE
chr6:52995935:C:+	RF00100	ENST00000365328.1	chr6	52995934	52995935	+	ncRNA_exonic	misc_RNA	8415	1325	7090	1	15.7457	6910	1112	5797	0.999855	16.0949	7901	1236	6665	1	15.6436	8417	1326	7091	1	15.7538	6913	1115	5797	0.999855	16.1314	7901	1236	6665	1	15.6436	0.999566	0.999762	1	15.8281	0.236689	chr6:52995935:C:+	RF00100
chr3:53122402:C:-	RFT1	ENST00000296292.7	chr3	53122401	53122402	-	cds	protein_coding	275	99	175	0.996364	36.1314	275	107	168	1	38.9091	261	89	172	1	34.0996	275	99	175	0.996364	36.1314	275	107	168	1	38.9091	261	89	172	1	34.0996	1	1	1	36.38	2.41436	chr3:53122402:C:-	RFT1
chr5:95794873:C:+	RHOBTB3	ENST00000379982.7	chr5	95794872	95794873	+	3utr	protein_coding	1940	604	1336	1	31.134	2038	667	1371	1	32.7282	1545	523	1022	1	33.8511	1978	627	1351	1	31.6987	2083	694	1389	1	33.3173	1566	537	1029	1	34.2912	0.978397	0.980789	0.98659	32.5711	1.36535	chr5:95794873:C:+	RHOBTB3
chr1:244944201:C:+	RN7SKP55	ENST00000364888.1	chr1	244944200	244944201	+	ncRNA_exonic	misc_RNA	52	7	45	1	13.4615	51	7	44	1	13.7255	69	15	54	1	21.7391	52	7	45	1	13.4615	51	7	44	1	13.7255	69	15	54	1	21.7391	1	1	1	16.3087	4.70473	chr1:244944201:C:+	RN7SKP55
chr14:49586869:C:+	RN7SL1	ENST00000635274.1	chr14	49586868	49586869	+	ncRNA_exonic	non_coding	1004	305	699	1	30.3785	894	295	599	1	32.9978	969	270	699	1	27.8638	1010	308	702	1	30.495	904	301	603	1	33.2965	975	273	702	1	28	0.988938	0.994059	0.993846	30.4133	2.56717	chr14:49586869:C:+	RN7SL1
chr8:144785379:C:+	RN7SL395P	ENST00000462960.3	chr8	144785378	144785379	+	ncRNA_exonic	misc_RNA	86	25	61	1	29.0698	157	52	105	1	33.121	141	40	101	1	28.3688	86	25	61	1	29.0698	157	52	105	1	33.121	142	41	101	1	28.8732	1	1	0.992958	30.1865	2.5654	chr8:144785379:C:+	RN7SL395P
chr5:144140971:C:+	RN7SL87P	ENST00000497657.3	chr5	144140970	144140971	+	ncRNA_exonic	misc_RNA	76	47	28	0.986842	62.6667	99	63	35	0.989899	64.2857	84	59	24	0.988095	71.0843	76	47	28	0.986842	62.6667	99	63	35	0.989899	64.2857	84	59	24	0.988095	71.0843	1	1	1	66.0122	4.46654	chr5:144140971:C:+	RN7SL87P
chr5:155845507:C:+	RNA5SP199	ENST00000363405.1	chr5	155845506	155845507	+	ncRNA_exonic	rRNA	52	21	30	0.980769	41.1765	97	41	52	0.958763	44.086	84	24	59	0.988095	28.9157	52	21	30	0.980769	41.1765	97	41	52	0.958763	44.086	84	24	59	0.988095	28.9157	1	1	1	38.0594	8.05122	chr5:155845507:C:+	RNA5SP199
chr6:4428080:C:+	RNA5SP202	ENST00000364315.1	chr6	4428079	4428080	+	ncRNA_exonic	rRNA	16507	8221	8284	0.999879	49.8091	45387	26461	18923	0.999934	58.3047	20085	11317	8765	0.999851	56.3539	16515	8227	8286	0.999879	49.8214	45400	26473	18924	0.999934	58.3144	20090	11321	8766	0.999851	56.3598	0.999714	0.999516	0.999751	54.8226	4.44998	chr6:4428080:C:+	RNA5SP202
chr1:51236583:C:+	RNF11	ENST00000242719.3	chr1	51236582	51236583	+	5utr	protein_coding	564	96	468	1	17.0213	378	55	323	1	14.5503	329	39	290	1	11.8541	590	104	486	1	17.6271	397	57	340	1	14.3577	341	41	300	1	12.0235	0.952141	0.955932	0.964809	14.4752	2.5844	chr1:51236583:C:+	RNF11
chr3:49691182:C:+	RNF123	ENST00000327697.10	chr3	49691181	49691182	+	cds	protein_coding	216	26	190	1	12.037	171	21	150	1	12.2807	165	21	144	1	12.7273	240	50	190	1	20.8333	185	35	150	1	18.9189	183	37	146	1	20.2186	0.924324	0.9	0.901639	12.3483	0.350053	chr3:49691182:C:+	RNF123
chr3:49691183:C:+	RNF123	ENST00000327697.10	chr3	49691182	49691183	+	cds	protein_coding	227	26	201	1	11.4537	175	18	157	1	10.2857	170	22	148	1	12.9412	247	46	201	1	18.6235	190	32	158	1	16.8421	182	33	149	1	18.1319	0.921053	0.919028	0.934066	11.5602	1.33093	chr3:49691183:C:+	RNF123
chr5:180071996:C:-	RNF130	ENST00000521389.5	chr5	180071995	180071996	-	5utr	protein_coding	38	10	28	1	26.3158	49	10	39	1	20.4082	33	8	25	1	24.2424	38	10	28	1	26.3158	49	10	39	1	20.4082	33	8	25	1	24.2424	1	1	1	23.6555	2.99723	chr5:180071996:C:-	RNF130
chr4:1107304:C:-	RNF212	ENST00000382968.9	chr4	1107303	1107304	-	intronic	protein_coding	58	12	46	1	20.6897	48	8	40	1	16.6667	31	5	26	1	16.129	59	13	46	1	22.0339	49	9	40	1	18.3673	32	6	26	1	18.75	0.979592	0.983051	0.96875	17.8285	2.49241	chr4:1107304:C:-	RNF212
chr6:88890556:C:-	RNGTT	ENST00000369485.8	chr6	88890555	88890556	-	cds	protein_coding	187	15	172	1	8.02139	224	25	198	0.995536	11.2108	194	32	162	1	16.4948	187	15	172	1	8.02139	224	25	198	0.995536	11.2108	194	32	162	1	16.4948	1	1	1	11.909	4.27966	chr6:88890556:C:-	RNGTT
chr12:120212952:C:+	RP1-278C19.3	ENST00000535200.1	chr12	120212951	120212952	+	ncRNA_exonic	antisense	37	23	14	1	62.1622	49	25	24	1	51.0204	38	24	14	1	63.1579	37	23	14	1	62.1622	49	25	24	1	51.0204	38	24	14	1	63.1579	1	1	1	58.7802	6.73856	chr12:120212952:C:+	RP1-278C19.3
chr10:133394269:C:+	RP11-108K14.8	ENST00000468317.2	chr10	133394268	133394269	+	intronic	protein_coding	719	120	599	1	16.6898	807	129	678	1	15.9851	696	121	575	1	17.3851	720	121	599	1	16.8056	807	129	678	1	15.9851	696	121	575	1	17.3851	1	0.998611	1	16.6867	0.699969	chr10:133394269:C:+	RP11-108K14.8
chr17:68128639:C:+	RP11-147L13.11	ENST00000620266.1	chr17	68128638	68128639	+	ncRNA_exonic	lincRNA	89	13	76	1	14.6067	65	14	51	1	21.5385	58	12	46	1	20.6897	89	13	76	1	14.6067	65	14	51	1	21.5385	58	12	46	1	20.6897	1	1	1	18.945	3.7809	chr17:68128639:C:+	RP11-147L13.11
chr12:122981426:C:+	RP11-197N18.2	ENST00000540866.2	chr12	122981425	122981426	+	ncRNA_exonic	retained_intron	42	27	15	1	64.2857	48	20	28	1	41.6667	38	19	19	1	50	42	27	15	1	64.2857	48	20	28	1	41.6667	38	19	19	1	50	1	1	1	51.9841	11.4393	chr12:122981426:C:+	RP11-197N18.2
chr17:3624202:C:-	RP11-235E17.2	ENST00000572919.1	chr17	3624201	3624202	-	cds	nonsense_mediated_decay	202	58	144	1	28.7129	184	42	142	1	22.8261	168	45	123	1	26.7857	203	59	144	1	29.064	184	42	142	1	22.8261	168	45	123	1	26.7857	1	0.995074	1	26.1082	3.0013	chr17:3624202:C:-	RP11-235E17.2
chr8:127147467:C:-	RP11-255B23.3	ENST00000641421.1	chr8	127147466	127147467	-	ncRNA_intronic	lincRNA	75	12	63	1	16	86	18	68	1	20.9302	63	14	49	1	22.2222	79	15	64	1	18.9873	88	20	68	1	22.7273	64	15	49	1	23.4375	0.977273	0.949367	0.984375	19.7175	3.28361	chr8:127147467:C:-	RP11-255B23.3
chr8:127165221:C:-	RP11-255B23.3	ENST00000641588.1	chr8	127165220	127165221	-	ncRNA_intronic	lincRNA	233	27	206	1	11.588	219	20	199	1	9.13242	215	21	194	1	9.76744	233	27	206	1	11.588	219	20	199	1	9.13242	215	21	194	1	9.76744	1	1	1	10.1626	1.27459	chr8:127165221:C:-	RP11-255B23.3
chr1:161531159:C:+	RP11-25K21.6	ENST00000537821.2	chr1	161531158	161531159	+	ncRNA_intronic	processed_transcript	287	89	198	1	31.0105	362	127	235	1	35.0829	394	115	279	1	29.1878	288	90	198	1	31.25	368	133	235	1	36.1413	398	119	279	1	29.8995	0.983696	0.996528	0.98995	31.7604	3.01823	chr1:161531159:C:+	RP11-25K21.6
chr1:161531160:C:+	RP11-25K21.6	ENST00000537821.2	chr1	161531159	161531160	+	ncRNA_intronic	processed_transcript	288	52	236	1	18.0556	365	89	276	1	24.3836	395	95	300	1	24.0506	289	53	236	1	18.3391	371	95	276	1	25.6065	399	99	300	1	24.812	0.983827	0.99654	0.989975	22.1633	3.56126	chr1:161531160:C:+	RP11-25K21.6
chr1:161531161:C:+	RP11-25K21.6	ENST00000537821.2	chr1	161531160	161531161	+	ncRNA_intronic	processed_transcript	290	17	273	1	5.86207	372	57	315	1	15.3226	393	50	343	1	12.7226	291	18	273	1	6.18557	378	63	315	1	16.6667	397	54	343	1	13.602	0.984127	0.996564	0.989924	11.3024	4.88754	chr1:161531161:C:+	RP11-25K21.6
chr1:161531183:C:+	RP11-25K21.6	ENST00000537821.2	chr1	161531182	161531183	+	ncRNA_intronic	processed_transcript	281	27	254	1	9.60854	337	47	290	1	13.9466	368	36	332	1	9.78261	281	27	254	1	9.60854	339	47	292	1	13.8643	368	36	332	1	9.78261	0.9941	1	1	11.1126	2.45587	chr1:161531183:C:+	RP11-25K21.6
chr11:1759550:C:-	RP11-295K3.1	ENST00000636397.1	chr11	1759549	1759550	-	cds	protein_coding	79	16	63	1	20.2532	81	12	69	1	14.8148	65	12	53	1	18.4615	79	16	63	1	20.2532	81	12	69	1	14.8148	65	12	53	1	18.4615	1	1	1	17.8432	2.77141	chr11:1759550:C:-	RP11-295K3.1
chr11:1752919:C:-	RP11-295K3.1	ENST00000636397.1	chr11	1752918	1752919	-	intronic	protein_coding	53	11	42	1	20.7547	33	8	25	1	24.2424	34	7	27	1	20.5882	53	11	42	1	20.7547	33	8	25	1	24.2424	34	7	27	1	20.5882	1	1	1	21.8618	2.06337	chr11:1752919:C:-	RP11-295K3.1
chr3:139494914:C:+	RP11-319G6.1	ENST00000515247.5	chr3	139494913	139494914	+	ncRNA_intronic	antisense	198	39	159	1	19.697	134	28	106	1	20.8955	97	18	79	1	18.5567	198	39	159	1	19.697	134	28	106	1	20.8955	97	18	79	1	18.5567	1	1	1	19.7164	1.16953	chr3:139494914:C:+	RP11-319G6.1
chr1:54195702:C:-	RP11-446E24.4	ENST00000637610.1	chr1	54195701	54195702	-	5utr	nonsense_mediated_decay	412	50	362	1	12.1359	352	33	319	1	9.375	242	23	219	1	9.50413	412	50	362	1	12.1359	352	33	319	1	9.375	242	23	219	1	9.50413	1	1	1	10.3384	1.55808	chr1:54195702:C:-	RP11-446E24.4
chr16:9106173:C:+	RP11-473I1.9	ENST00000574616.2	chr16	9106172	9106173	+	ncRNA_exonic	3prime_overlapping_ncRNA	353	96	257	1	27.1955	344	102	242	1	29.6512	305	72	233	1	23.6066	357	100	257	1	28.0112	358	116	242	1	32.4022	311	78	233	1	25.0804	0.960894	0.988796	0.980707	26.8177	3.03996	chr16:9106173:C:+	RP11-473I1.9
chr16:9106174:C:+	RP11-473I1.9	ENST00000574616.2	chr16	9106173	9106174	+	ncRNA_exonic	3prime_overlapping_ncRNA	361	99	262	1	27.4238	363	101	262	1	27.8237	314	78	236	1	24.8408	365	103	262	1	28.2192	377	115	262	1	30.504	320	84	236	1	26.25	0.962865	0.989041	0.98125	26.6961	1.61915	chr16:9106174:C:+	RP11-473I1.9
chr16:3157430:C:-	RP11-473M20.16	ENST00000570843.1	chr16	3157429	3157430	-	ncRNA_exonic	lincRNA	67	5	62	1	7.46269	67	12	55	1	17.9104	48	9	39	1	18.75	67	5	62	1	7.46269	67	12	55	1	17.9104	48	9	39	1	18.75	1	1	1	14.7077	6.2884	chr16:3157430:C:-	RP11-473M20.16
chr9:129503592:C:+	RP11-492E3.1	ENST00000419300.3	chr9	129503591	129503592	+	ncRNA_exonic	lincRNA	553	50	503	1	9.04159	508	60	448	1	11.811	469	45	424	1	9.59488	553	50	503	1	9.04159	508	60	448	1	11.811	469	45	424	1	9.59488	1	1	1	10.1492	1.46556	chr9:129503592:C:+	RP11-492E3.1
chr9:129505449:C:+	RP11-492E3.1	ENST00000419300.3	chr9	129505448	129505449	+	ncRNA_exonic	lincRNA	62	14	48	1	22.5806	57	11	46	1	19.2982	45	9	36	1	20	62	14	48	1	22.5806	57	11	46	1	19.2982	45	9	36	1	20	1	1	1	20.6263	1.7285	chr9:129505449:C:+	RP11-492E3.1
chr18:36180173:C:-	RP11-49I11.1	ENST00000568654.1	chr18	36180172	36180173	-	ncRNA_exonic	antisense	347	189	158	1	54.4669	321	181	140	1	56.3863	193	116	77	1	60.1036	347	189	158	1	54.4669	322	182	140	1	56.5217	193	116	77	1	60.1036	0.996894	1	1	56.9856	2.86577	chr18:36180173:C:-	RP11-49I11.1
chr1:160266993:C:-	RP11-574F21.3	ENST00000556710.5	chr1	160266992	160266993	-	intronic	protein_coding	257	77	180	1	29.9611	198	61	137	1	30.8081	269	71	198	1	26.3941	257	77	180	1	29.9611	198	61	137	1	30.8081	269	71	198	1	26.3941	1	1	1	29.0544	2.34253	chr1:160266993:C:-	RP11-574F21.3
chr7:155003665:C:+	RP11-5C23.3	ENST00000608317.1	chr7	155003664	155003665	+	ncRNA_exonic	lincRNA	85	10	75	1	11.7647	126	19	107	1	15.0794	88	8	80	1	9.09091	85	10	75	1	11.7647	126	19	107	1	15.0794	88	8	80	1	9.09091	1	1	1	11.9783	2.99994	chr7:155003665:C:+	RP11-5C23.3
chr13:52630028:C:+	RP11-78J21.7	ENST00000398039.2	chr13	52630027	52630028	+	ncRNA_intronic	processed_transcript	85	13	72	1	15.2941	84	8	76	1	9.52381	81	13	68	1	16.0494	85	13	72	1	15.2941	85	9	76	1	10.5882	81	13	68	1	16.0494	0.988235	1	1	13.6224	3.56955	chr13:52630028:C:+	RP11-78J21.7
chr11:66348176:C:+	RP11-867G23.8	ENST00000531602.1	chr11	66348175	66348176	+	ncRNA_intronic	antisense	40	13	27	1	32.5	56	20	36	1	35.7143	47	12	35	1	25.5319	40	13	27	1	32.5	57	21	36	1	36.8421	47	12	35	1	25.5319	0.982456	1	1	31.2487	5.20523	chr11:66348176:C:+	RP11-867G23.8
chr22:31105080:C:-	RP3-412A9.11	ENST00000402395.5	chr22	31105079	31105080	-	cds	protein_coding	3806	404	3402	1	10.6148	3181	356	2825	1	11.1914	2421	287	2134	1	11.8546	3806	404	3402	1	10.6148	3182	356	2826	1	11.1879	2424	290	2134	1	11.9637	0.999686	1	0.998762	11.2203	0.620396	chr22:31105080:C:-	RP3-412A9.11
chr20:25634773:C:+	RP4-694B14.5	ENST00000414393.5	chr20	25634772	25634773	+	ncRNA_exonic	antisense	63	20	43	1	31.746	64	16	48	1	25	54	15	39	1	27.7778	64	21	43	1	32.8125	65	17	48	1	26.1538	54	15	39	1	27.7778	0.984615	0.984375	1	28.1746	3.39048	chr20:25634773:C:+	RP4-694B14.5
chr6:35468465:C:+	RPL10A	ENST00000322203.7	Chr6	35468464	35468465	+	intronic	protein_coding	180	18	162	1	10	168	10	158	1	5.95238	158	23	135	1	14.557	180	18	162	1	10	169	11	158	1	6.50888	158	23	135	1	14.557	0.994083	1	1	10.1698	4.3048	chr6:35468465:C:+	RPL10A
chr17:43000948:C:+	RPL27	ENST00000589913.6	chr17	43000947	43000948	+	intronic	protein_coding	57	9	48	1	15.7895	64	10	54	1	15.625	67	8	59	1	11.9403	58	10	48	1	17.2414	64	10	54	1	15.625	69	9	60	1	13.0435	1	0.982759	0.971014	14.4516	2.1764	chr17:43000948:C:+	RPL27
chr19:55385785:C:+	RPL28	ENST00000344063.6	chr19	55385784	55385785	+	5utr	protein_coding	47	6	41	1	12.766	60	10	50	1	16.6667	32	5	27	1	15.625	47	6	41	1	12.766	60	10	50	1	16.6667	32	5	27	1	15.625	1	1	1	15.0192	2.01968	chr19:55385785:C:+	RPL28
chr19:55387904:C:+	RPL28	ENST00000344063.6	chr19	55387903	55387904	+	intronic	protein_coding	117	12	105	1	10.2564	68	10	58	1	14.7059	51	6	45	1	11.7647	117	12	105	1	10.2564	68	10	58	1	14.7059	51	6	45	1	11.7647	1	1	1	12.2423	2.26286	chr19:55387904:C:+	RPL28
chr9:124858748:C:-	RPL35	ENST00000373570.8	chr9	124858747	124858748	-	intronic	protein_coding	61	6	55	1	9.83607	71	8	63	1	11.2676	68	8	60	1	11.7647	64	9	55	1	14.0625	73	10	63	1	13.6986	70	10	60	1	14.2857	0.972603	0.953125	0.971429	10.9561	1.00134	chr9:124858748:C:-	RPL35
chr17:74209850:C:+	RPL38	ENST00000311111.10	chr17	74209849	74209850	+	3utr	protein_coding	70	6	64	1	8.57143	65	14	51	1	21.5385	64	9	55	1	14.0625	70	6	64	1	8.57143	65	14	51	1	21.5385	64	9	55	1	14.0625	1	1	1	14.7241	6.50879	chr17:74209850:C:+	RPL38
chr12:120199189:C:-	RPLP0	ENST00000551150.5	chr12	120199188	120199189	-	cds	protein_coding	4949	611	4338	1	12.3459	4985	460	4522	0.999398	9.23324	4547	517	4029	0.99978	11.3726	4960	617	4343	1	12.4395	5003	469	4531	0.9994	9.38	4566	526	4039	0.999781	11.5225	0.996402	0.997782	0.995839	10.9839	1.59233	chr12:120199189:C:-	RPLP0
chr15:69455489:C:+	RPLP1	ENST00000260379.10	chr15	69455488	69455489	+	cds	protein_coding	413	119	294	1	28.8136	237	85	152	1	35.865	504	112	392	1	22.2222	413	119	294	1	28.8136	237	85	152	1	35.865	504	112	392	1	22.2222	1	1	1	28.9669	6.82267	chr15:69455489:C:+	RPLP1
chr16:1964562:C:-	RPS2	ENST00000529806.5	chr16	1964561	1964562	-	cds	protein_coding	1094	365	729	1	33.3638	999	298	701	1	29.8298	946	306	640	1	32.3467	1101	368	733	1	33.4242	1004	301	703	1	29.9801	958	311	647	1	32.4635	0.99502	0.993642	0.987474	31.8468	1.81926	chr16:1964562:C:-	RPS2
chr16:1964563:C:-	RPS2	ENST00000529806.5	chr16	1964562	1964563	-	cds	protein_coding	1063	137	926	1	12.8881	975	101	874	1	10.359	912	136	776	1	14.9123	1069	138	931	1	12.9093	981	102	879	1	10.3976	922	139	783	1	15.0759	0.993884	0.994387	0.989154	12.7198	2.28131	chr16:1964563:C:-	RPS2
chr12:56043433:C:+	RPS26	ENST00000356464.10	chr12	56043432	56043433	+	cds	protein_coding	362	50	312	1	13.8122	456	52	404	1	11.4035	371	50	321	1	13.4771	362	50	312	1	13.8122	456	52	404	1	11.4035	371	50	321	1	13.4771	1	1	1	12.8976	1.30471	chr12:56043433:C:+	RPS26
chr15:63157482:C:-	RPS27L	ENST00000330964.9	chr15	63157481	63157482	-	5utr	protein_coding	127	63	64	1	49.6063	122	60	62	1	49.1803	107	47	60	1	43.9252	127	63	64	1	49.6063	123	61	62	1	49.5935	107	47	60	1	43.9252	0.99187	1	1	47.5706	3.16417	chr15:63157482:C:-	RPS27L
chr19:8321947:C:+	RPS28	ENST00000600659.2	chr19	8321946	8321947	+	intronic	protein_coding	111	18	93	1	16.2162	91	9	82	1	9.89011	86	6	80	1	6.97674	111	18	93	1	16.2162	93	11	82	1	11.828	86	6	80	1	6.97674	0.978495	1	1	11.0277	4.72361	chr19:8321947:C:+	RPS28
chr14:49586019:C:-	RPS29	ENST00000396020.7	chr14	49586018	49586019	-	cds	protein_coding	50953	12848	38093	0.999764	25.2213	49644	10573	39062	0.999819	21.3015	34536	9109	25420	0.999797	26.3807	50973	12864	38097	0.999765	25.2428	49659	10584	39066	0.999819	21.3172	34552	9124	25421	0.999797	26.4119	0.999698	0.999608	0.999537	24.3012	2.6617	chr14:49586019:C:-	RPS29
chr19:58394793:C:+	RPS5	ENST00000596046.1	chr19	58394792	58394793	+	3utr	protein_coding	59	5	54	1	8.47458	60	13	47	1	21.6667	54	12	42	1	22.2222	59	5	54	1	8.47458	60	13	47	1	21.6667	54	12	42	1	22.2222	1	1	1	17.4545	7.78179	chr19:58394793:C:+	RPS5
chr11:67432774:C:+	RPS6KB2	ENST00000312629.9	chr11	67432773	67432774	+	cds	protein_coding	1168	525	643	1	44.9486	1006	431	574	0.999006	42.8856	782	358	424	1	45.7801	1169	526	643	1	44.9957	1010	435	574	0.99901	43.112	784	359	425	1	45.7908	0.99604	0.999145	0.997449	44.5381	1.49027	chr11:67432774:C:+	RPS6KB2
chr11:67434620:C:+	RPS6KB2	ENST00000312629.9	chr11	67434619	67434620	+	cds	protein_coding	1082	234	848	1	21.6266	963	202	761	1	20.9761	690	140	550	1	20.2899	1085	236	849	1	21.7512	963	202	761	1	20.9761	690	140	550	1	20.2899	1	0.997235	1	20.9642	0.668461	chr11:67434620:C:+	RPS6KB2
chr3:39408706:C:+	RPSA	ENST00000301821.10	chr3	39408705	39408706	+	cds	protein_coding	23240	7070	16170	1	30.4217	21579	6010	15567	0.999907	27.8537	18072	5038	13033	0.999945	27.8789	23253	7083	16170	1	30.4606	21588	6019	15567	0.999907	27.8838	18084	5048	13035	0.999945	27.9157	0.999583	0.999441	0.999336	28.7181	1.47539	chr3:39408706:C:+	RPSA
chr16:11835612:C:-	RSL1D1	ENST00000571133.5	chr16	11835611	11835612	-	3utr	protein_coding	41	9	32	1	21.9512	49	18	31	1	36.7347	37	10	27	1	27.027	41	9	32	1	21.9512	49	18	31	1	36.7347	38	11	27	1	28.9474	1	1	0.973684	28.571	7.5117	chr16:11835612:C:-	RSL1D1
chr20:63674064:C:+	RTEL1	ENST00000370018.7	chr20	63674063	63674064	+	cds	protein_coding	291	53	238	1	18.2131	288	66	222	1	22.9167	245	36	209	1	14.6939	292	54	238	1	18.4932	288	66	222	1	22.9167	245	36	209	1	14.6939	1	0.996575	1	18.6079	4.12559	chr20:63674064:C:+	RTEL1
chr20:63695336:C:+	RTEL1	ENST00000370018.7	chr20	63695335	63695336	+	cds	protein_coding	103	17	86	1	16.5049	113	18	95	1	15.9292	89	11	78	1	12.3596	103	17	86	1	16.5049	113	18	95	1	15.9292	89	11	78	1	12.3596	1	1	1	14.9312	2.24564	chr20:63695336:C:+	RTEL1
chr11:63759213:C:+	RTN3	ENST00000377819.9	chr11	63759212	63759213	+	3utr	protein_coding	95	8	87	1	8.42105	83	13	70	1	15.6627	48	6	42	1	12.5	95	8	87	1	8.42105	83	13	70	1	15.6627	48	6	42	1	12.5	1	1	1	12.1946	3.63045	chr11:63759213:C:+	RTN3
chr20:51791897:C:-	SALL4	ENST00000217086.8	chr20	51791896	51791897	-	cds	protein_coding	286	46	239	0.996503	16.1404	187	35	152	1	18.7166	121	22	99	1	18.1818	286	46	239	0.996503	16.1404	187	35	152	1	18.7166	121	22	99	1	18.1818	1	1	1	17.6796	1.35956	chr20:51791897:C:-	SALL4
chr1:944475:C:+	SAMD11	ENST00000622503.4	chr1	944474	944475	+	3utr	protein_coding	189	92	97	1	48.6772	217	136	81	1	62.6728	167	105	62	1	62.8743	189	92	97	1	48.6772	218	137	81	1	62.844	167	105	62	1	62.8743	0.995413	1	1	58.0748	8.13912	chr1:944475:C:+	SAMD11
chr9:137070436:C:-	SAPCD2	ENST00000409687.4	chr9	137070435	137070436	-	cds	protein_coding	132	48	84	1	36.3636	162	53	109	1	32.716	125	44	81	1	35.2	144	54	90	1	37.5	176	59	117	1	33.5227	133	47	86	1	35.3383	0.920455	0.916667	0.93985	34.7599	1.86319	chr9:137070436:C:-	SAPCD2
chr22:50466457:C:-	SBF1	ENST00000380817.7	chr22	50466456	50466457	-	cds	protein_coding	142	22	120	1	15.493	143	11	132	1	7.69231	107	12	95	1	11.215	142	22	120	1	15.493	143	11	132	1	7.69231	107	12	95	1	11.215	1	1	1	11.4667	3.90642	chr22:50466457:C:-	SBF1
chr1:41028080:C:-	SCMH1	ENST00000372596.5	chr1	41028079	41028080	-	3utr	protein_coding	91	53	38	1	58.2418	57	37	20	1	64.9123	80	51	29	1	63.75	91	53	38	1	58.2418	57	37	20	1	64.9123	80	51	29	1	63.75	1	1	1	62.3013	3.56341	chr1:41028080:C:-	SCMH1
chr9:136410458:C:-	SDCCAG3	ENST00000298537.11	chr9	136410457	136410458	-	5utr	protein_coding	252	155	97	1	61.5079	278	169	109	1	60.7914	197	120	77	1	60.9137	255	157	98	1	61.5686	280	171	109	1	61.0714	197	120	77	1	60.9137	0.992857	0.988235	1	61.071	0.383308	chr9:136410458:C:-	SDCCAG3
chr1:1217040:C:-	SDF4	ENST00000263741.11	chr1	1217039	1217040	-	3utr	protein_coding	111	65	46	1	58.5586	124	73	50	0.991935	59.3496	101	38	63	1	37.6238	113	67	46	1	59.292	125	74	50	0.992	59.6774	101	38	63	1	37.6238	0.992	0.982301	1	51.844	12.3214	chr1:1217040:C:-	SDF4
chr1:1217041:C:-	SDF4	ENST00000263741.11	chr1	1217040	1217041	-	3utr	protein_coding	114	68	46	1	59.6491	123	72	51	1	58.5366	100	40	60	1	40	117	70	47	1	59.8291	124	73	51	1	58.871	100	40	60	1	40	0.991935	0.974359	1	52.7286	11.0373	chr1:1217041:C:-	SDF4
chr1:1231569:C:-	SDF4	ENST00000263741.11	chr1	1231568	1231569	-	intronic	protein_coding	129	17	112	1	13.1783	155	24	131	1	15.4839	128	12	116	1	9.375	129	17	112	1	13.1783	155	24	131	1	15.4839	128	12	116	1	9.375	1	1	1	12.6791	3.08488	chr1:1231569:C:-	SDF4
chr9:136466965:C:-	SEC16A	ENST00000290037.10	chr9	136466964	136466965	-	cds	protein_coding	155	11	144	1	7.09677	94	8	86	1	8.51064	39	7	32	1	17.9487	155	11	144	1	7.09677	94	8	86	1	8.51064	39	7	32	1	17.9487	1	1	1	11.1854	5.89973	chr9:136466965:C:-	SEC16A
chr9:136475284:C:-	SEC16A	ENST00000290037.10	chr9	136475283	136475284	-	cds	protein_coding	181	15	166	1	8.28729	128	17	111	1	13.2812	54	12	42	1	22.2222	181	15	166	1	8.28729	128	17	111	1	13.2812	54	12	42	1	22.2222	1	1	1	14.5969	7.06001	chr9:136475284:C:-	SEC16A
chr22:50201561:C:+	SELO	ENST00000380903.6	chr22	50201560	50201561	+	cds	protein_coding	374	77	297	1	20.5882	321	68	253	1	21.1838	287	69	218	1	24.0418	377	80	297	1	21.2202	323	68	255	1	21.0526	292	70	222	1	23.9726	0.993808	0.992042	0.982877	21.9379	1.84617	chr22:50201561:C:+	SELO
chr3:50274025:C:+	SEMA3B	ENST00000616701.4	chr3	50274024	50274025	+	cds	protein_coding	92	44	48	1	47.8261	59	28	31	1	47.4576	63	32	31	1	50.7937	92	44	48	1	47.8261	59	28	31	1	47.4576	64	33	31	1	51.5625	1	1	0.984375	48.6925	1.82899	chr3:50274025:C:+	SEMA3B
chr1:67409023:C:-	SERBP1	ENST00000370994.8	chr1	67409022	67409023	-	3utr	protein_coding	562	73	489	1	12.9893	581	75	506	1	12.9088	474	59	415	1	12.4473	605	98	507	1	16.1983	629	104	525	1	16.5342	510	84	426	1	16.4706	0.923688	0.928926	0.929412	12.7818	0.292496	chr1:67409023:C:-	SERBP1
chr1:67409039:C:-	SERBP1	ENST00000370994.8	chr1	67409038	67409039	-	3utr	protein_coding	507	178	329	1	35.1085	507	194	313	1	38.2643	429	155	274	1	36.1305	543	207	336	1	38.1215	543	223	320	1	41.0681	455	174	281	1	38.2418	0.933702	0.933702	0.942857	36.5011	1.61021	chr1:67409039:C:-	SERBP1
chr1:67409040:C:-	SERBP1	ENST00000370994.8	chr1	67409039	67409040	-	3utr	protein_coding	502	158	344	1	31.4741	506	160	346	1	31.6206	425	123	302	1	28.9412	535	182	353	1	34.0187	543	187	356	1	34.4383	450	140	310	1	31.1111	0.93186	0.938318	0.944444	30.6786	1.50644	chr1:67409040:C:-	SERBP1
chr20:44498849:C:-	SERINC3	ENST00000342374.4	chr20	44498848	44498849	-	3utr	protein_coding	290	54	236	1	18.6207	345	64	281	1	18.5507	308	50	258	1	16.2338	290	54	236	1	18.6207	345	64	281	1	18.5507	308	50	258	1	16.2338	1	1	1	17.8017	1.35834	chr20:44498849:C:-	SERINC3
chr3:150546246:C:-	SERP1	ENST00000479209.1	chr3	150546245	150546246	-	5utr	protein_coding	3316	824	2492	1	24.8492	3840	840	3000	1	21.875	2641	681	1960	1	25.7857	3316	824	2492	1	24.8492	3841	840	3001	1	21.8693	2641	681	1960	1	25.7857	0.99974	1	1	24.17	2.04191	chr3:150546246:C:-	SERP1
chr9:128694723:C:+	SET	ENST00000322030.12	chr9	128694722	128694723	+	3utr	protein_coding	330	45	285	1	13.6364	378	60	318	1	15.873	434	74	360	1	17.0507	330	45	285	1	13.6364	379	60	319	1	15.8311	434	74	360	1	17.0507	0.997361	1	1	15.52	1.73432	chr9:128694723:C:+	SET
chr12:121824249:C:+	SETD1B	ENST00000542440.5	chr12	121824248	121824249	+	intronic	protein_coding	140	55	85	1	39.2857	153	70	83	1	45.7516	118	57	61	1	48.3051	140	55	85	1	39.2857	153	70	83	1	45.7516	118	57	61	1	48.3051	1	1	1	44.4475	4.64897	chr12:121824249:C:+	SETD1B
chr10:101032379:C:+	SFXN3	ENST00000393459.5	chr10	101032378	101032379	+	5utr	protein_coding	62	12	50	1	19.3548	48	16	32	1	33.3333	37	9	28	1	24.3243	62	12	50	1	19.3548	48	16	32	1	33.3333	37	9	28	1	24.3243	1	1	1	25.6708	7.08586	chr10:101032379:C:+	SFXN3
chr10:101036066:C:+	SFXN3	ENST00000393459.5	chr10	101036065	101036066	+	cds	protein_coding	661	84	577	1	12.708	673	87	586	1	12.9272	502	67	435	1	13.3466	661	84	577	1	12.708	673	87	586	1	12.9272	502	67	435	1	13.3466	1	1	1	12.9939	0.324488	chr10:101036066:C:+	SFXN3
chr12:111418302:C:+	SH2B3	ENST00000341259.6	chr12	111418301	111418302	+	cds	protein_coding	197	34	163	1	17.2589	136	13	123	1	9.55882	129	15	114	1	11.6279	197	34	163	1	17.2589	136	13	123	1	9.55882	129	15	114	1	11.6279	1	1	1	12.8152	3.98497	chr12:111418302:C:+	SH2B3
chr12:111418609:C:+	SH2B3	ENST00000341259.6	chr12	111418608	111418609	+	cds	protein_coding	160	9	151	1	5.625	106	15	91	1	14.1509	103	13	90	1	12.6214	160	9	151	1	5.625	106	15	91	1	14.1509	103	13	90	1	12.6214	1	1	1	10.7991	4.5457	chr12:111418609:C:+	SH2B3
chr19:4366418:C:-	SH3GL1	ENST00000269886.7	chr19	4366417	4366418	-	intronic	protein_coding	40	7	33	1	17.5	43	7	36	1	16.2791	46	10	36	1	21.7391	41	7	34	1	17.0732	43	7	36	1	16.2791	46	10	36	1	21.7391	1	0.97561	1	18.5061	2.86569	chr19:4366418:C:-	SH3GL1
chr10:103612953:C:-	SH3PXD2A	ENST00000369774.8	chr10	103612952	103612953	-	cds	protein_coding	253	31	222	1	12.253	191	21	170	1	10.9948	133	25	107	0.992481	18.9394	253	31	222	1	12.253	191	21	170	1	10.9948	133	25	107	0.992481	18.9394	1	1	1	14.0624	4.27022	chr10:103612953:C:-	SH3PXD2A
chr15:45198607:C:-	SHF	ENST00000290894.12	chr15	45198606	45198607	-	intronic	protein_coding	1283	547	735	0.999221	42.6677	1701	637	1064	1	37.4486	1512	625	886	0.999339	41.3633	1305	569	735	0.999234	43.635	1756	684	1072	1	38.9522	1547	653	893	0.999354	42.238	0.968679	0.983142	0.977376	40.4932	2.7162	chr15:45198607:C:-	SHF
chr15:45200414:C:-	SHF	ENST00000290894.12	chr15	45200413	45200414	-	intronic	protein_coding	577	161	416	1	27.9029	837	221	616	1	26.4038	622	203	418	0.998392	32.6892	588	172	416	1	29.2517	844	228	616	1	27.0142	627	208	418	0.998405	33.2268	0.991706	0.981293	0.992026	28.9987	3.28283	chr15:45200414:C:-	SHF
chr3:48468769:C:-	SHISA5	ENST00000619810.4	chr3	48468768	48468769	-	3utr	protein_coding	280	57	223	1	20.3571	271	50	221	1	18.4502	184	36	148	1	19.5652	280	57	223	1	20.3571	271	50	221	1	18.4502	184	36	148	1	19.5652	1	1	1	19.4575	0.95803	chr3:48468769:C:-	SHISA5
chr12:57233581:C:+	SHMT2	ENST00000328923.7	chr12	57233580	57233581	+	cds	protein_coding	1472	218	1254	1	14.8098	1726	264	1462	1	15.2955	1633	239	1394	1	14.6356	1472	218	1254	1	14.8098	1726	264	1462	1	15.2955	1634	239	1395	1	14.6267	1	1	0.999388	14.9136	0.34196	chr12:57233581:C:+	SHMT2
chr17:82237888:C:+	SLC16A3	ENST00000581287.5	chr17	82237887	82237888	+	cds	protein_coding	5019	741	4277	0.999801	14.7668	4544	625	3919	1	13.7544	4407	647	3743	0.996143	14.738	5019	741	4277	0.999801	14.7668	4549	627	3922	1	13.7832	4408	647	3744	0.996143	14.7347	0.998901	1	0.999773	14.4198	0.576398	chr17:82237888:C:+	SLC16A3
chr21:45530864:C:-	SLC19A1	ENST00000311124.8	chr21	45530863	45530864	-	cds	protein_coding	132	20	112	1	15.1515	131	10	121	1	7.63359	109	12	97	1	11.0092	133	21	112	1	15.7895	131	10	121	1	7.63359	109	12	97	1	11.0092	1	0.992481	1	11.2648	3.76547	chr21:45530864:C:-	SLC19A1
chr9:4583080:C:+	SLC1A1	ENST00000262352.7	chr9	4583079	4583080	+	cds	protein_coding	98	10	88	1	10.2041	120	12	108	1	10	92	14	78	1	15.2174	98	10	88	1	10.2041	120	12	108	1	10	92	14	78	1	15.2174	1	1	1	11.8072	2.95511	chr9:4583080:C:+	SLC1A1
chr1:9539543:C:+	SLC25A33	ENST00000302692.6	chr1	9539542	9539543	+	5utr	protein_coding	451	48	403	1	10.643	486	55	431	1	11.3169	338	28	310	1	8.28402	470	50	420	1	10.6383	494	55	439	1	11.1336	342	29	313	1	8.47953	0.983806	0.959574	0.988304	10.0813	1.59254	chr1:9539543:C:+	SLC25A33
chr12:40105902:C:-	SLC2A13	ENST00000380858.1	chr12	40105901	40105902	-	5utr	protein_coding	231	85	146	1	36.7965	238	91	147	1	38.2353	179	79	100	1	44.1341	231	85	146	1	36.7965	238	91	147	1	38.2353	179	79	100	1	44.1341	1	1	1	39.722	3.88813	chr12:40105902:C:-	SLC2A13
chr5:140567661:C:+	SLC35A4	ENST00000514199.1	chr5	140567660	140567661	+	cds	protein_coding	147	30	117	1	20.4082	83	11	72	1	13.253	115	27	88	1	23.4783	147	30	117	1	20.4082	83	11	72	1	13.253	115	27	88	1	23.4783	1	1	1	19.0465	5.24686	chr5:140567661:C:+	SLC35A4
chr7:134293043:C:-	SLC35B4	ENST00000378509.8	chr7	134293042	134293043	-	3utr	protein_coding	219	207	12	1	94.5205	244	218	26	1	89.3443	197	176	21	1	89.3401	219	207	12	1	94.5205	244	218	26	1	89.3443	197	176	21	1	89.3401	1	1	1	91.0683	2.98973	chr7:134293043:C:-	SLC35B4
chr20:46356919:C:-	SLC35C2	ENST00000543605.5	chr20	46356918	46356919	-	intronic	protein_coding	46	9	37	1	19.5652	43	6	37	1	13.9535	35	6	29	1	17.1429	47	10	37	1	21.2766	43	6	37	1	13.9535	35	6	29	1	17.1429	1	0.978723	1	16.8872	2.81459	chr20:46356919:C:-	SLC35C2
chrX:48458817:C:-	SLC38A5	ENST00000595796.5	chrX	48458816	48458817	-	3utr	protein_coding	204	21	183	1	10.2941	183	16	167	1	8.74317	207	28	179	1	13.5266	204	21	183	1	10.2941	183	16	167	1	8.74317	207	28	179	1	13.5266	1	1	1	10.8546	2.44046	chrX:48458817:C:-	SLC38A5
chrX:48461083:C:-	SLC38A5	ENST00000595796.5	chrX	48461082	48461083	-	cds	protein_coding	840	232	608	1	27.619	896	239	657	1	26.6741	828	210	618	1	25.3623	840	232	608	1	27.619	896	239	657	1	26.6741	828	210	618	1	25.3623	1	1	1	26.5518	1.13332	chrX:48461083:C:-	SLC38A5
chr19:11035303:C:+	SMARCA4	ENST00000344626.9	chr19	11035302	11035303	+	intronic	protein_coding	131	20	111	1	15.2672	71	10	61	1	14.0845	66	9	57	1	13.6364	131	20	111	1	15.2672	71	10	61	1	14.0845	66	9	57	1	13.6364	1	1	1	14.3293	0.842524	chr19:11035303:C:+	SMARCA4
chr19:11035694:C:+	SMARCA4	ENST00000344626.9	chr19	11035693	11035694	+	intronic	protein_coding	107	14	93	1	13.0841	65	9	56	1	13.8462	49	6	43	1	12.2449	107	14	93	1	13.0841	65	9	56	1	13.8462	49	6	43	1	12.2449	1	1	1	13.0584	0.800938	chr19:11035694:C:+	SMARCA4
chr3:47670681:C:-	SMARCC1	ENST00000254480.9	chr3	47670680	47670681	-	cds	protein_coding	969	110	859	1	11.3519	737	74	663	1	10.0407	492	59	433	1	11.9919	969	110	859	1	11.3519	738	75	663	1	10.1626	492	59	433	1	11.9919	0.998645	1	1	11.1282	0.99464	chr3:47670681:C:-	SMARCC1
chr16:18809409:C:-	SMG1	ENST00000446231.6	chr16	18809408	18809409	-	3utr	protein_coding	241	51	190	1	21.1618	174	40	134	1	22.9885	159	29	130	1	18.239	241	51	190	1	21.1618	174	40	134	1	22.9885	159	29	130	1	18.239	1	1	1	20.7964	2.39575	chr16:18809409:C:-	SMG1
chr1:183533767:C:+	SMG7	ENST00000367537.7	chr1	183533766	183533767	+	cds	protein_coding	285	86	199	1	30.1754	185	51	134	1	27.5676	108	31	76	0.990741	28.972	285	86	199	1	30.1754	185	51	134	1	27.5676	108	31	76	0.990741	28.972	1	1	1	28.905	1.30522	chr1:183533767:C:+	SMG7
chr9:136377259:C:-	SNAPC4	ENST00000298532.2	chr9	136377258	136377259	-	intronic	protein_coding	60	9	51	1	15	79	12	67	1	15.1899	62	6	56	1	9.67742	60	9	51	1	15	79	12	67	1	15.1899	62	6	56	1	9.67742	1	1	1	13.2891	3.12925	chr9:136377259:C:-	SNAPC4
chr17:48934808:C:-	SNF8	ENST00000502492.5	chr17	48934807	48934808	-	intronic	protein_coding	41	11	30	1	26.8293	36	10	26	1	27.7778	37	11	26	1	29.7297	41	11	30	1	26.8293	36	10	26	1	27.7778	37	11	26	1	29.7297	1	1	1	28.1123	1.47888	chr17:48934808:C:-	SNF8
chr2:96283915:C:-	SNRNP200	ENST00000323853.9	chr2	96283914	96283915	-	cds	protein_coding	130	16	114	1	12.3077	98	8	90	1	8.16327	90	14	76	1	15.5556	130	16	114	1	12.3077	98	8	90	1	8.16327	90	14	76	1	15.5556	1	1	1	12.0088	3.7052	chr2:96283915:C:-	SNRNP200
chr19:49108036:C:+	SNRNP70	ENST00000221448.9	chr19	49108035	49108036	+	cds	protein_coding	75	20	55	1	26.6667	74	24	50	1	32.4324	71	27	44	1	38.0282	76	21	55	1	27.6316	74	24	50	1	32.4324	72	28	44	1	38.8889	1	0.986842	0.986111	32.3758	5.68096	chr19:49108036:C:+	SNRNP70
chr19:49108042:C:+	SNRNP70	ENST00000221448.9	chr19	49108041	49108042	+	cds	protein_coding	87	16	71	1	18.3908	83	19	64	1	22.8916	79	18	61	1	22.7848	88	16	72	1	18.1818	83	19	64	1	22.8916	80	19	61	1	23.75	1	0.988636	0.9875	21.3557	2.56825	chr19:49108042:C:+	SNRNP70
chr22:24573103:C:+	SNRPD3	ENST00000402849.5	chr22	24573102	24573103	+	intronic	protein_coding	240	30	210	1	12.5	299	20	279	1	6.68896	240	29	211	1	12.0833	258	42	216	1	16.2791	314	30	284	1	9.55414	250	37	213	1	14.8	0.952229	0.930233	0.96	10.4241	3.24142	chr22:24573103:C:+	SNRPD3
chr20:36829210:C:-	SOGA1	ENST00000237536.8	chr20	36829209	36829210	-	cds	protein_coding	79	9	70	1	11.3924	67	6	61	1	8.95522	46	7	39	1	15.2174	79	9	70	1	11.3924	67	6	61	1	8.95522	46	7	39	1	15.2174	1	1	1	11.855	3.15661	chr20:36829210:C:-	SOGA1
chr2:213284576:C:+	SPAG16	ENST00000413312.5	chr2	213284575	213284576	+	5utr	protein_coding	64	6	58	1	9.375	80	9	71	1	11.25	50	7	43	1	14	64	6	58	1	9.375	80	9	71	1	11.25	50	7	43	1	14	1	1	1	11.5417	2.32625	chr2:213284576:C:+	SPAG16
chr17:50551110:C:+	SPATA20	ENST00000619622.4	chr17	50551109	50551110	+	cds	protein_coding	405	276	129	1	68.1481	349	230	119	1	65.9026	347	241	106	1	69.4524	405	276	129	1	68.1481	349	230	119	1	65.9026	347	241	106	1	69.4524	1	1	1	67.8344	1.79561	chr17:50551110:C:+	SPATA20
chr16:89553804:C:+	SPG7	ENST00000645818.1	chr16	89553803	89553804	+	cds	protein_coding	190	109	81	1	57.3684	155	95	60	1	61.2903	144	85	59	1	59.0278	190	109	81	1	57.3684	155	95	60	1	61.2903	145	86	59	1	59.3103	1	1	0.993103	59.2288	1.96867	chr16:89553804:C:+	SPG7
chr16:89859292:C:+	SPIRE2	ENST00000378247.7	chr16	89859291	89859292	+	cds	protein_coding	82	15	67	1	18.2927	66	12	54	1	18.1818	67	13	54	1	19.403	82	15	67	1	18.2927	66	12	54	1	18.1818	68	13	55	1	19.1176	1	1	0.985294	18.6258	0.675316	chr16:89859292:C:+	SPIRE2
chr11:66692587:C:-	SPTBN2	ENST00000533211.5	chr11	66692586	66692587	-	cds	protein_coding	58	9	49	1	15.5172	44	6	38	1	13.6364	37	8	29	1	21.6216	58	9	49	1	15.5172	44	6	38	1	13.6364	37	8	29	1	21.6216	1	1	1	16.9251	4.17464	chr11:66692587:C:-	SPTBN2
chr16:30739341:C:+	SRCAP	ENST00000262518.8	chr16	30739340	30739341	+	cds	protein_coding	67	33	34	1	49.2537	65	30	35	1	46.1538	32	16	16	1	50	70	36	34	1	51.4286	67	32	35	1	47.7612	33	17	16	1	51.5152	0.970149	0.957143	0.969697	48.4692	2.03957	chr16:30739341:C:+	SRCAP
chr16:30739342:C:+	SRCAP	ENST00000262518.8	chr16	30739341	30739342	+	cds	protein_coding	70	30	40	1	42.8571	66	30	36	1	45.4545	31	15	16	1	48.3871	73	33	40	1	45.2055	67	31	36	1	46.2687	34	18	16	1	52.9412	0.985075	0.958904	0.911765	45.5663	2.76667	chr16:30739342:C:+	SRCAP
chr5:66159228:C:+	SREK1	ENST00000334121.10	chr5	66159227	66159228	+	cds	protein_coding	47	8	39	1	17.0213	48	6	42	1	12.5	45	5	40	1	11.1111	47	8	39	1	17.0213	48	6	42	1	12.5	45	5	40	1	11.1111	1	1	1	13.5441	3.09033	chr5:66159228:C:+	SREK1
chr20:62180011:C:+	SS18L1	ENST00000331758.7	chr20	62180010	62180011	+	3utr	protein_coding	133	25	108	1	18.797	84	25	59	1	29.7619	54	14	40	1	25.9259	133	25	108	1	18.797	84	25	59	1	29.7619	54	14	40	1	25.9259	1	1	1	24.8283	5.56426	chr20:62180011:C:+	SS18L1
chr19:18434304:C:+	SSBP4	ENST00000270061.11	chr19	18434303	18434304	+	3utr	protein_coding	294	60	234	1	20.4082	231	41	189	0.995671	17.8261	182	25	157	1	13.7363	323	63	260	1	19.5046	250	43	206	0.996	17.2691	194	28	166	1	14.433	0.924	0.910217	0.938144	17.3235	3.36422	chr19:18434304:C:+	SSBP4
chr10:132228011:C:-	STK32C	ENST00000298630.7	chr10	132228010	132228011	-	cds	protein_coding	71	33	38	1	46.4789	63	44	19	1	69.8413	53	29	24	1	54.717	71	33	38	1	46.4789	63	44	19	1	69.8413	53	29	24	1	54.717	1	1	1	57.0124	11.8491	chr10:132228011:C:-	STK32C
chr10:132307787:C:-	STK32C	ENST00000298630.7	chr10	132307786	132307787	-	cds	protein_coding	64	14	50	1	21.875	65	19	46	1	29.2308	49	14	35	1	28.5714	64	14	50	1	21.875	65	19	46	1	29.2308	49	14	35	1	28.5714	1	1	1	26.5591	4.06989	chr10:132307787:C:-	STK32C
chr14:81277036:C:-	STON2	ENST00000555447.5	chr14	81277035	81277036	-	cds	protein_coding	120	6	114	1	5	97	11	86	1	11.3402	80	11	69	1	13.75	120	6	114	1	5	97	11	86	1	11.3402	80	11	69	1	13.75	1	1	1	10.0301	4.51973	chr14:81277036:C:-	STON2
chr16:681472:C:+	STUB1	ENST00000565677.5	chr16	681471	681472	+	cds	protein_coding	4011	467	3544	1	11.643	3725	379	3346	1	10.1745	3425	442	2983	1	12.9051	4011	467	3544	1	11.643	3725	379	3346	1	10.1745	3425	442	2983	1	12.9051	1	1	1	11.5742	1.36661	chr16:681472:C:+	STUB1
chr20:58671252:C:+	STX16	ENST00000371141.8	chr20	58671251	58671252	+	cds	protein_coding	1025	123	902	1	12	850	130	720	1	15.2941	691	95	596	1	13.7482	1025	123	902	1	12	850	130	720	1	15.2941	691	95	596	1	13.7482	1	1	1	13.6808	1.64809	chr20:58671252:C:+	STX16
chr20:58713976:C:+	STX16-NPEPL1	ENST00000530122.1	chr20	58713975	58713976	+	3utr	nonsense_mediated_decay	171	34	137	1	19.883	170	20	150	1	11.7647	119	21	98	1	17.6471	171	34	137	1	19.883	170	20	150	1	11.7647	119	21	98	1	17.6471	1	1	1	16.4316	4.19343	chr20:58713976:C:+	STX16-NPEPL1
chr7:76005279:C:-	STYXL1	ENST00000451157.1	chr7	76005278	76005279	-	cds	protein_coding	124	40	84	1	32.2581	142	33	109	1	23.2394	123	44	79	1	35.7724	124	40	84	1	32.2581	142	33	109	1	23.2394	123	44	79	1	35.7724	1	1	1	30.4233	6.46478	chr7:76005279:C:-	STYXL1
chr12:118376702:C:+	SUDS3	ENST00000543473.1	chr12	118376701	118376702	+	cds	protein_coding	859	285	574	1	33.1781	821	260	561	1	31.6687	693	245	448	1	35.3535	861	287	574	1	33.3333	823	261	561	0.998785	31.7518	695	247	448	1	35.5396	0.99757	0.997677	0.997122	33.4001	1.85242	chr12:118376702:C:+	SUDS3
chr12:56002639:C:+	SUOX	ENST00000394109.7	chr12	56002638	56002639	+	cds	protein_coding	79	20	58	0.987342	25.641	81	21	60	1	25.9259	72	16	56	1	22.2222	79	20	58	0.987342	25.641	81	21	60	1	25.9259	72	16	56	1	22.2222	1	1	1	24.5964	2.06102	chr12:56002639:C:+	SUOX
chr17:31997427:C:+	SUZ12	ENST00000322652.9	chr17	31997426	31997427	+	intronic	protein_coding	48	16	32	1	33.3333	76	26	50	1	34.2105	51	15	36	1	29.4118	49	17	32	1	34.6939	77	27	50	1	35.0649	54	16	38	1	29.6296	0.987013	0.979592	0.944444	32.3185	2.55527	chr17:31997427:C:+	SUZ12
chr17:31997428:C:+	SUZ12	ENST00000322652.9	chr17	31997427	31997428	+	intronic	protein_coding	50	14	36	1	28	79	25	54	1	31.6456	54	15	39	1	27.7778	51	15	36	1	29.4118	80	26	54	1	32.5	57	16	41	1	28.0702	0.9875	0.980392	0.947368	29.1411	2.17176	chr17:31997428:C:+	SUZ12
chr19:45835202:C:-	SYMPK	ENST00000599814.5	chr19	45835201	45835202	-	cds	protein_coding	114	13	101	1	11.4035	119	18	101	1	15.1261	81	10	71	1	12.3457	114	13	101	1	11.4035	119	18	101	1	15.1261	81	10	71	1	12.3457	1	1	1	12.9584	1.93544	chr19:45835202:C:-	SYMPK
chr22:39377698:C:+	SYNGR1	ENST00000328933.9	chr22	39377697	39377698	+	intronic	protein_coding	159	23	136	1	14.4654	151	25	126	1	16.5563	133	22	111	1	16.5414	159	23	136	1	14.4654	151	25	126	1	16.5563	133	22	111	1	16.5414	1	1	1	15.8544	1.20288	chr22:39377698:C:+	SYNGR1
chr6:158028789:C:+	SYNJ2	ENST00000355585.8	chr6	158028788	158028789	+	cds	protein_coding	672	85	587	1	12.6488	602	98	504	1	16.2791	607	125	481	0.998353	20.6271	672	85	587	1	12.6488	602	98	504	1	16.2791	607	125	481	0.998353	20.6271	1	1	1	16.5183	3.9945	chr6:158028789:C:+	SYNJ2
chr6:166167006:C:-	T	ENST00000296946.6	chr6	166167005	166167006	-	intronic	protein_coding	100	12	88	1	12	109	21	88	1	19.2661	109	10	99	1	9.17431	100	12	88	1	12	109	21	88	1	19.2661	109	10	99	1	9.17431	1	1	1	13.4801	5.20614	chr6:166167006:C:-	T
chr11:764334:C:+	TALDO1	ENST00000319006.7	chr11	764333	764334	+	cds	protein_coding	5825	1010	4815	1	17.3391	5304	738	4561	0.999057	13.9272	5784	849	4934	0.999827	14.681	5827	1011	4816	1	17.3503	5305	739	4561	0.999057	13.9434	5786	851	4934	0.999827	14.7105	0.999811	0.999657	0.999654	15.3157	1.79233	chr11:764334:C:+	TALDO1
chr16:68907509:C:+	TANGO6	ENST00000261778.1	chr16	68907508	68907509	+	cds	protein_coding	129	28	101	1	21.7054	148	28	120	1	18.9189	139	20	119	1	14.3885	130	28	102	1	21.5385	148	28	120	1	18.9189	139	20	119	1	14.3885	1	0.992308	1	18.3376	3.69294	chr16:68907509:C:+	TANGO6
chr1:234430277:C:-	TARBP1	ENST00000040877.1	chr1	234430276	234430277	-	cds	protein_coding	636	153	483	1	24.0566	793	163	630	1	20.5549	634	109	525	1	17.1924	636	153	483	1	24.0566	793	163	630	1	20.5549	634	109	525	1	17.1924	1	1	1	20.6013	3.43232	chr1:234430277:C:-	TARBP1
chr12:53505256:C:+	TARBP2	ENST00000266987.6	chr12	53505255	53505256	+	cds	protein_coding	1316	192	1124	1	14.5897	1257	180	1077	1	14.3198	1099	167	932	1	15.1956	1316	192	1124	1	14.5897	1257	180	1077	1	14.3198	1101	168	933	1	15.2589	1	1	0.998183	14.7017	0.448532	chr12:53505256:C:+	TARBP2
chr5:33451062:C:+	TARS	ENST00000265112.7	chr5	33451061	33451062	+	intronic	protein_coding	38	5	33	1	13.1579	48	5	43	1	10.4167	45	6	39	1	13.3333	41	7	34	1	17.0732	49	6	43	1	12.2449	47	7	40	1	14.8936	0.979592	0.926829	0.957447	12.3026	1.63565	chr5:33451062:C:+	TARS
chr17:79938649:C:-	TBC1D16	ENST00000310924.6	chr17	79938648	79938649	-	3utr	protein_coding	84	9	75	1	10.7143	56	6	50	1	10.7143	63	9	54	1	14.2857	84	9	75	1	10.7143	56	6	50	1	10.7143	63	9	54	1	14.2857	1	1	1	11.9048	2.06197	chr17:79938649:C:-	TBC1D16
chr17:80010590:C:-	TBC1D16	ENST00000310924.6	chr17	80010589	80010590	-	cds	protein_coding	170	19	151	1	11.1765	149	17	132	1	11.4094	103	11	92	1	10.6796	170	19	151	1	11.1765	149	17	132	1	11.4094	104	11	93	1	10.5769	1	1	0.990385	11.0885	0.372762	chr17:80010590:C:-	TBC1D16
chr5:179879518:C:-	TBC1D9B	ENST00000356834.7	chr5	179879517	179879518	-	intronic	protein_coding	57	25	32	1	43.8596	44	20	24	1	45.4545	54	23	31	1	42.5926	57	25	32	1	43.8596	45	21	24	1	46.6667	54	23	31	1	42.5926	0.977778	1	1	43.9689	1.4341	chr5:179879518:C:-	TBC1D9B
chr17:47709146:C:+	TBKBP1	ENST00000361722.7	chr17	47709145	47709146	+	cds	protein_coding	62	10	52	1	16.129	48	7	41	1	14.5833	36	7	29	1	19.4444	63	11	52	1	17.4603	48	7	41	1	14.5833	37	8	29	1	21.6216	1	0.984127	0.972973	16.7189	2.48366	chr17:47709146:C:+	TBKBP1
chr17:47709148:C:+	TBKBP1	ENST00000361722.7	chr17	47709147	47709148	+	cds	protein_coding	58	8	50	1	13.7931	49	8	41	1	16.3265	33	6	27	1	18.1818	59	9	50	1	15.2542	49	8	41	1	16.3265	34	7	27	1	20.5882	1	0.983051	0.970588	16.1005	2.20307	chr17:47709148:C:+	TBKBP1
chrX:9719253:C:+	TBL1X	ENST00000646640.1	chrX	9719252	9719253	+	3utr	protein_coding	197	65	132	1	32.9949	143	42	101	1	29.3706	121	53	68	1	43.8017	197	65	132	1	32.9949	143	42	101	1	29.3706	121	53	68	1	43.8017	1	1	1	35.3891	7.5075	chrX:9719253:C:+	TBL1X
chr16:1977166:C:+	TBL3	ENST00000568546.5	chr16	1977165	1977166	+	cds	protein_coding	372	52	320	1	13.9785	315	47	268	1	14.9206	293	55	238	1	18.7713	372	52	320	1	13.9785	315	47	268	1	14.9206	293	55	238	1	18.7713	1	1	1	15.8902	2.53925	chr16:1977166:C:+	TBL3
chr16:89905642:C:+	TCF25	ENST00000263347.11	chr16	89905641	89905642	+	intronic	protein_coding	31	20	11	1	64.5161	30	20	10	1	66.6667	33	21	12	1	63.6364	31	20	11	1	64.5161	30	20	10	1	66.6667	33	21	12	1	63.6364	1	1	1	64.9397	1.55893	chr16:89905642:C:+	TCF25
chr5:150375161:C:+	TCOF1	ENST00000377797.7	chr5	150375160	150375161	+	cds	protein_coding	609	184	425	1	30.2135	518	150	368	1	28.9575	309	84	225	1	27.1845	609	184	425	1	30.2135	519	151	368	1	29.0944	309	84	225	1	27.1845	0.998073	1	1	28.7852	1.52184	chr5:150375161:C:+	TCOF1
chr3:49414954:C:+	TCTA	ENST00000273590.3	chr3	49414953	49414954	+	3utr	protein_coding	66	8	58	1	12.1212	47	5	42	1	10.6383	43	7	36	1	16.2791	66	8	58	1	12.1212	47	5	42	1	10.6383	43	7	36	1	16.2791	1	1	1	13.0129	2.92418	chr3:49414954:C:+	TCTA
chr11:12939996:C:+	TEAD1	ENST00000526600.1	chr11	12939995	12939996	+	3utr	protein_coding	129	12	117	1	9.30233	90	7	83	1	7.77778	82	16	66	1	19.5122	129	12	117	1	9.30233	90	7	83	1	7.77778	82	16	66	1	19.5122	1	1	1	12.1974	6.38047	chr11:12939996:C:+	TEAD1
chr3:169764738:C:-	TERC	ENST00000602385.1	chr3	169764737	169764738	-	ncRNA_exonic	lincRNA	2361	252	2109	1	10.6734	2331	222	2109	1	9.52381	2643	318	2325	1	12.0318	2377	266	2111	1	11.1906	2348	239	2109	1	10.1789	2652	327	2325	1	12.3303	0.99276	0.993269	0.996606	10.743	1.25543	chr3:169764738:C:-	TERC
chr2:187465414:C:-	TFPI	ENST00000233156.8	chr2	187465413	187465414	-	3utr	protein_coding	76	12	64	1	15.7895	72	9	63	1	12.5	71	5	66	1	7.04225	76	12	64	1	15.7895	72	9	63	1	12.5	71	5	66	1	7.04225	1	1	1	11.7772	4.41817	chr2:187465414:C:-	TFPI
chr7:100627297:C:-	TFR2	ENST00000462107.1	chr7	100627296	100627297	-	cds	protein_coding	41	13	28	1	31.7073	34	9	25	1	26.4706	39	8	31	1	20.5128	41	13	28	1	31.7073	34	9	25	1	26.4706	39	8	31	1	20.5128	1	1	1	26.2302	5.60112	chr7:100627297:C:-	TFR2
chr19:39489944:C:+	TIMM50	ENST00000544017.5	chr19	39489943	39489944	+	3utr	protein_coding	156	61	95	1	39.1026	179	84	95	1	46.9274	158	71	87	1	44.9367	156	61	95	1	39.1026	179	84	95	1	46.9274	158	71	87	1	44.9367	1	1	1	43.6555	4.06669	chr19:39489944:C:+	TIMM50
chr17:78174187:C:-	TK1	ENST00000588734.5	chr17	78174186	78174187	-	3utr	protein_coding	144	42	102	1	29.1667	149	40	109	1	26.8456	150	49	101	1	32.6667	144	42	102	1	29.1667	149	40	109	1	26.8456	150	49	101	1	32.6667	1	1	1	29.5597	2.93035	chr17:78174187:C:-	TK1
chr11:61338031:C:+	TKFC	ENST00000394900.7	chr11	61338030	61338031	+	cds	protein_coding	111	10	101	1	9.00901	133	17	116	1	12.782	111	11	100	1	9.90991	112	11	101	1	9.82143	133	17	116	1	12.782	111	11	100	1	9.90991	1	0.991071	1	10.567	1.97042	chr11:61338031:C:+	TKFC
chr11:61341487:C:+	TKFC	ENST00000394900.7	chr11	61341486	61341487	+	cds	protein_coding	99	17	82	1	17.1717	91	26	65	1	28.5714	75	17	58	1	22.6667	99	17	82	1	17.1717	91	26	65	1	28.5714	75	17	58	1	22.6667	1	1	1	22.8033	5.70108	chr11:61341487:C:+	TKFC
chr10:96586841:C:-	TM9SF3	ENST00000371142.8	chr10	96586840	96586841	-	5utr	protein_coding	193	31	162	1	16.0622	204	17	187	1	8.33333	184	13	171	1	7.06522	193	31	162	1	16.0622	206	17	189	1	8.25243	185	14	171	1	7.56757	0.990291	1	0.994595	10.4869	4.86978	chr10:96586841:C:-	TM9SF3
chr10:96586843:C:-	TM9SF3	ENST00000371142.8	chr10	96586842	96586843	-	5utr	protein_coding	145	24	121	1	16.5517	152	12	140	1	7.89474	115	11	104	1	9.56522	145	24	121	1	16.5517	154	12	142	1	7.79221	116	12	104	1	10.3448	0.987013	1	0.991379	11.3372	4.59248	chr10:96586843:C:-	TM9SF3
chr5:177595649:C:+	TMED9	ENST00000332598.6	chr5	177595648	177595649	+	3utr	protein_coding	323	64	259	1	19.8142	514	121	393	1	23.5409	408	98	310	1	24.0196	323	64	259	1	19.8142	514	121	393	1	23.5409	408	98	310	1	24.0196	1	1	1	22.4582	2.30224	chr5:177595649:C:+	TMED9
chr11:61368126:C:+	TMEM138	ENST00000542946.1	chr11	61368125	61368126	+	3utr	protein_coding	35	24	11	1	68.5714	36	25	11	1	69.4444	37	24	13	1	64.8649	35	24	11	1	68.5714	36	25	11	1	69.4444	37	24	13	1	64.8649	1	1	1	67.6269	2.43151	chr11:61368126:C:+	TMEM138
chr6:158628856:C:+	TMEM181	ENST00000367090.3	chr6	158628855	158628856	+	intronic	protein_coding	91	15	76	1	16.4835	85	11	74	1	12.9412	69	10	59	1	14.4928	91	15	76	1	16.4835	85	11	74	1	12.9412	69	10	59	1	14.4928	1	1	1	14.6391	1.7757	chr6:158628856:C:+	TMEM181
chr1:203024285:C:+	TMEM183A	ENST00000367242.3	chr1	203024284	203024285	+	3utr	protein_coding	146	54	92	1	36.9863	171	64	107	1	37.4269	115	54	61	1	46.9565	146	54	92	1	36.9863	171	64	107	1	37.4269	115	54	61	1	46.9565	1	1	1	40.4566	5.63343	chr1:203024285:C:+	TMEM183A
chr16:29968112:C:+	TMEM219	ENST00000566848.5	chr16	29968111	29968112	+	cds	protein_coding	726	424	302	1	58.4022	600	375	225	1	62.5	507	314	193	1	61.9329	726	424	302	1	58.4022	600	375	225	1	62.5	507	314	193	1	61.9329	1	1	1	60.945	2.22034	chr16:29968112:C:+	TMEM219
chr1:44660231:C:-	TMEM53	ENST00000372237.7	chr1	44660230	44660231	-	cds	protein_coding	103	12	91	1	11.6505	105	10	95	1	9.52381	81	10	71	1	12.3457	107	16	91	1	14.9533	111	16	95	1	14.4144	87	16	71	1	18.3908	0.945946	0.962617	0.931034	11.1733	1.4702	chr1:44660231:C:-	TMEM53
chr8:90645995:C:-	TMEM64	ENST00000458549.6	chr8	90645994	90645995	-	5utr	protein_coding	91	20	71	1	21.978	91	13	78	1	14.2857	51	10	41	1	19.6078	92	20	72	1	21.7391	91	13	78	1	14.2857	51	10	41	1	19.6078	1	0.98913	1	18.6239	3.93942	chr8:90645995:C:-	TMEM64
chr8:124372193:C:-	TMEM65	ENST00000297632.7	chr8	124372192	124372193	-	5utr	protein_coding	677	83	594	1	12.26	691	65	626	1	9.40666	575	60	515	1	10.4348	681	85	596	1	12.4816	699	66	633	1	9.44206	576	61	515	1	10.5903	0.988555	0.994126	0.998264	10.7005	1.44509	chr8:124372193:C:-	TMEM65
chr11:8947419:C:-	TMEM9B	ENST00000534025.5	chr11	8947418	8947419	-	3utr	protein_coding	39	10	29	1	25.641	66	22	44	1	33.3333	36	17	19	1	47.2222	39	10	29	1	25.641	67	22	45	1	32.8358	37	18	19	1	48.6486	0.985075	1	0.972973	35.3989	10.9379	chr11:8947419:C:-	TMEM9B
chr10:91798605:C:+	TNKS2	ENST00000371627.4	chr10	91798604	91798605	+	5utr	protein_coding	62	8	54	1	12.9032	45	5	40	1	11.1111	43	5	38	1	11.6279	62	8	54	1	12.9032	45	5	40	1	11.1111	43	5	38	1	11.6279	1	1	1	11.8807	0.922424	chr10:91798605:C:+	TNKS2
chr8:143334814:C:-	TOP1MT	ENST00000521193.5	chr8	143334813	143334814	-	intronic	protein_coding	107	15	92	1	14.0187	125	17	108	1	13.6	101	20	81	1	19.802	107	15	92	1	14.0187	125	17	108	1	13.6	101	20	81	1	19.802	1	1	1	15.8069	3.46618	chr8:143334814:C:-	TOP1MT
chr9:137281001:C:+	TOR4A	ENST00000357503.2	chr9	137281000	137281001	+	3utr	protein_coding	75	49	26	1	65.3333	79	53	26	1	67.0886	77	44	33	1	57.1429	80	53	27	1	66.25	80	53	27	1	66.25	82	49	33	1	59.7561	0.9875	0.9375	0.939024	63.1883	5.30853	chr9:137281001:C:+	TOR4A
chr17:29569034:C:+	TP53I13	ENST00000301057.7	chr17	29569033	29569034	+	cds	protein_coding	53	19	34	1	35.8491	54	11	43	1	20.3704	46	10	36	1	21.7391	54	20	34	1	37.037	55	12	43	1	21.8182	47	11	36	1	23.4043	0.981818	0.981481	0.978723	25.9862	8.56887	chr17:29569034:C:+	TP53I13
chr17:29569043:C:+	TP53I13	ENST00000301057.7	chr17	29569042	29569043	+	cds	protein_coding	54	19	35	1	35.1852	64	17	47	1	26.5625	44	13	31	1	29.5455	54	19	35	1	35.1852	64	17	47	1	26.5625	45	14	31	1	31.1111	1	1	0.977778	30.431	4.37903	chr17:29569043:C:+	TP53I13
chr12:113268808:C:+	TPCN1	ENST00000550785.5	chr12	113268807	113268808	+	cds	protein_coding	131	22	109	1	16.7939	102	13	89	1	12.7451	98	14	84	1	14.2857	131	22	109	1	16.7939	102	13	89	1	12.7451	98	14	84	1	14.2857	1	1	1	14.6082	2.04358	chr12:113268808:C:+	TPCN1
chr12:113222108:C:+	TPCN1	ENST00000550785.5	chr12	113222107	113222108	+	intronic	protein_coding	49	24	25	1	48.9796	44	25	19	1	56.8182	61	37	24	1	60.6557	49	24	25	1	48.9796	44	25	19	1	56.8182	61	37	24	1	60.6557	1	1	1	55.4845	5.95123	chr12:113222108:C:+	TPCN1
chr16:2177935:C:+	TRAF7	ENST00000326181.10	chr16	2177934	2177935	+	3utr	protein_coding	675	101	574	1	14.963	481	81	400	1	16.8399	419	68	351	1	16.2291	675	101	574	1	14.963	482	82	400	1	17.0124	419	68	351	1	16.2291	0.997925	1	1	16.0107	0.957356	chr16:2177935:C:+	TRAF7
chr16:2175896:C:+	TRAF7	ENST00000326181.10	chr16	2175895	2175896	+	cds	protein_coding	531	144	387	1	27.1186	451	99	352	1	21.9512	361	98	262	0.99723	27.2222	531	144	387	1	27.1186	451	99	352	1	21.9512	361	98	262	0.99723	27.2222	1	1	1	25.4307	3.01376	chr16:2175896:C:+	TRAF7
chr16:2176359:C:+	TRAF7	ENST00000326181.10	chr16	2176358	2176359	+	cds	protein_coding	1146	419	727	1	36.562	863	257	605	0.998841	29.8144	619	216	403	1	34.895	1146	419	727	1	36.562	863	257	605	0.998841	29.8144	619	216	403	1	34.895	1	1	1	33.7571	3.51476	chr16:2176359:C:+	TRAF7
chr16:3663259:C:-	TRAP1	ENST00000575671.5	chr16	3663258	3663259	-	intronic	protein_coding	90	48	42	1	53.3333	97	30	67	1	30.9278	69	33	36	1	47.8261	90	48	42	1	53.3333	97	30	67	1	30.9278	69	33	36	1	47.8261	1	1	1	44.0291	11.6754	chr16:3663259:C:-	TRAP1
chr17:56889978:C:-	TRIM25	ENST00000316881.8	chr17	56889977	56889978	-	3utr	protein_coding	153	25	128	1	16.3399	156	18	138	1	11.5385	76	11	65	1	14.4737	153	25	128	1	16.3399	156	18	138	1	11.5385	76	11	65	1	14.4737	1	1	1	14.1173	2.42046	chr17:56889978:C:-	TRIM25
chr19:58549491:C:+	TRIM28	ENST00000253024.9	chr19	58549490	58549491	+	cds	protein_coding	1128	235	893	1	20.8333	1073	225	848	1	20.9692	655	133	522	1	20.3053	1128	235	893	1	20.8333	1074	226	848	1	21.0428	656	134	522	1	20.4268	0.999069	1	0.998476	20.7026	0.350716	chr19:58549491:C:+	TRIM28
chr9:128306157:C:-	TRUB2	ENST00000372890.5	chr9	128306156	128306157	-	3utr	protein_coding	75	25	50	1	33.3333	100	25	75	1	25	100	20	80	1	20	75	25	50	1	33.3333	100	25	75	1	25	100	20	80	1	20	1	1	1	26.1111	6.73575	chr9:128306157:C:-	TRUB2
chrX:53082509:C:+	TSPYL2	ENST00000375442.8	chrX	53082508	53082509	+	cds	protein_coding	116	12	104	1	10.3448	112	13	99	1	11.6071	145	13	132	1	8.96552	123	13	110	1	10.5691	119	14	105	1	11.7647	150	14	136	1	9.33333	0.941176	0.943089	0.966667	10.3058	1.32124	chrX:53082509:C:+	TSPYL2
chr21:37195882:C:+	TTC3	ENST00000399017.6	chr21	37195881	37195882	+	cds	protein_coding	1089	186	903	1	17.0799	744	114	630	1	15.3226	715	106	609	1	14.8252	1089	186	903	1	17.0799	745	115	630	1	15.4362	715	106	609	1	14.8252	0.998658	1	1	15.7425	1.18457	chr21:37195882:C:+	TTC3
chr22:43067414:C:-	TTLL1	ENST00000266254.11	chr22	43067413	43067414	-	intronic	protein_coding	114	49	65	1	42.9825	137	47	90	1	34.3066	138	48	90	1	34.7826	115	50	65	1	43.4783	138	48	90	1	34.7826	142	52	90	1	36.6197	0.992754	0.991304	0.971831	37.3572	4.87742	chr22:43067414:C:-	TTLL1
chr22:43067437:C:-	TTLL1	ENST00000266254.11	chr22	43067436	43067437	-	intronic	protein_coding	118	12	106	1	10.1695	140	17	123	1	12.1429	145	20	125	1	13.7931	119	12	107	1	10.084	140	17	123	1	12.1429	146	21	125	1	14.3836	1	0.991597	0.993151	12.0352	1.81421	chr22:43067437:C:-	TTLL1
chr12:49265444:C:+	TUBA1C	ENST00000301072.10	chr12	49265443	49265444	+	intronic	protein_coding	88	8	80	1	9.09091	91	16	75	1	17.5824	66	9	57	1	13.6364	88	8	80	1	9.09091	91	16	75	1	17.5824	66	9	57	1	13.6364	1	1	1	13.4366	4.24928	chr12:49265444:C:+	TUBA1C
chr10:133281377:C:-	TUBGCP2	ENST00000543663.5	chr10	133281376	133281377	-	cds	protein_coding	380	128	252	1	33.6842	415	122	293	1	29.3976	351	116	235	1	33.0484	380	128	252	1	33.6842	415	122	293	1	29.3976	351	116	235	1	33.0484	1	1	1	32.0434	2.31329	chr10:133281377:C:-	TUBGCP2
chr10:133285159:C:-	TUBGCP2	ENST00000543663.5	chr10	133285158	133285159	-	cds	protein_coding	149	15	134	1	10.0671	119	12	107	1	10.084	127	14	113	1	11.0236	149	15	134	1	10.0671	119	12	107	1	10.084	127	14	113	1	11.0236	1	1	1	10.3916	0.547421	chr10:133285159:C:-	TUBGCP2
chr18:79971869:C:-	TXNL4A	ENST00000269601.9	chr18	79971868	79971869	-	3utr	protein_coding	70	12	58	1	17.1429	54	8	46	1	14.8148	44	8	36	1	18.1818	70	12	58	1	17.1429	54	8	46	1	14.8148	44	8	36	1	18.1818	1	1	1	16.7132	1.72414	chr18:79971869:C:-	TXNL4A
chr10:70146440:C:-	TYSND1	ENST00000287078.6	chr10	70146439	70146440	-	cds	protein_coding	220	33	187	1	15	253	38	215	1	15.0198	229	28	201	1	12.2271	220	33	187	1	15	254	39	215	1	15.3543	229	28	201	1	12.2271	0.996063	1	1	14.0823	1.60668	chr10:70146440:C:-	TYSND1
chr15:75843461:C:+	UBE2Q2	ENST00000267938.8	chr15	75843460	75843461	+	5utr	protein_coding	256	116	140	1	45.3125	220	106	113	0.995455	48.4018	174	83	91	1	47.7011	258	118	140	1	45.7364	220	106	113	0.995455	48.4018	175	84	91	1	48	1	0.992248	0.994286	47.1385	1.6197	chr15:75843461:C:+	UBE2Q2
chr15:74458714:C:-	UBL7	ENST00000567435.5	chr15	74458713	74458714	-	cds	protein_coding	377	90	287	1	23.8727	397	126	271	1	31.738	343	89	254	1	25.9475	377	90	287	1	23.8727	397	126	271	1	31.738	343	89	254	1	25.9475	1	1	1	27.1861	4.07633	chr15:74458714:C:-	UBL7
chr1:19158716:C:-	UBR4	ENST00000375254.7	chr1	19158715	19158716	-	intronic	protein_coding	31	9	22	1	29.0323	38	14	24	1	36.8421	33	12	21	1	36.3636	32	10	22	1	31.25	39	15	24	1	38.4615	34	13	21	1	38.2353	0.974359	0.96875	0.970588	34.0793	4.37744	chr1:19158716:C:-	UBR4
chr17:44206665:C:-	UBTF	ENST00000302904.8	chr17	44206664	44206665	-	3utr	protein_coding	91	18	73	1	19.7802	132	24	108	1	18.1818	89	13	76	1	14.6067	98	25	73	1	25.5102	142	32	110	1	22.5352	96	16	80	1	16.6667	0.929577	0.928571	0.927083	17.5229	2.64893	chr17:44206665:C:-	UBTF
chr17:28547192:C:-	UNC119	ENST00000484980.5	chr17	28547191	28547192	-	3utr	protein_coding	167	19	148	1	11.3772	163	18	145	1	11.0429	114	13	101	1	11.4035	167	19	148	1	11.3772	163	18	145	1	11.0429	114	13	101	1	11.4035	1	1	1	11.2746	0.20102	chr17:28547192:C:-	UNC119
chr9:35405077:C:+	UNC13B	ENST00000635942.1	chr9	35405076	35405077	+	3utr	protein_coding	131	20	111	1	15.2672	121	11	110	1	9.09091	85	11	74	1	12.9412	131	20	111	1	15.2672	121	11	110	1	9.09091	85	11	74	1	12.9412	1	1	1	12.4331	3.11932	chr9:35405077:C:+	UNC13B
chr16:1364687:C:-	UNKL	ENST00000389221.8	chr16	1364686	1364687	-	3utr	protein_coding	123	18	105	1	14.6341	154	14	140	1	9.09091	111	16	95	1	14.4144	125	18	107	1	14.4	159	14	145	1	8.80503	117	16	101	1	13.6752	0.968553	0.984	0.948718	12.7132	3.13888	chr16:1364687:C:-	UNKL
chr19:18854232:C:+	UPF1	ENST00000262803.9	chr19	18854231	18854232	+	intronic	protein_coding	57	15	42	1	26.3158	51	12	39	1	23.5294	32	10	22	1	31.25	57	15	42	1	26.3158	51	12	39	1	23.5294	32	10	22	1	31.25	1	1	1	27.0317	3.90977	chr19:18854232:C:+	UPF1
chr21:32338738:C:-	URB1	ENST00000382751.3	chr21	32338737	32338738	-	cds	protein_coding	129	37	92	1	28.6822	94	24	69	0.989362	25.8065	84	12	72	1	14.2857	129	37	92	1	28.6822	94	24	69	0.989362	25.8065	84	12	72	1	14.2857	1	1	1	22.9248	7.61856	chr21:32338738:C:-	URB1
chr19:29942324:C:+	URI1	ENST00000392271.5	chr19	29942323	29942324	+	5utr	protein_coding	99	12	87	1	12.1212	127	15	112	1	11.811	82	14	68	1	17.0732	99	12	87	1	12.1212	127	15	112	1	11.811	82	14	68	1	17.0732	1	1	1	13.6685	2.95263	chr19:29942324:C:+	URI1
chr9:128390086:C:+	URM1	ENST00000372850.5	chr9	128390085	128390086	+	3utr	protein_coding	2300	234	2066	1	10.1739	2671	311	2360	1	11.6436	2132	251	1881	1	11.773	2300	234	2066	1	10.1739	2672	312	2360	1	11.6766	2132	251	1881	1	11.773	0.999626	1	1	11.1968	0.888228	chr9:128390086:C:+	URM1
chr17:21002702:C:-	USP22	ENST00000261497.8	chr17	21002701	21002702	-	3utr	protein_coding	942	205	737	1	21.7622	1039	208	831	1	20.0192	761	174	587	1	22.8647	942	205	737	1	21.7622	1039	208	831	1	20.0192	761	174	587	1	22.8647	1	1	1	21.5487	1.43467	chr17:21002702:C:-	USP22
chr1:55103888:C:-	USP24	ENST00000294383.6	chr1	55103887	55103888	-	cds	protein_coding	240	52	188	1	21.6667	271	52	219	1	19.1882	208	46	162	1	22.1154	240	52	188	1	21.6667	271	52	219	1	19.1882	208	46	162	1	22.1154	1	1	1	20.9901	1.57653	chr1:55103888:C:-	USP24
chr17:31862641:C:-	UTP6	ENST00000261708.8	chr17	31862640	31862641	-	3utr	protein_coding	115	26	89	1	22.6087	128	30	98	1	23.4375	128	16	112	1	12.5	125	31	94	1	24.8	135	36	99	1	26.6667	136	22	114	1	16.1765	0.948148	0.92	0.941176	19.5154	6.08963	chr17:31862641:C:-	UTP6
chr17:31862642:C:-	UTP6	ENST00000261708.8	chr17	31862641	31862642	-	3utr	protein_coding	107	23	84	1	21.4953	121	30	91	1	24.7934	118	17	101	1	14.4068	118	29	89	1	24.5763	128	36	92	1	28.125	125	22	103	1	17.6	0.945312	0.90678	0.944	20.2318	5.30733	chr17:31862642:C:-	UTP6
chr11:75815428:C:+	UVRAG	ENST00000356136.7	chr11	75815427	75815428	+	cds	protein_coding	329	45	284	1	13.6778	276	30	246	1	10.8696	238	20	218	1	8.40336	353	47	306	1	13.3144	305	32	273	1	10.4918	264	24	240	1	9.09091	0.904918	0.932011	0.901515	10.9836	2.63907	chr11:75815428:C:+	UVRAG
chr16:31092787:C:-	VKORC1	ENST00000319788.11	chr16	31092786	31092787	-	cds	protein_coding	44	9	35	1	20.4545	77	25	52	1	32.4675	54	12	42	1	22.2222	44	9	35	1	20.4545	77	25	52	1	32.4675	55	12	43	1	21.8182	1	1	0.981818	25.0481	6.48592	chr16:31092787:C:-	VKORC1
chr11:134224897:C:+	VPS26B	ENST00000281187.9	chr11	134224896	134224897	+	5utr	protein_coding	299	69	230	1	23.0769	293	46	247	1	15.6997	276	45	231	1	16.3043	301	70	231	1	23.2558	294	46	248	1	15.6463	277	45	232	1	16.2455	0.996599	0.993355	0.99639	18.3603	4.09588	chr11:134224897:C:+	VPS26B
chr5:140711344:C:+	VTRNA1-1	ENST00000363120.1	chr5	140711343	140711344	+	ncRNA_exonic	misc_RNA	487	98	389	1	20.1232	461	127	334	1	27.5488	420	116	304	1	27.619	490	99	391	1	20.2041	463	128	335	1	27.6458	422	117	305	1	27.7251	0.99568	0.993878	0.995261	25.097	4.30759	chr5:140711344:C:+	VTRNA1-1
chr5:140711359:C:+	VTRNA1-1	ENST00000363120.1	chr5	140711358	140711359	+	ncRNA_exonic	misc_RNA	119	11	108	1	9.2437	123	20	103	1	16.2602	136	17	119	1	12.5	121	11	110	1	9.09091	123	20	103	1	16.2602	137	17	120	1	12.4088	1	0.983471	0.992701	12.668	3.51125	chr5:140711359:C:+	VTRNA1-1
chr5:140718999:C:+	VTRNA1-2	ENST00000365241.1	chr5	140718998	140718999	+	ncRNA_exonic	misc_RNA	85	14	71	1	16.4706	79	18	61	1	22.7848	105	22	83	1	20.9524	85	14	71	1	16.4706	79	18	61	1	22.7848	105	22	83	1	20.9524	1	1	1	20.0693	3.24843	chr5:140718999:C:+	VTRNA1-2
chr7:75066792:C:-	WBSCR16	ENST00000614461.4	chr7	75066791	75066792	-	cds	protein_coding	1432	179	1253	1	12.5	1509	185	1324	1	12.2598	1327	156	1171	1	11.7558	1432	179	1253	1	12.5	1510	185	1325	1	12.2517	1327	156	1171	1	11.7558	0.999338	1	1	12.1719	0.379788	chr7:75066792:C:-	WBSCR16
chr7:75073532:C:-	WBSCR16	ENST00000614461.4	chr7	75073531	75073532	-	cds	protein_coding	733	102	631	1	13.9154	739	115	624	1	15.5616	611	86	525	1	14.0753	735	102	633	1	13.8776	739	115	624	1	15.5616	612	86	526	1	14.0523	1	0.997279	0.998366	14.5174	0.907783	chr7:75073532:C:-	WBSCR16
chr7:73834710:C:-	WBSCR27	ENST00000297873.8	chr7	73834709	73834710	-	3utr	protein_coding	112	44	68	1	39.2857	91	23	68	1	25.2747	88	33	55	1	37.5	112	44	68	1	39.2857	91	23	68	1	25.2747	89	33	56	1	37.0787	1	1	0.988764	34.0201	7.6262	chr7:73834710:C:-	WBSCR27
chr4:10083577:C:-	WDR1	ENST00000382452.6	chr4	10083576	10083577	-	intronic	protein_coding	108	54	54	1	50	95	51	44	1	53.6842	84	36	48	1	42.8571	108	54	54	1	50	95	51	44	1	53.6842	84	36	48	1	42.8571	1	1	1	48.8471	5.50483	chr4:10083577:C:-	WDR1
chr10:120904746:C:+	WDR11	ENST00000263461.10	chr10	120904745	120904746	+	cds	protein_coding	262	39	223	1	14.8855	278	49	229	1	17.6259	242	41	201	1	16.9421	262	39	223	1	14.8855	278	49	229	1	17.6259	242	41	201	1	16.9421	1	1	1	16.4845	1.42637	chr10:120904746:C:+	WDR11
chr15:78292624:C:-	WDR61	ENST00000267973.6	chr15	78292623	78292624	-	cds	protein_coding	1229	206	1023	1	16.7616	1376	273	1103	1	19.8401	1272	241	1031	1	18.9465	1229	206	1023	1	16.7616	1376	273	1103	1	19.8401	1272	241	1031	1	18.9465	1	1	1	18.5161	1.58376	chr15:78292624:C:-	WDR61
chr11:62840818:C:-	WDR74	ENST00000525239.5	chr11	62840817	62840818	-	intronic	protein_coding	49	39	10	1	79.5918	44	32	12	1	72.7273	110	67	43	1	60.9091	49	39	10	1	79.5918	44	32	12	1	72.7273	112	69	43	1	61.6071	1	1	0.982143	71.0761	9.45019	chr11:62840818:C:-	WDR74
chr11:62840822:C:-	WDR74	ENST00000525239.5	chr11	62840821	62840822	-	intronic	protein_coding	50	43	7	1	86	45	34	11	1	75.5556	113	76	37	1	67.2566	51	44	7	1	86.2745	45	34	11	1	75.5556	115	78	37	1	67.8261	1	0.980392	0.982609	76.2707	9.39213	chr11:62840822:C:-	WDR74
chr1:111443904:C:-	WDR77	ENST00000235090.9	chr1	111443903	111443904	-	cds	protein_coding	355	56	299	1	15.7746	534	70	464	1	13.1086	362	61	301	1	16.8508	355	56	299	1	15.7746	534	70	464	1	13.1086	362	61	301	1	16.8508	1	1	1	15.2447	1.92657	chr1:111443904:C:-	WDR77
chr2:174682843:C:-	WIPF1	ENST00000272746.9	chr2	174682842	174682843	-	5utr	protein_coding	254	40	214	1	15.748	179	26	153	1	14.5251	128	19	109	1	14.8438	254	40	214	1	15.748	179	26	153	1	14.5251	128	19	109	1	14.8438	1	1	1	15.039	0.63439	chr2:174682843:C:-	WIPF1
chr17:68427148:C:-	WIPI1	ENST00000262139.9	chr17	68427147	68427148	-	cds	protein_coding	139	16	123	1	11.5108	130	24	106	1	18.4615	108	14	94	1	12.963	139	16	123	1	11.5108	130	24	106	1	18.4615	108	14	94	1	12.963	1	1	1	14.3118	3.66642	chr17:68427148:C:-	WIPI1
chr19:15425616:C:-	WIZ	ENST00000643092.1	chr19	15425615	15425616	-	cds	protein_coding	230	112	118	1	48.6957	130	58	72	1	44.6154	107	56	51	1	52.3364	230	112	118	1	48.6957	130	58	72	1	44.6154	107	56	51	1	52.3364	1	1	1	48.5492	3.86262	chr19:15425616:C:-	WIZ
chr19:15429589:C:-	WIZ	ENST00000643092.1	chr19	15429588	15429589	-	cds	protein_coding	164	47	117	1	28.6585	62	22	40	1	35.4839	51	15	36	1	29.4118	164	47	117	1	28.6585	63	23	40	1	36.5079	51	15	36	1	29.4118	0.984127	1	1	31.1847	3.74217	chr19:15429589:C:-	WIZ
chr19:15428495:C:-	WIZ	ENST00000643092.1	chr19	15428494	15428495	-	intronic	protein_coding	105	26	79	1	24.7619	41	10	31	1	24.3902	34	8	26	1	23.5294	105	26	79	1	24.7619	42	11	31	1	26.1905	34	8	26	1	23.5294	0.97619	1	1	24.2272	0.632219	chr19:15428495:C:-	WIZ
chr12:48965575:C:-	WNT10B	ENST00000301061.8	chr12	48965574	48965575	-	3utr	protein_coding	119	37	82	1	31.0924	129	39	90	1	30.2326	84	29	55	1	34.5238	119	37	82	1	31.0924	129	39	90	1	30.2326	84	29	55	1	34.5238	1	1	1	31.9496	2.27041	chr12:48965575:C:-	WNT10B
chr1:3650034:C:-	WRAP73	ENST00000378322.7	chr1	3650033	3650034	-	5utr	protein_coding	80	11	69	1	13.75	112	17	95	1	15.1786	94	9	85	1	9.57447	81	11	70	1	13.5802	112	17	95	1	15.1786	94	9	85	1	9.57447	1	0.987654	1	12.8343	2.9121	chr1:3650034:C:-	WRAP73
chr3:149656989:C:-	WWTR1	ENST00000465804.5	chr3	149656988	149656989	-	cds	protein_coding	143	22	121	1	15.3846	140	12	128	1	8.57143	120	14	106	1	11.6667	143	22	121	1	15.3846	140	12	128	1	8.57143	120	14	106	1	11.6667	1	1	1	11.8742	3.41133	chr3:149656989:C:-	WWTR1
chr14:103697901:C:-	XRCC3	ENST00000553264.5	chr14	103697900	103697901	-	3utr	protein_coding	140	14	126	1	10	174	21	153	1	12.069	141	15	126	1	10.6383	140	14	126	1	10	174	21	153	1	12.069	141	15	126	1	10.6383	1	1	1	10.9024	1.05947	chr14:103697901:C:-	XRCC3
chr17:50357115:C:+	XYLT2	ENST00000017003.6	chr17	50357114	50357115	+	cds	protein_coding	105	21	84	1	20	94	26	68	1	27.6596	97	19	78	1	19.5876	105	21	84	1	20	94	26	68	1	27.6596	97	19	78	1	19.5876	1	1	1	22.4157	4.54598	chr17:50357115:C:+	XYLT2
chr11:102110832:C:+	YAP1	ENST00000615667.4	chr11	102110831	102110832	+	5utr	protein_coding	79	11	68	1	13.9241	67	9	58	1	13.4328	58	11	47	1	18.9655	79	11	68	1	13.9241	67	9	58	1	13.4328	58	11	47	1	18.9655	1	1	1	15.4408	3.06236	chr11:102110832:C:+	YAP1
chr1:32775814:C:-	YARS	ENST00000373477.8	chr1	32775813	32775814	-	3utr	protein_coding	751	148	603	1	19.7071	646	129	517	1	19.969	524	123	400	0.998092	23.5182	751	148	603	1	19.7071	648	131	517	1	20.216	525	123	401	0.998095	23.4733	0.996914	1	0.998095	21.0648	2.12875	chr1:32775814:C:-	YARS
chr5:113513872:C:+	YTHDC2	ENST00000161863.8	chr5	113513871	113513872	+	5utr	protein_coding	318	70	248	1	22.0126	329	63	266	1	19.1489	279	48	231	1	17.2043	318	70	248	1	22.0126	329	63	266	1	19.1489	280	49	231	1	17.5	1	1	0.996429	19.4553	2.41873	chr5:113513872:C:+	YTHDC2
chr5:113567766:C:+	YTHDC2	ENST00000161863.8	chr5	113567765	113567766	+	cds	protein_coding	69	7	62	1	10.1449	62	15	47	1	24.1935	56	10	46	1	17.8571	69	7	62	1	10.1449	62	15	47	1	24.1935	56	10	46	1	17.8571	1	1	1	17.3985	7.03553	chr5:113567766:C:+	YTHDC2
chr14:100281408:C:+	YY1	ENST00000262238.8	chr14	100281407	100281408	+	3utr	protein_coding	366	36	330	1	9.83607	313	36	277	1	11.5016	276	30	246	1	10.8696	366	36	330	1	9.83607	313	36	277	1	11.5016	276	30	246	1	10.8696	1	1	1	10.7357	0.840792	chr14:100281408:C:+	YY1
chr3:114333277:C:-	ZBTB20	ENST00000357258.8	chr3	114333276	114333277	-	3utr	protein_coding	43	15	28	1	34.8837	40	17	22	0.975	43.5897	33	10	23	1	30.303	43	15	28	1	34.8837	40	17	22	0.975	43.5897	33	10	23	1	30.303	1	1	1	36.2588	6.74925	chr3:114333277:C:-	ZBTB20
chr3:114351160:C:-	ZBTB20	ENST00000357258.8	chr3	114351159	114351160	-	cds	protein_coding	76	20	56	1	26.3158	63	13	50	1	20.6349	62	6	56	1	9.67742	76	20	56	1	26.3158	63	13	50	1	20.6349	62	6	56	1	9.67742	1	1	1	18.876	8.45749	chr3:114351160:C:-	ZBTB20
chr20:63790483:C:-	ZBTB46	ENST00000395104.5	chr20	63790482	63790483	-	cds	protein_coding	69	10	59	1	14.4928	80	12	68	1	15	72	6	66	1	8.33333	69	10	59	1	14.4928	80	12	68	1	15	72	6	66	1	8.33333	1	1	1	12.6087	3.71125	chr20:63790483:C:-	ZBTB46
chr16:88630552:C:+	ZC3H18	ENST00000301011.9	chr16	88630551	88630552	+	cds	protein_coding	111	14	97	1	12.6126	66	11	55	1	16.6667	52	9	43	1	17.3077	111	14	97	1	12.6126	66	11	55	1	16.6667	52	9	43	1	17.3077	1	1	1	15.529	2.54591	chr16:88630552:C:+	ZC3H18
chr2:43225483:C:-	ZFP36L2	ENST00000282388.3	chr2	43225482	43225483	-	cds	protein_coding	72	6	66	1	8.33333	55	13	42	1	23.6364	63	19	44	1	30.1587	73	6	67	1	8.21918	55	13	42	1	23.6364	64	20	44	1	31.25	1	0.986301	0.984375	20.7095	11.2032	chr2:43225483:C:-	ZFP36L2
chr5:140705974:C:+	ZMAT2	ENST00000274712.7	chr5	140705973	140705974	+	3utr	protein_coding	332	33	299	1	9.93976	550	85	465	1	15.4545	418	69	349	1	16.5072	332	33	299	1	9.93976	550	85	465	1	15.4545	418	69	349	1	16.5072	1	1	1	13.9672	3.52732	chr5:140705974:C:+	ZMAT2
chr10:79300177:C:+	ZMIZ1	ENST00000334512.9	chr10	79300176	79300177	+	intronic	protein_coding	56	12	44	1	21.4286	54	13	41	1	24.0741	51	7	44	1	13.7255	56	12	44	1	21.4286	54	13	41	1	24.0741	51	7	44	1	13.7255	1	1	1	19.7427	5.37633	chr10:79300177:C:+	ZMIZ1
chr18:76919973:C:+	ZNF236	ENST00000253159.12	chr18	76919972	76919973	+	cds	protein_coding	112	15	97	1	13.3929	99	12	87	1	12.1212	87	11	76	1	12.6437	112	15	97	1	13.3929	100	13	87	1	13	87	11	76	1	12.6437	0.99	1	1	12.7192	0.639182	chr18:76919973:C:+	ZNF236
chr20:45957453:C:-	ZNF335	ENST00000322927.2	chr20	45957452	45957453	-	intronic	protein_coding	124	21	103	1	16.9355	112	24	88	1	21.4286	100	21	79	1	21	124	21	103	1	16.9355	112	24	88	1	21.4286	100	21	79	1	21	1	1	1	19.788	2.47964	chr20:45957453:C:-	ZNF335
chr5:178729304:C:-	ZNF354A	ENST00000335815.6	chr5	178729303	178729304	-	intronic	protein_coding	86	10	76	1	11.6279	73	9	64	1	12.3288	93	12	81	1	12.9032	86	10	76	1	11.6279	73	9	64	1	12.3288	93	12	81	1	12.9032	1	1	1	12.2866	0.638703	chr5:178729304:C:-	ZNF354A
chr5:178860362:C:+	ZNF354B	ENST00000322434.7	chr5	178860361	178860362	+	intronic	protein_coding	281	40	241	1	14.2349	252	43	209	1	17.0635	192	23	169	1	11.9792	282	41	241	1	14.539	252	43	209	1	17.0635	192	23	169	1	11.9792	1	0.996454	1	14.4258	2.54754	chr5:178860362:C:+	ZNF354B
chr10:133308937:C:+	ZNF511	ENST00000361518.9	chr10	133308936	133308937	+	5utr	protein_coding	61	17	44	1	27.8689	101	16	85	1	15.8416	68	10	58	1	14.7059	61	17	44	1	27.8689	101	16	85	1	15.8416	68	10	58	1	14.7059	1	1	1	19.4721	7.29393	chr10:133308937:C:+	ZNF511
chr19:9646884:C:-	ZNF562	ENST00000293648.8	chr19	9646883	9646884	-	3utr	protein_coding	97	17	80	1	17.5258	89	18	71	1	20.2247	78	7	71	1	8.97436	105	21	84	1	20	93	21	72	1	22.5806	80	8	72	1	10	0.956989	0.92381	0.975	15.575	5.87341	chr19:9646884:C:-	ZNF562
chr19:9646890:C:-	ZNF562	ENST00000293648.8	chr19	9646889	9646890	-	3utr	protein_coding	91	20	71	1	21.978	85	19	66	1	22.3529	74	8	66	1	10.8108	96	23	73	1	23.9583	87	21	66	1	24.1379	77	10	67	1	12.987	0.977011	0.947917	0.961039	18.3806	6.5583	chr19:9646890:C:-	ZNF562
chr19:58408879:C:+	ZNF584	ENST00000306910.8	chr19	58408878	58408879	+	5utr	protein_coding	115	25	90	1	21.7391	123	15	108	1	12.1951	90	14	76	1	15.5556	115	25	90	1	21.7391	123	15	108	1	12.1951	90	14	76	1	15.5556	1	1	1	16.4966	4.8411	chr19:58408879:C:+	ZNF584
chr19:57863809:C:+	ZNF587	ENST00000339656.7	chr19	57863808	57863809	+	3utr	protein_coding	63	9	54	1	14.2857	57	9	48	1	15.7895	50	12	38	1	24	69	14	55	1	20.2899	58	10	48	1	17.2414	54	15	39	1	27.7778	0.982759	0.913043	0.925926	18.0251	5.22879	chr19:57863809:C:+	ZNF587
chr7:99558687:C:+	ZNF655	ENST00000252713.8	chr7	99558686	99558687	+	5utr	protein_coding	230	38	192	1	16.5217	254	33	221	1	12.9921	181	25	156	1	13.8122	230	38	192	1	16.5217	254	33	221	1	12.9921	181	25	156	1	13.8122	1	1	1	14.442	1.84718	chr7:99558687:C:+	ZNF655
chr1:248848474:C:+	ZNF672	ENST00000306562.7	chr1	248848473	248848474	+	cds	protein_coding	337	80	257	1	23.7389	388	64	324	1	16.4948	299	42	257	1	14.0468	337	80	257	1	23.7389	388	64	324	1	16.4948	299	42	257	1	14.0468	1	1	1	18.0935	5.03992	chr1:248848474:C:+	ZNF672
chrX:46499406:C:-	ZNF674	ENST00000523374.5	chrX	46499405	46499406	-	3utr	protein_coding	58	30	28	1	51.7241	53	30	23	1	56.6038	42	19	23	1	45.2381	61	33	28	1	54.0984	58	35	23	1	60.3448	43	20	23	1	46.5116	0.913793	0.95082	0.976744	51.1887	5.70173	chrX:46499406:C:-	ZNF674
chrX:46499416:C:-	ZNF674	ENST00000523374.5	chrX	46499415	46499416	-	3utr	protein_coding	44	27	17	1	61.3636	45	33	12	1	73.3333	38	17	21	1	44.7368	46	29	17	1	63.0435	49	37	12	1	75.5102	39	18	21	1	46.1538	0.918367	0.956522	0.974359	59.8113	14.3613	chrX:46499416:C:-	ZNF674
chr1:248850173:C:-	ZNF692	ENST00000451251.5	chr1	248850172	248850173	-	3utr	protein_coding	109	55	54	1	50.4587	79	32	47	1	40.5063	87	39	48	1	44.8276	109	55	54	1	50.4587	79	32	47	1	40.5063	87	39	48	1	44.8276	1	1	1	45.2642	4.99054	chr1:248850173:C:-	ZNF692
chr22:20400669:C:+	ZNF74	ENST00000611540.4	chr22	20400668	20400669	+	cds	protein_coding	130	12	118	1	9.23077	144	20	124	1	13.8889	104	13	91	1	12.5	132	14	118	1	10.6061	148	24	124	1	16.2162	106	15	91	1	14.1509	0.972973	0.984848	0.981132	11.8732	2.39148	chr22:20400669:C:+	ZNF74
chr22:20400670:C:+	ZNF74	ENST00000611540.4	chr22	20400669	20400670	+	cds	protein_coding	130	26	104	1	20	143	42	101	1	29.3706	105	21	84	1	20	132	28	104	1	21.2121	147	46	101	1	31.2925	107	23	84	1	21.4953	0.972789	0.984848	0.981308	23.1235	5.41014	chr22:20400670:C:+	ZNF74
chr22:20400671:C:+	ZNF74	ENST00000611540.4	chr22	20400670	20400671	+	cds	protein_coding	128	29	99	1	22.6562	143	41	102	1	28.6713	104	20	84	1	19.2308	130	31	99	1	23.8462	147	45	102	1	30.6122	106	22	84	1	20.7547	0.972789	0.984615	0.981132	23.5194	4.77911	chr22:20400671:C:+	ZNF74
chr20:49270328:C:-	ZNFX1	ENST00000396105.5	chr20	49270327	49270328	-	cds	protein_coding	138	40	98	1	28.9855	105	40	65	1	38.0952	99	29	70	1	29.2929	138	40	98	1	28.9855	105	40	65	1	38.0952	99	29	70	1	29.2929	1	1	1	32.1246	5.17304	chr20:49270328:C:-	ZNFX1
chr1:52824211:C:+	ZYG11B	ENST00000294353.6	chr1	52824210	52824211	+	3utr	protein_coding	87	15	72	1	17.2414	93	18	75	1	19.3548	112	22	90	1	19.6429	95	23	72	1	24.2105	95	20	75	1	21.0526	116	26	90	1	22.4138	0.978947	0.915789	0.965517	18.7464	1.31128	chr1:52824211:C:+	ZYG11B
chr1:52824217:C:+	ZYG11B	ENST00000294353.6	chr1	52824216	52824217	+	3utr	protein_coding	88	14	74	1	15.9091	91	12	79	1	13.1868	114	22	92	1	19.2982	96	22	74	1	22.9167	93	14	79	1	15.0538	118	25	93	1	21.1864	0.978495	0.916667	0.966102	16.1314	3.06177	chr1:52824217:C:+	ZYG11B
chr1:146035738:C:+							intergenic		150	27	123	1	18	130	31	99	1	23.8462	226	38	188	1	16.8142	151	28	123	1	18.543	131	31	100	1	23.6641	227	39	188	1	17.1806	0.992366	0.993377	0.995595	19.5534	3.76459	chr1:146035738:C:+
chr1:146035739:C:+							intergenic		151	140	11	1	92.7152	130	113	17	1	86.9231	225	205	19	0.995556	91.5179	152	141	11	1	92.7632	131	114	17	1	87.0229	226	206	19	0.995575	91.5556	0.992366	0.993421	0.995575	90.3854	3.05763	chr1:146035739:C:+
chr1:146035740:C:+							intergenic		153	141	12	1	92.1569	131	124	7	1	94.6565	234	213	21	1	91.0256	154	142	12	1	92.2078	132	125	7	1	94.697	235	214	21	1	91.0638	0.992424	0.993506	0.995745	92.613	1.8579	chr1:146035740:C:+
chr1:146037107:C:+							intergenic		40	9	31	1	22.5	38	7	31	1	18.4211	33	14	19	1	42.4242	42	11	31	1	26.1905	41	10	31	1	24.3902	33	14	19	1	42.4242	0.926829	0.952381	1	27.7818	12.8437	chr1:146037107:C:+
chr1:146037108:C:+							intergenic		43	11	32	1	25.5814	77	27	50	1	35.0649	34	8	26	1	23.5294	44	12	32	1	27.2727	80	30	50	1	37.5	34	8	26	1	23.5294	0.9625	0.977273	1	28.0586	6.15381	chr1:146037108:C:+
chr1:146037109:C:+							intergenic		43	8	35	1	18.6047	213	34	179	1	15.9624	34	8	26	1	23.5294	45	10	35	1	22.2222	216	37	179	1	17.1296	34	8	26	1	23.5294	0.986111	0.955556	1	19.3655	3.84043	chr1:146037109:C:+
chr1:146377398:C:+							intergenic		90	33	57	1	36.6667	103	57	46	1	55.3398	91	25	66	1	27.4725	90	33	57	1	36.6667	103	57	46	1	55.3398	91	25	66	1	27.4725	1	1	1	39.8263	14.1998	chr1:146377398:C:+
chr1:153671296:C:+							intergenic		532	232	300	1	43.609	747	254	493	1	34.0027	684	303	380	0.998538	44.3631	532	232	300	1	43.609	747	254	493	1	34.0027	684	303	380	0.998538	44.3631	1	1	1	40.6583	5.77623	chr1:153671296:C:+
chr1:154378854:C:-							intergenic		312	90	222	1	28.8462	315	82	233	1	26.0317	291	76	215	1	26.1168	312	90	222	1	28.8462	315	82	233	1	26.0317	291	76	215	1	26.1168	1	1	1	26.9982	1.6009	chr1:154378854:C:-
chr1:16535302:C:-							intergenic		143	132	11	1	92.3077	257	226	31	1	87.9377	567	524	43	1	92.4162	150	139	11	1	92.6667	273	242	31	1	88.6447	592	549	43	1	92.7365	0.941392	0.953333	0.95777	90.8872	2.5549	chr1:16535302:C:-
chr1:16535303:C:-							intergenic		140	120	20	1	85.7143	256	231	25	1	90.2344	555	496	59	1	89.3694	147	127	20	1	86.3946	272	247	25	1	90.8088	581	522	59	1	89.8451	0.941176	0.952381	0.95525	88.4393	2.39927	chr1:16535303:C:-
chr1:16535304:C:-							intergenic		138	20	118	1	14.4928	256	26	230	1	10.1562	555	82	473	1	14.7748	145	27	118	1	18.6207	273	42	231	1	15.3846	581	105	476	1	18.0723	0.937729	0.951724	0.95525	13.1413	2.58894	chr1:16535304:C:-
chr1:204506574:C:+							intergenic		191	27	164	1	14.1361	186	29	157	1	15.5914	179	21	158	1	11.7318	191	27	164	1	14.1361	186	29	157	1	15.5914	180	22	158	1	12.2222	1	1	0.994444	13.8198	1.94913	chr1:204506574:C:+
chr1:2050585:C:+							intergenic		87	30	57	1	34.4828	64	19	45	1	29.6875	61	22	39	1	36.0656	87	30	57	1	34.4828	65	19	46	1	29.2308	62	22	40	1	35.4839	0.984615	1	0.983871	33.4119	3.32114	chr1:2050585:C:+
chr1:222465052:C:+							intergenic		91	66	25	1	72.5275	100	79	21	1	79	81	66	15	1	81.4815	91	66	25	1	72.5275	100	79	21	1	79	81	66	15	1	81.4815	1	1	1	77.6697	4.62287	chr1:222465052:C:+
chr1:247332920:C:+							intergenic		98	9	89	1	9.18367	81	10	71	1	12.3457	45	6	39	1	13.3333	98	9	89	1	9.18367	81	10	71	1	12.3457	45	6	39	1	13.3333	1	1	1	11.6209	2.1677	chr1:247332920:C:+
chr1:248873889:C:+							intergenic		824	320	504	1	38.835	1061	403	658	1	37.983	970	374	596	1	38.5567	824	320	504	1	38.835	1061	403	658	1	37.983	971	375	596	1	38.62	1	1	0.99897	38.4582	0.434411	chr1:248873889:C:+
chr1:248874295:C:+							intergenic		366	56	310	1	15.3005	433	87	346	1	20.0924	310	73	236	0.996774	23.6246	367	57	310	1	15.5313	434	88	346	1	20.2765	310	73	236	0.996774	23.6246	0.997696	0.997275	1	19.6725	4.17788	chr1:248874295:C:+
chr1:248874296:C:+							intergenic		382	57	325	1	14.9215	449	83	366	1	18.4855	331	70	261	1	21.148	383	58	325	1	15.1436	450	84	366	1	18.6667	331	70	261	1	21.148	0.997778	0.997389	1	18.185	3.12414	chr1:248874296:C:+
chr1:36407454:C:+							intergenic		84	8	76	1	9.52381	69	5	64	1	7.24638	60	10	50	1	16.6667	86	8	78	1	9.30233	69	5	64	1	7.24638	62	10	52	1	16.129	1	0.976744	0.967742	11.1456	4.9151	chr1:36407454:C:+
chr10:101066218:C:+							intergenic		69	13	56	1	18.8406	75	9	66	1	12	42	5	37	1	11.9048	70	14	56	1	20	75	9	66	1	12	42	5	37	1	11.9048	1	0.985714	1	14.2484	3.97719	chr10:101066218:C:+
chr10:110842787:C:-							intergenic		118	18	100	1	15.2542	162	22	140	1	13.5802	96	24	72	1	25	118	18	100	1	15.2542	162	22	140	1	13.5802	96	24	72	1	25	1	1	1	17.9448	6.16702	chr10:110842787:C:-
chr10:125896446:C:-							intergenic		273	227	46	1	83.1502	362	298	64	1	82.3204	325	265	60	1	81.5385	273	227	46	1	83.1502	362	298	64	1	82.3204	325	265	60	1	81.5385	1	1	1	82.3364	0.805979	chr10:125896446:C:-
chr10:5853736:C:-							intergenic		129	29	100	1	22.4806	112	22	90	1	19.6429	122	20	102	1	16.3934	129	29	100	1	22.4806	112	22	90	1	19.6429	122	20	102	1	16.3934	1	1	1	19.5056	3.04591	chr10:5853736:C:-
chr10:67764559:C:+							intergenic		216	44	172	1	20.3704	309	42	267	1	13.5922	286	62	224	1	21.6783	216	44	172	1	20.3704	309	42	267	1	13.5922	286	62	224	1	21.6783	1	1	1	18.547	4.34048	chr10:67764559:C:+
chr11:122559994:C:+							intergenic		74	10	64	1	13.5135	60	9	51	1	15	79	10	69	1	12.6582	74	10	64	1	13.5135	60	9	51	1	15	79	10	69	1	12.6582	1	1	1	13.7239	1.18498	chr11:122559994:C:+
chr11:122559995:C:+							intergenic		80	9	71	1	11.25	63	12	51	1	19.0476	83	8	75	1	9.63855	80	9	71	1	11.25	63	12	51	1	19.0476	83	8	75	1	9.63855	1	1	1	13.3121	5.03207	chr11:122559995:C:+
chr11:59550654:C:-							intergenic		40	21	19	1	52.5	60	26	34	1	43.3333	60	17	43	1	28.3333	40	21	19	1	52.5	60	26	34	1	43.3333	60	17	43	1	28.3333	1	1	1	41.3889	12.2001	chr11:59550654:C:-
chr11:59551812:C:+							intergenic		64	7	57	1	10.9375	75	10	65	1	13.3333	39	8	31	1	20.5128	64	7	57	1	10.9375	75	10	65	1	13.3333	39	8	31	1	20.5128	1	1	1	14.9279	4.98283	chr11:59551812:C:+
chr12:104129403:C:+							intergenic		56	14	42	1	25	107	20	87	1	18.6916	108	12	96	1	11.1111	56	14	42	1	25	107	20	87	1	18.6916	108	12	96	1	11.1111	1	1	1	18.2676	6.95415	chr12:104129403:C:+
chr12:118246146:C:+							intergenic		81	6	75	1	7.40741	66	7	59	1	10.6061	63	9	54	1	14.2857	81	6	75	1	7.40741	67	7	60	1	10.4478	63	9	54	1	14.2857	0.985075	1	1	10.7664	3.44196	chr12:118246146:C:+
chr12:118246147:C:+							intergenic		94	42	52	1	44.6809	92	24	68	1	26.087	79	32	47	1	40.5063	94	42	52	1	44.6809	94	25	69	1	26.5957	79	32	47	1	40.5063	0.978723	1	1	37.0914	9.75601	chr12:118246147:C:+
chr12:56007582:C:+							intergenic		76	17	59	1	22.3684	34	8	26	1	23.5294	38	8	30	1	21.0526	76	17	59	1	22.3684	34	8	26	1	23.5294	38	8	30	1	21.0526	1	1	1	22.3168	1.2392	chr12:56007582:C:+
chr12:56190420:C:+							intergenic		31	12	19	1	38.7097	61	17	44	1	27.8689	48	15	33	1	31.25	31	12	19	1	38.7097	61	17	44	1	27.8689	48	15	33	1	31.25	1	1	1	32.6095	5.54681	chr12:56190420:C:+
chr12:56731371:C:-							intergenic		145	51	94	1	35.1724	161	65	96	1	40.3727	117	47	70	1	40.1709	147	53	94	1	36.0544	166	69	97	1	41.5663	118	48	70	1	40.678	0.96988	0.986395	0.991525	38.572	2.94586	chr12:56731371:C:-
chr12:56731377:C:-							intergenic		134	56	78	1	41.791	171	78	93	1	45.614	116	44	72	1	37.931	137	59	78	1	43.0657	176	82	94	1	46.5909	118	46	72	1	38.9831	0.971591	0.978102	0.983051	41.7787	3.84152	chr12:56731377:C:-
chr12:98503540:C:+							intergenic		1057	758	299	1	71.7124	1102	696	406	1	63.1579	1296	939	357	1	72.4537	1094	789	305	1	72.1207	1139	727	412	1	63.8279	1330	969	361	1	72.8571	0.967515	0.966179	0.974436	69.108	5.16625	chr12:98503540:C:+
chr12:98503549:C:+							intergenic		1021	337	684	1	33.0069	1046	359	687	1	34.3212	1226	422	804	1	34.4209	1053	358	695	1	33.9981	1081	386	695	1	35.7077	1254	443	811	1	35.327	0.967623	0.969611	0.977671	33.9163	0.789194	chr12:98503549:C:+
chr12:98503550:C:+							intergenic		1083	1019	64	1	94.0905	1100	1047	53	1	95.1818	1308	1263	45	1	96.5596	1119	1055	64	1	94.2806	1136	1083	53	1	95.3345	1340	1295	45	1	96.6418	0.96831	0.967828	0.976119	95.2773	1.23734	chr12:98503550:C:+
chr13:44917950:C:-							intergenic		36	16	20	1	44.4444	66	32	34	1	48.4848	109	80	29	1	73.3945	37	17	20	1	45.9459	67	33	34	1	49.2537	112	83	29	1	74.1071	0.985075	0.972973	0.973214	55.4413	15.6787	chr13:44917950:C:-
chr13:44917951:C:-							intergenic		36	16	20	1	44.4444	63	34	29	1	53.9683	104	85	19	1	81.7308	36	16	20	1	44.4444	64	35	29	1	54.6875	107	88	19	1	82.243	0.984375	1	0.971963	60.0478	19.3724	chr13:44917951:C:-
chr14:20610188:C:+							intergenic		48	10	38	1	20.8333	51	9	42	1	17.6471	46	5	41	1	10.8696	48	10	38	1	20.8333	51	9	42	1	17.6471	46	5	41	1	10.8696	1	1	1	16.45	5.08861	chr14:20610188:C:+
chr14:20631185:C:-							intergenic		74	14	60	1	18.9189	102	30	72	1	29.4118	83	18	65	1	21.6867	74	14	60	1	18.9189	102	30	72	1	29.4118	83	18	65	1	21.6867	1	1	1	23.3391	5.43808	chr14:20631185:C:-
chr15:40593850:C:-							intergenic		203	84	119	1	41.3793	260	100	160	1	38.4615	219	96	123	1	43.8356	203	84	119	1	41.3793	260	100	160	1	38.4615	219	96	123	1	43.8356	1	1	1	41.2255	2.69034	chr15:40593850:C:-
chr15:45201221:C:+							intergenic		679	94	585	1	13.8439	938	136	801	0.998934	14.5144	758	113	645	1	14.9077	683	96	587	1	14.0556	947	142	804	0.998944	15.0106	760	114	646	1	15	0.990496	0.994143	0.997368	14.422	0.537871	chr15:45201221:C:+
chr15:45201249:C:+							intergenic		96	13	83	1	13.5417	93	13	80	1	13.9785	66	7	59	1	10.6061	96	13	83	1	13.5417	93	13	80	1	13.9785	66	7	59	1	10.6061	1	1	1	12.7087	1.83403	chr15:45201249:C:+
chr15:55286143:C:+							intergenic		115	37	70	0.930435	34.5794	120	43	70	0.941667	38.0531	160	55	92	0.91875	37.415	115	37	70	0.930435	34.5794	120	43	70	0.941667	38.0531	160	55	92	0.91875	37.415	1	1	1	36.6825	1.84904	chr15:55286143:C:+
chr16:14285939:C:+							intergenic		135	23	112	1	17.037	172	33	139	1	19.186	157	28	129	1	17.8344	135	23	112	1	17.037	172	33	139	1	19.186	157	28	129	1	17.8344	1	1	1	18.0192	1.08635	chr16:14285939:C:+
chr16:2010420:C:+							intergenic		57	10	47	1	17.5439	72	11	61	1	15.2778	52	10	42	1	19.2308	57	10	47	1	17.5439	72	11	61	1	15.2778	52	10	42	1	19.2308	1	1	1	17.3508	1.98355	chr16:2010420:C:+
chr16:22195736:C:-							intergenic		834	105	729	1	12.5899	1048	125	923	1	11.9275	1059	105	954	1	9.91501	834	105	729	1	12.5899	1048	125	923	1	11.9275	1061	105	956	1	9.89632	1	1	0.998115	11.4775	1.39308	chr16:22195736:C:-
chr16:3175738:C:+							intergenic		46	30	16	1	65.2174	50	29	21	1	58	53	33	20	1	62.2642	46	30	16	1	65.2174	51	30	21	1	58.8235	53	33	20	1	62.2642	0.980392	1	1	61.8272	3.62848	chr16:3175738:C:+
chr16:54928983:C:-							intergenic		160	26	134	1	16.25	128	17	111	1	13.2812	84	14	70	1	16.6667	163	26	137	1	15.9509	132	20	112	1	15.1515	85	14	71	1	16.4706	0.969697	0.981595	0.988235	15.3993	1.84608	chr16:54928983:C:-
chr16:70789552:C:+							intergenic		53	16	37	1	30.1887	39	11	28	1	28.2051	59	14	45	1	23.7288	54	17	37	1	31.4815	40	12	28	1	30	61	15	46	1	24.5902	0.975	0.981481	0.967213	27.3742	3.30912	chr16:70789552:C:+
chr17:22204830:C:+							intergenic		96	8	88	1	8.33333	88	12	76	1	13.6364	85	17	67	0.988235	20.2381	96	8	88	1	8.33333	88	12	76	1	13.6364	85	17	67	0.988235	20.2381	1	1	1	14.0693	5.96418	chr17:22204830:C:+
chr17:31550120:C:+							intergenic		2679	615	2064	1	22.9563	2795	671	2124	1	24.0072	2437	583	1853	0.99959	23.9327	2679	615	2064	1	22.9563	2796	672	2124	1	24.0343	2437	583	1853	0.99959	23.9327	0.999642	1	1	23.6321	0.58638	chr17:31550120:C:+
chr17:31550216:C:+							intergenic		314	80	234	1	25.4777	406	122	284	1	30.0493	459	136	323	1	29.6296	315	80	235	1	25.3968	406	122	284	1	30.0493	459	136	323	1	29.6296	1	0.996825	1	28.3855	2.52698	chr17:31550216:C:+
chr17:66302749:C:+							intergenic		138	27	111	1	19.5652	112	16	96	1	14.2857	86	7	79	1	8.13953	138	27	111	1	19.5652	112	16	96	1	14.2857	86	7	79	1	8.13953	1	1	1	13.9968	5.71832	chr17:66302749:C:+
chr17:8138906:C:-							intergenic		96	12	84	1	12.5	92	12	80	1	13.0435	88	15	73	1	17.0455	96	12	84	1	12.5	92	12	80	1	13.0435	88	15	73	1	17.0455	1	1	1	14.1963	2.48235	chr17:8138906:C:-
chr17:8186922:C:+							intergenic		156	95	61	1	60.8974	218	118	100	1	54.1284	133	76	57	1	57.1429	157	96	61	1	61.1465	218	118	100	1	54.1284	133	76	57	1	57.1429	1	0.993631	1	57.3896	3.39124	chr17:8186922:C:+
chr17:8221594:C:+							intergenic		36	26	10	1	72.2222	31	24	7	1	77.4194	51	38	13	1	74.5098	37	27	10	1	72.973	34	27	7	1	79.4118	54	41	13	1	75.9259	0.911765	0.972973	0.944444	74.7171	2.60476	chr17:8221594:C:+
chr17:8221595:C:+							intergenic		34	30	4	1	88.2353	33	30	3	1	90.9091	51	38	13	1	74.5098	35	31	4	1	88.5714	36	33	3	1	91.6667	55	42	13	1	76.3636	0.916667	0.971429	0.927273	84.5514	8.79844	chr17:8221595:C:+
chr17:8221596:C:+							intergenic		33	30	3	1	90.9091	33	28	5	1	84.8485	51	44	7	1	86.2745	34	31	3	1	91.1765	36	31	5	1	86.1111	55	48	7	1	87.2727	0.916667	0.970588	0.927273	87.344	3.1687	chr17:8221596:C:+
chr17:8561480:C:+							intergenic		199	34	165	1	17.0854	221	22	199	1	9.95475	200	15	185	1	7.5	199	34	165	1	17.0854	221	22	199	1	9.95475	200	15	185	1	7.5	1	1	1	11.5134	4.97917	chr17:8561480:C:+
chr19:23827395:C:+							intergenic		1037	273	764	1	26.3259	1004	256	748	1	25.498	932	245	686	0.998927	26.3158	1037	273	764	1	26.3259	1004	256	748	1	25.498	932	245	686	0.998927	26.3158	1	1	1	26.0466	0.475104	chr19:23827395:C:+
chr19:4724116:C:+							intergenic		85	42	43	1	49.4118	86	35	51	1	40.6977	66	26	40	1	39.3939	87	44	43	1	50.5747	91	40	51	1	43.956	67	27	40	1	40.2985	0.945055	0.977011	0.985075	43.1678	5.44659	chr19:4724116:C:+
chr19:4724117:C:+							intergenic		86	46	40	1	53.4884	87	39	47	0.988506	45.3488	68	39	29	1	57.3529	88	48	40	1	54.5455	93	45	47	0.989247	48.913	69	40	29	1	57.971	0.935484	0.977273	0.985507	52.0634	6.12761	chr19:4724117:C:+
chr19:4724118:C:+							intergenic		85	44	41	1	51.7647	91	40	51	1	43.956	67	35	32	1	52.2388	87	46	41	1	52.8736	97	46	51	1	47.4227	68	36	32	1	52.9412	0.938144	0.977011	0.985294	49.3199	4.65124	chr19:4724118:C:+
chr19:47945035:C:+							intergenic		54	24	30	1	44.4444	54	15	39	1	27.7778	33	15	18	1	45.4545	54	24	30	1	44.4444	55	16	39	1	29.0909	33	15	18	1	45.4545	0.981818	1	1	39.2256	9.92695	chr19:47945035:C:+
chr19:49719513:C:-							intergenic		814	96	718	1	11.7936	640	81	559	1	12.6562	594	94	500	1	15.8249	814	96	718	1	11.7936	640	81	559	1	12.6562	594	94	500	1	15.8249	1	1	1	13.4249	2.12273	chr19:49719513:C:-
chr19:57302178:C:+							intergenic		266	84	182	1	31.5789	252	79	173	1	31.3492	219	60	159	1	27.3973	266	84	182	1	31.5789	252	79	173	1	31.3492	219	60	159	1	27.3973	1	1	1	30.1085	2.35079	chr19:57302178:C:+
chr19:58583513:C:+							intergenic		161	80	81	1	49.6894	161	72	89	1	44.7205	106	50	56	1	47.1698	161	80	81	1	49.6894	161	72	89	1	44.7205	106	50	56	1	47.1698	1	1	1	47.1932	2.48455	chr19:58583513:C:+
chr2:11672230:C:+							intergenic		94	21	73	1	22.3404	81	25	56	1	30.8642	92	27	65	1	29.3478	97	21	76	1	21.6495	82	26	56	1	31.7073	94	27	67	1	28.7234	0.987805	0.969072	0.978723	27.5175	4.54712	chr2:11672230:C:+
chr2:151796943:C:-							intergenic		196	135	61	1	68.8776	281	203	78	1	72.242	155	109	46	1	70.3226	196	135	61	1	68.8776	281	203	78	1	72.242	155	109	46	1	70.3226	1	1	1	70.4807	1.68779	chr2:151796943:C:-
chr2:197486313:C:-							intergenic		251	46	205	1	18.3267	352	52	300	1	14.7727	250	45	205	1	18	251	46	205	1	18.3267	352	52	300	1	14.7727	250	45	205	1	18	1	1	1	17.0331	1.96438	chr2:197486313:C:-
chr2:38482373:C:+							intergenic		192	16	176	1	8.33333	206	23	183	1	11.165	148	19	129	1	12.8378	192	16	176	1	8.33333	206	23	183	1	11.165	148	19	129	1	12.8378	1	1	1	10.7787	2.27696	chr2:38482373:C:+
chr2:59322261:C:+							intergenic		43	8	30	0.883721	21.0526	33	6	24	0.909091	20	42	6	32	0.904762	15.7895	43	8	30	0.883721	21.0526	33	6	24	0.909091	20	43	7	32	0.906977	17.9487	1	1	0.976744	18.9474	2.785	chr2:59322261:C:+
chr2:61178232:C:+							intergenic		88	9	79	1	10.2273	74	9	65	1	12.1622	62	6	56	1	9.67742	88	9	79	1	10.2273	74	9	65	1	12.1622	62	6	56	1	9.67742	1	1	1	10.689	1.30512	chr2:61178232:C:+
chr2:61185515:C:+							intergenic		162	36	126	1	22.2222	189	62	127	1	32.8042	151	39	111	0.993377	26	162	36	126	1	22.2222	190	63	127	1	33.1579	151	39	111	0.993377	26	0.994737	1	1	27.0088	5.36265	chr2:61185515:C:+
chr20:35699266:C:+							intergenic		197	27	170	1	13.7056	200	25	175	1	12.5	143	9	134	1	6.29371	197	27	170	1	13.7056	200	25	175	1	12.5	143	9	134	1	6.29371	1	1	1	10.8331	3.97717	chr20:35699266:C:+
chr3:183447897:C:+							intergenic		257	25	232	1	9.72763	216	21	195	1	9.72222	132	20	112	1	15.1515	258	26	232	1	10.0775	217	21	196	1	9.67742	132	20	112	1	15.1515	0.995392	0.996124	1	11.5338	3.13304	chr3:183447897:C:+
chr3:184150247:C:+							intergenic		4540	1065	3472	0.999339	23.4737	4585	883	3700	0.999564	19.2669	3758	852	2904	0.999468	22.6837	4542	1067	3472	0.999339	23.5074	4587	885	3700	0.999564	19.3021	3760	853	2905	0.999468	22.6982	0.999564	0.99956	0.999468	21.8081	2.23592	chr3:184150247:C:+
chr3:195976798:C:-							intergenic		84	11	73	1	13.0952	92	8	84	1	8.69565	73	8	65	1	10.9589	84	11	73	1	13.0952	92	8	84	1	8.69565	73	8	65	1	10.9589	1	1	1	10.9166	2.2001	chr3:195976798:C:-
chr3:196536624:C:+							intergenic		926	232	694	1	25.054	393	80	313	1	20.3562	283	79	204	1	27.9152	930	235	695	1	25.2688	394	81	313	1	20.5584	284	80	204	1	28.169	0.997462	0.995699	0.996479	24.4418	3.81648	chr3:196536624:C:+
chr3:39096447:C:+							intergenic		62	21	41	1	33.871	55	23	32	1	41.8182	49	16	33	1	32.6531	62	21	41	1	33.871	55	23	32	1	41.8182	49	16	33	1	32.6531	1	1	1	36.1141	4.9773	chr3:39096447:C:+
chr3:75427466:C:-							intergenic		118	18	100	1	15.2542	120	16	104	1	13.3333	94	9	85	1	9.57447	118	18	100	1	15.2542	120	16	104	1	13.3333	94	9	85	1	9.57447	1	1	1	12.7207	2.88902	chr3:75427466:C:-
chr3:9987113:C:+							intergenic		155	50	105	1	32.2581	194	48	146	1	24.7423	140	39	101	1	27.8571	165	60	105	1	36.3636	206	58	148	1	28.1553	147	44	103	1	29.932	0.941748	0.939394	0.952381	28.2858	3.77619	chr3:9987113:C:+
chr3:9987119:C:+							intergenic		160	45	115	1	28.125	202	39	163	1	19.3069	149	43	106	1	28.8591	174	55	119	1	31.6092	219	50	169	1	22.8311	157	47	110	1	29.9363	0.922374	0.91954	0.949045	25.4303	5.31571	chr3:9987119:C:+
chr4:98261413:C:+							intergenic		62	18	44	1	29.0323	81	16	65	1	19.7531	74	11	63	1	14.8649	63	18	45	1	28.5714	81	16	65	1	19.7531	74	11	63	1	14.8649	1	0.984127	1	21.2167	7.19621	chr4:98261413:C:+
chr5:136080599:C:-							intergenic		94	11	82	0.989362	11.828	130	22	108	1	16.9231	117	20	97	1	17.094	94	11	82	0.989362	11.828	130	22	108	1	16.9231	119	22	97	1	18.4874	1	1	0.983193	15.2817	2.99224	chr5:136080599:C:-
chr5:140718923:C:+							intergenic		40	31	9	1	77.5	68	55	13	1	80.8824	65	52	13	1	80	40	31	9	1	77.5	68	55	13	1	80.8824	65	52	13	1	80	1	1	1	79.4608	1.75446	chr5:140718923:C:+
chr5:179811580:C:+							intergenic		678	85	592	0.998525	12.5554	548	53	495	1	9.67153	499	48	451	1	9.61924	678	85	592	0.998525	12.5554	549	54	495	1	9.83607	499	48	451	1	9.61924	0.998179	1	1	10.6154	1.6803	chr5:179811580:C:+
chr5:181174069:C:-							intergenic		99	10	89	1	10.101	127	16	111	1	12.5984	75	13	62	1	17.3333	100	10	90	1	10	127	16	111	1	12.5984	75	13	62	1	17.3333	1	0.99	1	13.3443	3.67339	chr5:181174069:C:-
chr5:181222004:C:-							intergenic		42	5	37	1	11.9048	44	9	35	1	20.4545	31	7	24	1	22.5806	42	5	37	1	11.9048	44	9	35	1	20.4545	31	7	24	1	22.5806	1	1	1	18.3133	5.65086	chr5:181222004:C:-
chr5:44819986:C:+							intergenic		546	72	474	1	13.1868	500	51	449	1	10.2	351	50	301	1	14.245	548	72	476	1	13.1387	507	54	453	1	10.6509	354	52	302	1	14.6893	0.986193	0.99635	0.991525	12.5439	2.09774	chr5:44819986:C:+
chr5:5503471:C:+							intergenic		84	11	73	1	13.0952	109	22	87	1	20.1835	63	16	47	1	25.3968	84	11	73	1	13.0952	109	22	87	1	20.1835	63	16	47	1	25.3968	1	1	1	19.5585	6.17456	chr5:5503471:C:+
chr5:69214376:C:+							intergenic		40	6	34	1	15	66	9	57	1	13.6364	36	5	31	1	13.8889	43	8	35	1	18.6047	66	9	57	1	13.6364	36	5	31	1	13.8889	1	0.930233	1	14.1751	0.72547	chr5:69214376:C:+
chr6:112356493:C:-							intergenic		41	9	32	1	21.9512	43	8	35	1	18.6047	40	6	34	1	15	42	9	33	1	21.4286	43	8	35	1	18.6047	40	6	34	1	15	1	0.97619	1	18.5186	3.47641	chr6:112356493:C:-
chr6:26286572:C:+							intergenic		39	21	18	1	53.8462	48	27	21	1	56.25	61	33	28	1	54.0984	39	21	18	1	53.8462	48	27	21	1	56.25	61	33	28	1	54.0984	1	1	1	54.7315	1.32109	chr6:26286572:C:+
chr6:26305515:C:-							intergenic		605	366	239	1	60.4959	1084	547	536	0.999077	50.5078	635	369	266	1	58.1102	618	379	239	1	61.3269	1105	568	536	0.999095	51.4493	653	387	266	1	59.2649	0.980995	0.978964	0.972435	56.3713	5.21613	chr6:26305515:C:-
chr6:26330326:C:-							intergenic		111	44	67	1	39.6396	135	53	82	1	39.2593	128	30	98	1	23.4375	111	44	67	1	39.6396	135	53	82	1	39.2593	128	30	98	1	23.4375	1	1	1	34.1121	9.24646	chr6:26330326:C:-
chr6:26532942:C:-							intergenic		132	30	102	1	22.7273	182	51	131	1	28.022	124	29	95	1	23.3871	132	30	102	1	22.7273	182	51	131	1	28.022	124	29	95	1	23.3871	1	1	1	24.7121	2.88535	chr6:26532942:C:-
chr6:26538101:C:+							intergenic		134	115	19	1	85.8209	48	39	9	1	81.25	57	49	8	1	85.9649	134	115	19	1	85.8209	48	39	9	1	81.25	57	49	8	1	85.9649	1	1	1	84.3453	2.68155	chr6:26538101:C:+
chr6:26538102:C:+							intergenic		139	119	20	1	85.6115	47	38	9	1	80.8511	57	45	12	1	78.9474	139	119	20	1	85.6115	47	38	9	1	80.8511	57	45	12	1	78.9474	1	1	1	81.8033	3.43261	chr6:26538102:C:+
chr6:26743310:C:+							intergenic		75	28	47	1	37.3333	113	45	68	1	39.823	73	22	51	1	30.137	75	28	47	1	37.3333	113	45	68	1	39.823	73	22	51	1	30.137	1	1	1	35.7644	5.02999	chr6:26743310:C:+
chr6:27097362:C:+							intergenic		105	14	91	1	13.3333	136	21	115	1	15.4412	86	19	67	1	22.093	106	15	91	1	14.1509	136	21	115	1	15.4412	86	19	67	1	22.093	1	0.990566	1	16.9558	4.57206	chr6:27097362:C:+
chr6:27230580:C:-							intergenic		7878	1844	6033	0.999873	23.4099	8632	1690	6941	0.999884	19.5806	8203	1510	6691	0.999756	18.4124	7878	1844	6033	0.999873	23.4099	8634	1692	6941	0.999884	19.5992	8203	1510	6691	0.999756	18.4124	0.999768	1	1	20.4676	2.61419	chr6:27230580:C:-
chr6:27237596:C:-							intergenic		77	11	66	1	14.2857	63	12	51	1	19.0476	74	8	66	1	10.8108	77	11	66	1	14.2857	63	12	51	1	19.0476	75	9	66	1	12	1	1	0.986667	14.7147	4.13513	chr6:27237596:C:-
chr6:27275236:C:-							intergenic		59	5	54	1	8.47458	137	16	121	1	11.6788	70	11	59	1	15.7143	59	5	54	1	8.47458	137	16	121	1	11.6788	70	11	59	1	15.7143	1	1	1	11.9559	3.6278	chr6:27275236:C:-
chr6:27293963:C:+							intergenic		98	50	48	1	51.0204	152	83	69	1	54.6053	126	63	63	1	50	98	50	48	1	51.0204	152	83	69	1	54.6053	126	63	63	1	50	1	1	1	51.8752	2.41871	chr6:27293963:C:+
chr6:27298052:C:+							intergenic		79	16	63	1	20.2532	117	32	85	1	27.3504	61	18	43	1	29.5082	79	16	63	1	20.2532	119	34	85	1	28.5714	61	18	43	1	29.5082	0.983193	1	1	25.7039	4.84222	chr6:27298052:C:+
chr6:27505853:C:-							intergenic		34	7	27	1	20.5882	50	10	40	1	20	33	8	25	1	24.2424	34	7	27	1	20.5882	50	10	40	1	20	33	8	25	1	24.2424	1	1	1	21.6102	2.29845	chr6:27505853:C:-
chr6:27541800:C:-							intergenic		49	8	41	1	16.3265	108	24	84	1	22.2222	64	6	58	1	9.375	51	10	41	1	19.6078	109	25	84	1	22.9358	64	6	58	1	9.375	0.990826	0.960784	1	15.9746	6.43084	chr6:27541800:C:-
chr6:27583481:C:-							intergenic		375	279	96	1	74.4	350	247	103	1	70.5714	419	311	108	1	74.2243	389	293	96	1	75.3213	374	271	103	1	72.4599	453	345	108	1	76.1589	0.935829	0.96401	0.924945	73.0653	2.1615	chr6:27583481:C:-
chr6:27583482:C:-							intergenic		363	281	82	1	77.4105	332	248	84	1	74.6988	405	294	111	1	72.5926	377	294	83	1	77.9841	353	269	84	1	76.204	439	328	111	1	74.7153	0.94051	0.962865	0.922551	74.9006	2.41527	chr6:27583482:C:-
chr6:27583491:C:-							intergenic		372	138	234	1	37.0968	361	118	243	1	32.687	416	156	260	1	37.5	384	148	236	1	38.5417	385	141	244	1	36.6234	451	189	262	1	41.9069	0.937662	0.96875	0.922395	35.7613	2.67002	chr6:27583491:C:-
chr6:27592846:C:-							intergenic		136	25	111	1	18.3824	188	30	158	1	15.9574	145	30	115	1	20.6897	136	25	111	1	18.3824	188	30	158	1	15.9574	145	30	115	1	20.6897	1	1	1	18.3432	2.36635	chr6:27592846:C:-
chr6:27602641:C:-							intergenic		258	173	84	0.996124	67.3152	355	210	145	1	59.1549	207	134	73	1	64.7343	258	173	84	0.996124	67.3152	356	211	145	1	59.2697	207	134	73	1	64.7343	0.997191	1	1	63.7348	4.17093	chr6:27602641:C:-
chr6:27605711:C:-							intergenic		639	510	129	1	79.8122	805	580	224	0.998758	72.1393	604	461	143	1	76.3245	639	510	129	1	79.8122	805	580	224	0.998758	72.1393	604	461	143	1	76.3245	1	1	1	76.092	3.84173	chr6:27605711:C:-
chr6:27668631:C:+							intergenic		431	86	345	1	19.9536	504	86	418	1	17.0635	374	65	309	1	17.3797	431	86	345	1	19.9536	504	86	418	1	17.0635	374	65	309	1	17.3797	1	1	1	18.1323	1.58523	chr6:27668631:C:+
chr6:27777931:C:+							intergenic		139	36	103	1	25.8993	205	40	165	1	19.5122	95	32	63	1	33.6842	139	36	103	1	25.8993	205	40	165	1	19.5122	95	32	63	1	33.6842	1	1	1	26.3652	7.09749	chr6:27777931:C:+
chr6:28213093:C:+							intergenic		120	44	76	1	36.6667	187	69	118	1	36.8984	116	52	64	1	44.8276	120	44	76	1	36.6667	187	69	118	1	36.8984	116	52	64	1	44.8276	1	1	1	39.4642	4.64626	chr6:28213093:C:+
chr7:75416601:C:+							intergenic		656	466	190	1	71.0366	423	278	145	1	65.721	271	198	73	1	73.0627	656	466	190	1	71.0366	423	278	145	1	65.721	271	198	73	1	73.0627	1	1	1	69.9401	3.79167	chr7:75416601:C:+
chr7:80455766:C:-							intergenic		210	76	134	1	36.1905	177	48	129	1	27.1186	190	69	121	1	36.3158	212	78	134	1	36.7925	181	52	129	1	28.7293	190	69	121	1	36.3158	0.977901	0.990566	1	33.2083	5.27417	chr7:80455766:C:-
chr7:80455772:C:-							intergenic		201	80	121	1	39.801	158	52	106	1	32.9114	183	75	108	1	40.9836	204	83	121	1	40.6863	160	54	106	1	33.75	184	75	109	1	40.7609	0.9875	0.985294	0.994565	37.8987	4.35939	chr7:80455772:C:-
chr8:100896022:C:+							intergenic		172	19	153	1	11.0465	84	13	71	1	15.4762	61	5	56	1	8.19672	172	19	153	1	11.0465	84	13	71	1	15.4762	61	5	56	1	8.19672	1	1	1	11.5731	3.6682	chr8:100896022:C:+
chr8:144509033:C:+							intergenic		34	9	25	1	26.4706	37	8	29	1	21.6216	42	13	29	1	30.9524	34	9	25	1	26.4706	37	8	29	1	21.6216	42	13	29	1	30.9524	1	1	1	26.3482	4.66658	chr8:144509033:C:+
chr9:125195589:C:-							intergenic		196	71	125	1	36.2245	170	44	126	1	25.8824	130	31	99	1	23.8462	196	71	125	1	36.2245	170	44	126	1	25.8824	130	31	99	1	23.8462	1	1	1	28.651	6.63738	chr9:125195589:C:-
chr9:76398932:C:+							intergenic		68	14	54	1	20.5882	71	14	57	1	19.7183	62	16	46	1	25.8065	68	14	54	1	20.5882	71	14	57	1	19.7183	62	16	46	1	25.8065	1	1	1	22.0377	3.29272	chr9:76398932:C:+
chr9:88324687:C:+							intergenic		71	33	38	1	46.4789	72	17	55	1	23.6111	83	25	58	1	30.1205	71	33	38	1	46.4789	72	17	55	1	23.6111	83	25	58	1	30.1205	1	1	1	33.4035	11.7821	chr9:88324687:C:+
chrM:4244:C:-							intergenic		115	8	107	1	6.95652	101	9	92	1	8.91089	108	16	92	1	14.8148	120	11	109	1	9.16667	106	13	93	1	12.2642	110	18	92	1	16.3636	0.95283	0.958333	0.981818	10.2274	4.09122	chrM:4244:C:-
chrX:18674933:C:-							intergenic		133	25	108	1	18.797	174	20	154	1	11.4943	141	14	127	1	9.92908	133	25	108	1	18.797	174	20	154	1	11.4943	141	14	127	1	9.92908	1	1	1	13.4068	4.73321	chrX:18674933:C:-
chrX:18674934:C:-							intergenic		126	96	30	1	76.1905	177	142	35	1	80.226	140	106	34	1	75.7143	126	96	30	1	76.1905	177	142	35	1	80.226	140	106	34	1	75.7143	1	1	1	77.3769	2.47883	chrX:18674934:C:-
chrX:44741320:C:+							intergenic		141	37	104	1	26.2411	123	36	87	1	29.2683	113	37	76	1	32.7434	141	37	104	1	26.2411	123	36	87	1	29.2683	113	37	76	1	32.7434	1	1	1	29.4176	3.25368	chrX:44741320:C:+
chrX:87703997:C:-							intergenic		312	87	225	1	27.8846	345	104	241	1	30.1449	292	70	222	1	23.9726	312	87	225	1	27.8846	347	106	241	1	30.5476	292	70	222	1	23.9726	0.994236	1	1	27.334	3.12278	chrX:87703997:C:-

## Sheet: Table S5C (tRNA)
Table S5C: Candidate sites detected in mature tRNA transcripts.
tRNA genes	isodecoder	sequence position	structural position	Coverage_cLibB	C_count_cLibB	T_count_cLibB	C+T/cov_cLibB	MethRate_cLibB	Coverage_cLibC	C_count_cLibC	T_count_cLibC	C+T/cov_cLibC	MethRate_cLibC	Coverage_cLibE	C_count_cLibE	T_count_cLibE	C+T/cov_cLibE	MethRate_cLibE	Raw_Coverage_cLibB	Raw_C_count_cLibB	Raw_T_count_cLibB	Raw_C+T/cov_cLibB	Raw_MethRate_cLibB	Raw_Coverage_cLibC	Raw_C_count_cLibC	Raw_T_count_cLibC	Raw_C+T/cov_cLibC	Raw_MethRate_cLibC	Raw_Coverage_cLibE	Raw_C_count_cLibE	Raw_T_count_cLibE	Raw_C+T/cov_cLibE	Raw_MethRate_cLibE	SignalRatio_cLibB	SignalRatio_cLibC	SignalRatio_cLibE	MethMean_cLibs BCE
tRNA-Ala-TGC-6-1	AlaTGC	47	48	1417	339	1078	1	23.9238	2004	494	1510	1	24.6507	1754	396	1358	1	22.577	1419	341	1078	1	24.031	2005	495	1510	1	24.6883	1755	397	1358	1	22.6211	0.998591	0.999501	0.99943	23.7171
tRNA-Ala-TGC-6-1	AlaTGC	48	49	1417	347	1070	1	24.4884	2011	468	1543	1	23.272	1757	388	1369	1	22.0831	1419	349	1070	1	24.5948	2012	469	1543	1	23.3101	1758	389	1369	1	22.1274	0.998591	0.999503	0.999431	23.2812
tRNA-Asp-GTC-2-7	AspGTC	38	38	1317	828	489	1	62.8702	1540	884	655	0.999351	57.4399	1625	978	646	0.999385	60.2217	1393	904	489	1	64.8959	1646	989	656	0.999392	60.1216	1731	1081	649	0.999422	62.4855	0.945441	0.935601	0.938764	60.1772
tRNA-Asp-GTC-2-8	AspGTC	38	38	1334	822	512	1	61.6192	1492	803	689	1	53.8204	1617	991	625	0.999382	61.3243	1417	903	514	1	63.7262	1577	887	690	1	56.246	1747	1120	626	0.999428	64.1466	0.941426	0.9461	0.925587	58.9213
tRNA-Asp-GTC-2-1	AspGTC	38	38	1417	896	518	0.997883	63.3663	1486	799	686	0.999327	53.8047	1708	1076	631	0.999415	63.0346	1499	975	521	0.997999	65.1738	1608	919	688	0.999378	57.1873	1823	1191	631	0.999451	65.3677	0.945297	0.924129	0.936917	60.0685
tRNA-Asp-GTC-2-11	AspGTC	38	38	1467	897	570	1	61.1452	1686	906	776	0.997628	53.8644	1755	1080	674	0.99943	61.5735	1537	964	573	1	62.7196	1764	983	777	0.997732	55.8523	1856	1180	675	0.999461	63.6119	0.954457	0.955782	0.945582	58.8611
tRNA-Asp-GTC-2-9	AspGTC	38	38	1344	828	516	1	61.6071	1470	805	665	1	54.7619	1777	1122	654	0.999437	63.1757	1434	917	517	1	63.947	1573	907	666	1	57.6605	1896	1240	655	0.999473	65.4354	0.937238	0.93452	0.937236	59.8482
tRNA-Asp-GTC-2-5	AspGTC	38	38	1323	817	504	0.998488	61.8471	1494	805	688	0.999331	53.9183	1720	1063	657	1	61.8023	1412	904	506	0.998584	64.1135	1586	893	692	0.999369	56.3407	1830	1171	659	1	63.9891	0.936969	0.941992	0.939891	59.1892
tRNA-Asp-GTC-1-1	AspGTC	38	38	1060	771	289	1	72.7358	1087	702	385	1	64.5814	1291	949	342	1	73.5089	1101	805	296	1	73.1153	1124	733	391	1	65.2135	1325	979	346	1	73.8868	0.962761	0.967082	0.97434	70.2754
tRNA-Asp-GTC-2-10	AspGTC	38	38	1292	781	511	1	60.4489	1550	860	690	1	55.4839	1615	986	629	1	61.0526	1364	853	511	1	62.5367	1650	959	691	1	58.1212	1743	1113	630	1	63.8554	0.947214	0.939394	0.926563	58.9951
tRNA-Asp-GTC-2-2	AspGTC	38	38	1438	911	527	1	63.3519	1512	828	684	1	54.7619	1685	1054	631	1	62.5519	1515	986	529	1	65.0825	1611	925	686	1	57.4178	1775	1144	631	1	64.4507	0.949175	0.938547	0.949296	60.2219
tRNA-Asp-GTC-2-3	AspGTC	38	38	1388	867	521	1	62.464	1496	797	699	1	53.2754	1610	987	623	1	61.3043	1473	950	523	1	64.4942	1607	906	701	1	56.3783	1747	1118	629	1	63.9954	0.942295	0.930927	0.92158	59.0146
tRNA-Asp-GTC-2-4	AspGTC	38	38	1332	821	511	1	61.6366	1423	815	608	1	57.2734	1672	1046	626	1	62.5598	1403	892	511	1	63.578	1524	916	608	1	60.105	1806	1179	627	1	65.2824	0.949394	0.933727	0.925803	60.4899
tRNA-Asp-GTC-2-6	AspGTC	38	38	1313	810	503	1	61.6908	1522	827	695	1	54.3364	1692	1037	655	1	61.2884	1395	891	504	1	63.871	1613	918	695	1	56.9126	1816	1158	658	1	63.7665	0.941219	0.943583	0.931718	59.1052
tRNA-Asp-GTC-3-1	AspGTC	38	38	396	152	244	1	38.3838	370	124	246	1	33.5135	444	175	269	1	39.4144	408	163	245	1	39.951	398	151	247	1	37.9397	481	211	270	1	43.8669	0.970588	0.929648	0.923077	37.1039
tRNA-Asp-GTC-2-7	AspGTC	47	48	1311	1145	166	1	87.3379	1537	1319	218	1	85.8165	1623	1400	222	0.999384	86.3132	1388	1222	166	1	88.0403	1645	1427	218	1	86.7477	1730	1506	223	0.999422	87.1024	0.944524	0.934347	0.93815	86.4892
tRNA-Asp-GTC-2-8	AspGTC	47	48	1332	1136	196	1	85.2853	1486	1300	185	0.999327	87.5421	1613	1394	219	1	86.4228	1416	1219	197	1	86.0876	1571	1384	186	0.999363	88.1529	1745	1526	219	1	87.4499	0.940678	0.945894	0.924355	86.4167
tRNA-Asp-GTC-1-1	AspGTC	47	48	1059	349	710	1	32.9556	1086	361	725	1	33.2413	1290	440	850	1	34.1085	1100	377	723	1	34.2727	1125	391	734	1	34.7556	1324	466	858	1	35.1964	0.962727	0.965333	0.97432	33.4351
tRNA-Asp-GTC-2-1	AspGTC	47	48	1416	1214	202	1	85.7345	1485	1295	190	1	87.2054	1706	1475	231	1	86.4596	1498	1296	202	1	86.5154	1607	1417	190	1	88.1767	1821	1589	232	1	87.2597	0.94526	0.924082	0.936848	86.4665
tRNA-Asp-GTC-2-10	AspGTC	47	48	1293	1106	187	1	85.5375	1542	1348	194	1	87.4189	1612	1361	251	1	84.4293	1365	1178	187	1	86.3004	1642	1446	196	1	88.0633	1742	1491	251	1	85.5913	0.947253	0.939099	0.925373	85.7952
tRNA-Asp-GTC-2-11	AspGTC	47	48	1466	1252	214	1	85.4025	1686	1468	218	1	87.07	1754	1505	249	1	85.8039	1537	1322	215	1	86.0117	1762	1544	218	1	87.6277	1855	1605	250	1	86.5229	0.953806	0.956867	0.945553	86.0921
tRNA-Asp-GTC-2-2	AspGTC	47	48	1434	1208	226	1	84.2399	1510	1303	207	1	86.2914	1682	1448	234	1	86.088	1513	1285	228	1	84.9306	1609	1401	208	1	87.0727	1773	1539	234	1	86.802	0.947786	0.938471	0.948675	85.5398
tRNA-Asp-GTC-2-3	AspGTC	47	48	1386	1167	219	1	84.1991	1495	1280	215	1	85.6187	1608	1380	228	1	85.8209	1471	1251	220	1	85.0442	1606	1391	215	1	86.6127	1745	1515	230	1	86.8195	0.942216	0.930884	0.92149	85.2129
tRNA-Asp-GTC-2-4	AspGTC	47	48	1332	1150	182	1	86.3363	1419	1240	179	1	87.3855	1670	1434	236	1	85.8683	1403	1221	182	1	87.0278	1521	1340	181	1	88.0999	1803	1565	238	1	86.7998	0.949394	0.932939	0.926234	86.53
tRNA-Asp-GTC-2-5	AspGTC	47	48	1324	1147	177	1	86.6314	1492	1283	209	1	85.992	1719	1511	208	1	87.8999	1412	1235	177	1	87.4646	1585	1376	209	1	86.8139	1829	1619	210	1	88.5183	0.937677	0.941325	0.939858	86.8411
tRNA-Asp-GTC-2-6	AspGTC	47	48	1311	1138	173	1	86.804	1522	1337	185	1	87.8449	1691	1475	216	1	87.2265	1393	1220	173	1	87.5808	1613	1428	185	1	88.5307	1814	1597	217	1	88.0375	0.941134	0.943583	0.932194	87.2918
tRNA-Asp-GTC-2-9	AspGTC	47	48	1342	1162	180	1	86.5872	1471	1295	176	1	88.0354	1770	1523	247	1	86.0452	1432	1251	181	1	87.3603	1575	1398	177	1	88.7619	1891	1644	247	1	86.9381	0.937151	0.933968	0.936013	86.8892
tRNA-Asp-GTC-3-1	AspGTC	47	48	402	314	88	1	78.1095	375	286	89	1	76.2667	444	326	118	1	73.4234	414	325	89	1	78.5024	403	314	89	1	77.9156	482	364	118	1	75.5187	0.971014	0.930521	0.921162	75.9332
tRNA-Asp-GTC-2-1	AspGTC	48	49	1417	1318	99	1	93.0134	1487	1391	96	1	93.544	1709	1594	114	0.999415	93.3255	1500	1401	99	1	93.4	1609	1513	96	1	94.0336	1824	1709	114	0.999452	93.7466	0.944667	0.924177	0.936952	93.2943
tRNA-Asp-GTC-2-9	AspGTC	48	49	1341	1249	92	1	93.1394	1470	1364	105	0.99932	92.8523	1776	1645	130	0.999437	92.6761	1433	1341	92	1	93.5799	1575	1469	105	0.999365	93.3291	1897	1766	130	0.999473	93.1435	0.935799	0.933333	0.936215	92.8893
tRNA-Asp-GTC-2-6	AspGTC	48	49	1313	1229	84	1	93.6024	1524	1434	87	0.998031	94.2801	1692	1589	103	1	93.9125	1395	1311	84	1	93.9785	1614	1524	87	0.998141	94.5996	1817	1714	103	1	94.3313	0.941219	0.944238	0.931205	93.9317
tRNA-Asp-GTC-2-7	AspGTC	48	49	1316	1246	70	1	94.6809	1539	1441	97	0.99935	93.6931	1621	1511	110	1	93.2141	1392	1322	70	1	94.9713	1646	1548	97	0.999392	94.1033	1729	1619	110	1	93.6379	0.945402	0.934994	0.937536	93.8627
tRNA-Asp-GTC-2-3	AspGTC	48	49	1389	1295	93	0.99928	93.2997	1497	1393	104	1	93.0528	1610	1503	107	1	93.354	1473	1379	93	0.999321	93.6821	1608	1504	104	1	93.5323	1746	1639	107	1	93.8717	0.942974	0.93097	0.922108	93.2355
tRNA-Asp-GTC-2-2	AspGTC	48	49	1439	1342	96	0.999305	93.3241	1513	1437	76	1	94.9769	1684	1585	99	1	94.1211	1517	1420	96	0.999341	93.6675	1612	1536	76	1	95.2854	1775	1676	99	1	94.4225	0.948583	0.938586	0.948732	94.1407
tRNA-Asp-GTC-1-1	AspGTC	48	49	1060	1001	59	1	94.434	1090	1040	50	1	95.4128	1293	1251	42	1	96.7517	1101	1042	59	1	94.6412	1127	1077	50	1	95.5634	1327	1285	42	1	96.835	0.962761	0.967169	0.974378	95.5328
tRNA-Asp-GTC-2-10	AspGTC	48	49	1295	1199	96	1	92.5869	1547	1443	104	1	93.2773	1615	1524	91	1	94.3653	1367	1271	96	1	92.9773	1648	1544	104	1	93.6893	1743	1652	91	1	94.7791	0.94733	0.938714	0.926563	93.4098
tRNA-Asp-GTC-2-11	AspGTC	48	49	1466	1372	94	1	93.588	1688	1574	114	1	93.2464	1753	1651	102	1	94.1814	1537	1443	94	1	93.8842	1765	1651	114	1	93.5411	1856	1754	102	1	94.5043	0.953806	0.956374	0.944504	93.6719
tRNA-Asp-GTC-2-4	AspGTC	48	49	1330	1242	88	1	93.3835	1422	1313	109	1	92.3347	1672	1578	94	1	94.378	1401	1313	88	1	93.7188	1524	1415	109	1	92.8478	1807	1713	94	1	94.798	0.949322	0.933071	0.925291	93.3654
tRNA-Asp-GTC-2-5	AspGTC	48	49	1323	1252	71	1	94.6334	1496	1400	96	1	93.5829	1720	1616	104	1	93.9535	1412	1341	71	1	94.9717	1588	1492	96	1	93.9547	1832	1728	104	1	94.3231	0.936969	0.942065	0.938865	94.0566
tRNA-Asp-GTC-2-8	AspGTC	48	49	1333	1255	78	1	94.1485	1492	1398	94	1	93.6997	1614	1524	90	1	94.4238	1417	1339	78	1	94.4954	1577	1483	94	1	94.0393	1747	1656	91	1	94.7911	0.94072	0.9461	0.923869	94.0907
tRNA-Asp-GTC-3-1	AspGTC	48	49	402	302	100	1	75.1244	377	277	100	1	73.4748	446	342	104	1	76.6816	414	314	100	1	75.8454	405	305	100	1	75.3086	484	380	104	1	78.5124	0.971014	0.930864	0.921488	75.0936
tRNA-Glu-CTC-1-1	GluCTC	47	48	179	32	147	1	17.8771	156	35	121	1	22.4359	253	39	214	1	15.415	180	33	147	1	18.3333	156	35	121	1	22.4359	254	40	214	1	15.748	0.994444	1	0.996063	18.576
tRNA-Glu-CTC-2-1	GluCTC	47	48	251	11	240	1	4.38247	283	7	276	1	2.4735	196	8	188	1	4.08163	253	13	240	1	5.13834	284	7	277	1	2.46479	199	11	188	1	5.52764	0.992095	0.996479	0.984925	3.64587
tRNA-Glu-CTC-1-1	GluCTC	48	49	179	166	13	1	92.7374	156	138	18	1	88.4615	253	233	20	1	92.0949	180	167	13	1	92.7778	156	138	18	1	88.4615	254	234	20	1	92.126	0.994444	1	0.996063	91.0979
tRNA-Glu-CTC-2-1	GluCTC	48	49	262	40	222	1	15.2672	298	60	238	1	20.1342	206	41	165	1	19.9029	264	42	222	1	15.9091	299	61	238	1	20.4013	209	44	165	1	21.0526	0.992424	0.996656	0.985646	18.4348
tRNA-Glu-CTC-1-1	GluCTC	49	50	179	166	13	1	92.7374	156	150	6	1	96.1538	252	229	23	1	90.873	180	167	13	1	92.7778	156	150	6	1	96.1538	253	230	23	1	90.9091	0.994444	1	0.996047	93.2548
tRNA-Glu-CTC-2-1	GluCTC	49	50	268	41	227	1	15.2985	301	55	246	1	18.2724	213	42	171	1	19.7183	270	43	227	1	15.9259	302	56	246	1	18.543	216	45	171	1	20.8333	0.992593	0.996689	0.986111	17.7631
tRNA-Glu-TTC-1-1	GluTTC	47	48	175	140	35	1	80	215	169	46	1	78.6047	220	172	46	0.990909	78.8991	194	159	35	1	81.9588	228	182	46	1	79.8246	236	187	47	0.991525	79.9145	0.902062	0.942982	0.932203	79.1679
tRNA-Glu-TTC-1-2	GluTTC	47	48	201	175	26	1	87.0647	204	168	36	1	82.3529	212	174	38	1	82.0755	220	194	26	1	88.1818	213	177	36	1	83.0986	223	185	38	1	82.9596	0.913636	0.957746	0.950673	83.831
tRNA-Glu-TTC-2-1	GluTTC	47	48	272	55	217	1	20.2206	320	61	259	1	19.0625	278	67	211	1	24.1007	273	56	217	1	20.5128	326	65	261	1	19.9387	286	75	211	1	26.2238	0.996337	0.981595	0.972028	21.1279
tRNA-Glu-TTC-2-2	GluTTC	47	48	239	50	189	1	20.9205	314	63	251	1	20.0637	261	68	193	1	26.0536	249	58	191	1	23.2932	319	67	252	1	21.0031	271	77	194	1	28.4133	0.959839	0.984326	0.9631	22.3459
tRNA-Glu-TTC-1-2	GluTTC	48	49	202	197	5	1	97.5248	204	202	2	1	99.0196	212	207	4	0.995283	98.1043	221	216	5	1	97.7376	213	211	2	1	99.061	223	218	4	0.995516	98.1982	0.914027	0.957746	0.950673	98.2162
tRNA-Glu-TTC-1-1	GluTTC	48	49	175	166	9	1	94.8571	214	201	13	1	93.9252	221	207	14	1	93.6652	194	185	9	1	95.3608	228	215	13	1	94.2982	237	223	14	1	94.0928	0.902062	0.938596	0.932489	94.1492
tRNA-Glu-TTC-2-1	GluTTC	48	49	272	250	22	1	91.9118	320	278	42	1	86.875	279	259	20	1	92.8315	273	251	22	1	91.9414	326	284	42	1	87.1166	287	267	20	1	93.0314	0.996337	0.981595	0.972125	90.5394
tRNA-Glu-TTC-2-2	GluTTC	48	49	240	234	6	1	97.5	315	309	6	1	98.0952	260	254	6	1	97.6923	250	244	6	1	97.6	320	314	6	1	98.125	271	265	6	1	97.786	0.96	0.984375	0.95941	97.7625
tRNA-Glu-TTC-1-1	GluTTC	49	50	175	161	14	1	92	214	199	15	1	92.9907	222	204	18	1	91.8919	194	180	14	1	92.7835	228	212	16	1	92.9825	238	220	18	1	92.437	0.902062	0.938596	0.932773	92.2942
tRNA-Glu-TTC-1-2	GluTTC	49	50	202	199	3	1	98.5149	203	196	7	1	96.5517	212	204	8	1	96.2264	221	218	3	1	98.6425	213	206	7	1	96.7136	223	215	8	1	96.4126	0.914027	0.953052	0.950673	97.0977
tRNA-Glu-TTC-2-1	GluTTC	49	50	271	250	21	1	92.2509	321	275	46	1	85.6698	280	249	31	1	88.9286	272	251	21	1	92.2794	327	281	46	1	85.9327	288	257	31	1	89.2361	0.996324	0.981651	0.972222	88.9498
tRNA-Glu-TTC-2-2	GluTTC	49	50	240	235	5	1	97.9167	316	307	9	1	97.1519	260	246	14	1	94.6154	250	245	5	1	98	321	312	9	1	97.1963	271	257	14	1	94.8339	0.96	0.984424	0.95941	96.5613
tRNA-Gly-CCC-1-1	GlyCCC	47	49	185	20	165	1	10.8108	202	33	169	1	16.3366	256	26	230	1	10.1562	187	22	165	1	11.7647	202	33	169	1	16.3366	256	26	230	1	10.1562	0.989305	1	1	12.4346
tRNA-Gly-CCC-2-1	GlyCCC	47	49	149	128	21	1	85.906	190	177	13	1	93.1579	170	160	10	1	94.1176	151	130	21	1	86.0927	198	185	13	1	93.4343	172	162	10	1	94.186	0.986755	0.959596	0.988372	91.0605
tRNA-Gly-CCC-2-2	GlyCCC	47	49	163	160	3	1	98.1595	188	185	3	1	98.4043	168	161	7	1	95.8333	164	161	3	1	98.1707	188	185	3	1	98.4043	171	164	7	1	95.9064	0.993902	1	0.982456	97.4657
tRNA-Gly-CCC-5-1	GlyCCC	47	49	193	22	171	1	11.399	295	20	275	1	6.77966	259	23	236	1	8.88031	194	23	171	1	11.8557	295	20	275	1	6.77966	259	23	236	1	8.88031	0.994845	1	1	9.01964
tRNA-Gly-CCC-1-1	GlyCCC	48	50	185	23	162	1	12.4324	202	25	177	1	12.3762	256	21	235	1	8.20312	187	25	162	1	13.369	202	25	177	1	12.3762	256	21	235	1	8.20312	0.989305	1	1	11.0039
tRNA-Gly-CCC-2-1	GlyCCC	48	50	149	134	15	1	89.9329	190	169	21	1	88.9474	170	150	20	1	88.2353	151	136	15	1	90.0662	198	177	21	1	89.3939	172	152	20	1	88.3721	0.986755	0.959596	0.988372	89.0385
tRNA-Gly-CCC-2-2	GlyCCC	48	50	163	155	8	1	95.092	189	179	10	1	94.709	168	154	14	1	91.6667	164	156	8	1	95.122	189	179	10	1	94.709	171	157	14	1	91.8129	0.993902	1	0.982456	93.8226
tRNA-Gly-CCC-5-1	GlyCCC	48	50	193	15	178	1	7.77202	295	14	281	1	4.74576	260	16	244	1	6.15385	194	16	178	1	8.24742	295	14	281	1	4.74576	260	16	244	1	6.15385	0.994845	1	1	6.22388
tRNA-Gly-CCC-2-2	GlyCCC	68	70	131	14	110	0.946565	11.2903	155	24	121	0.935484	16.5517	137	20	112	0.963504	15.1515	132	15	110	0.94697	12	155	24	121	0.935484	16.5517	139	22	112	0.964029	16.4179	0.992424	1	0.985612	14.3312
tRNA-Gly-CCC-2-1	GlyCCC	68	70	122	15	103	0.967213	12.7119	156	25	125	0.961538	16.6667	143	19	119	0.965035	13.7681	124	16	104	0.967742	13.3333	165	29	130	0.963636	18.239	145	20	120	0.965517	14.2857	0.983871	0.945455	0.986207	14.3822
tRNA-Gly-TCC-2-6	GlyTCC	47	48	265	80	185	1	30.1887	341	108	233	1	31.6716	364	96	268	1	26.3736	266	81	185	1	30.4511	342	109	233	1	31.8713	366	98	268	1	26.776	0.996241	0.997076	0.994536	29.4113
tRNA-Gly-TCC-2-6	GlyTCC	48	49	269	45	224	1	16.7286	339	71	268	1	20.944	366	72	294	1	19.6721	270	46	224	1	17.037	340	72	268	1	21.1765	368	74	294	1	20.1087	0.996296	0.997059	0.994565	19.1149
tRNA-Gly-TCC-2-6	GlyTCC	49	50	271	18	253	1	6.64207	346	38	308	1	10.9827	366	27	339	1	7.37705	272	19	253	1	6.98529	347	39	308	1	11.2392	368	29	339	1	7.88043	0.996324	0.997118	0.994565	8.33392
tRNA-Ile-AAT-5-4	IleAAT	49	48	32	8	24	1	25	43	7	36	1	16.2791	43	10	33	1	23.2558	32	8	24	1	25	43	7	36	1	16.2791	43	10	33	1	23.2558	1	1	1	21.5116
tRNA-Ile-TAT-2-3	IleTAT	93	72	92	13	79	1	14.1304	154	16	136	0.987013	10.5263	79	13	66	1	16.4557	92	13	79	1	14.1304	154	16	136	0.987013	10.5263	79	13	66	1	16.4557	1	1	1	13.7041
tRNA-iMet-CAT-1-1	iMetCAT	47	48	464	196	268	1	42.2414	676	230	446	1	34.0237	598	243	355	1	40.6355	464	196	268	1	42.2414	676	230	446	1	34.0237	598	243	355	1	40.6355	1	1	1	38.9668
tRNA-iMet-CAT-1-2	iMetCAT	47	48	71	27	44	1	38.0282	121	33	88	1	27.2727	103	35	68	1	33.9806	71	27	44	1	38.0282	121	33	88	1	27.2727	103	35	68	1	33.9806	1	1	1	33.0938
tRNA-iMet-CAT-1-4	iMetCAT	47	48	144	65	79	1	45.1389	224	94	130	1	41.9643	175	51	124	1	29.1429	144	65	79	1	45.1389	224	94	130	1	41.9643	175	51	124	1	29.1429	1	1	1	38.7487
tRNA-iMet-CAT-1-6	iMetCAT	47	48	203	50	153	1	24.6305	299	76	223	1	25.4181	254	64	190	1	25.1969	203	50	153	1	24.6305	299	76	223	1	25.4181	254	64	190	1	25.1969	1	1	1	25.0818
tRNA-Leu-CAA-2-1	LeuCAA	35	34	609	485	124	1	79.6388	781	567	213	0.99872	72.6923	587	445	142	1	75.8092	609	485	124	1	79.6388	781	567	213	0.99872	72.6923	587	445	142	1	75.8092	1	1	1	76.0468
tRNA-Leu-CAA-3-1	LeuCAA	35	34	250	172	77	0.996	69.0763	343	210	133	1	61.2245	193	129	64	1	66.8394	250	172	77	0.996	69.0763	343	210	133	1	61.2245	193	129	64	1	66.8394	1	1	1	65.7134
tRNA-Leu-CAA-1-2	LeuCAA	35	34	2254	1551	702	0.999556	68.8415	3084	2075	1009	1	67.2827	2603	1669	934	1	64.1183	2254	1551	702	0.999556	68.8415	3085	2076	1009	1	67.2934	2603	1669	934	1	64.1183	1	0.999676	1	66.7475
tRNA-Leu-CAA-1-1	LeuCAA	35	34	1149	937	212	1	81.5492	1480	1171	309	1	79.1216	1497	1244	253	1	83.0995	1149	937	212	1	81.5492	1480	1171	309	1	79.1216	1497	1244	253	1	83.0995	1	1	1	81.2568
tRNA-Leu-CAA-4-1	LeuCAA	35	34	838	326	512	1	38.9021	1073	407	666	1	37.931	970	367	603	1	37.8351	838	326	512	1	38.9021	1073	407	666	1	37.931	970	367	603	1	37.8351	1	1	1	38.2227
tRNA-Leu-CAA-1-1	LeuCAA	81	48	703	91	611	0.998578	12.963	907	121	785	0.998897	13.3554	960	101	858	0.998958	10.5318	703	91	611	0.998578	12.963	907	121	785	0.998897	13.3554	960	101	858	0.998958	10.5318	1	1	1	12.2834
tRNA-Leu-TAA-4-1	LeuTAA	58	48	6632	1421	5210	0.999849	21.4296	7254	1321	5932	0.999862	18.2132	7238	1210	6026	0.999724	16.7219	6632	1421	5210	0.999849	21.4296	7255	1322	5932	0.999862	18.2244	7238	1210	6026	0.999724	16.7219	1	0.999862	1	18.7882
tRNA-Leu-TAG-3-1	LeuTAG	57	48	849	111	738	1	13.0742	1105	140	965	1	12.6697	1105	115	990	1	10.4072	849	111	738	1	13.0742	1106	140	966	1	12.6582	1105	115	990	1	10.4072	1	0.999096	1	12.0504
tRNA-Lys-CTT-2-4	LysCTT	48	48	228	58	170	1	25.4386	375	108	266	0.997333	28.877	328	101	227	1	30.7927	228	58	170	1	25.4386	375	108	266	0.997333	28.877	328	101	227	1	30.7927	1	1	1	28.3694
tRNA-Lys-CTT-1-1	LysCTT	48	48	116	98	18	1	84.4828	124	90	34	1	72.5806	147	120	27	1	81.6327	116	98	18	1	84.4828	124	90	34	1	72.5806	147	120	27	1	81.6327	1	1	1	79.5654
tRNA-Lys-CTT-1-2	LysCTT	48	48	79	70	9	1	88.6076	107	92	15	1	85.9813	108	87	21	1	80.5556	79	70	9	1	88.6076	108	93	15	1	86.1111	108	87	21	1	80.5556	1	0.990741	1	85.0482
tRNA-Lys-CTT-2-1	LysCTT	48	48	91	67	24	1	73.6264	124	96	28	1	77.4194	147	119	28	1	80.9524	91	67	24	1	73.6264	124	96	28	1	77.4194	147	119	28	1	80.9524	1	1	1	77.3327
tRNA-Lys-CTT-2-2	LysCTT	48	48	116	57	59	1	49.1379	171	99	72	1	57.8947	181	107	74	1	59.116	116	57	59	1	49.1379	171	99	72	1	57.8947	181	107	74	1	59.116	1	1	1	55.3829
tRNA-Lys-CTT-2-3	LysCTT	48	48	100	72	28	1	72	124	76	48	1	61.2903	123	96	27	1	78.0488	100	72	28	1	72	124	76	48	1	61.2903	123	96	27	1	78.0488	1	1	1	70.4464
tRNA-Lys-CTT-2-5	LysCTT	48	48	83	60	23	1	72.2892	112	93	19	1	83.0357	104	78	26	1	75	83	60	23	1	72.2892	112	93	19	1	83.0357	104	78	26	1	75	1	1	1	76.775
tRNA-Lys-CTT-3-1	LysCTT	48	48	105	53	52	1	50.4762	155	95	60	1	61.2903	179	118	61	1	65.9218	105	53	52	1	50.4762	156	96	60	1	61.5385	179	118	61	1	65.9218	1	0.99359	1	59.2294
tRNA-Lys-CTT-4-1	LysCTT	48	48	72	56	16	1	77.7778	136	110	26	1	80.8824	133	104	29	1	78.1955	72	56	16	1	77.7778	136	110	26	1	80.8824	133	104	29	1	78.1955	1	1	1	78.9519
tRNA-Lys-CTT-6-1	LysCTT	48	48	96	79	17	1	82.2917	117	91	26	1	77.7778	85	67	18	1	78.8235	96	79	17	1	82.2917	117	91	26	1	77.7778	85	67	18	1	78.8235	1	1	1	79.631
tRNA-Lys-CTT-1-1	LysCTT	72	72	45	10	35	1	22.2222	61	9	50	0.967213	15.2542	80	11	69	1	13.75	45	10	35	1	22.2222	61	9	50	0.967213	15.2542	80	11	69	1	13.75	1	1	1	17.0755
tRNA-Lys-TTT-3-1	LysTTT	48	48	198	48	150	1	24.2424	216	50	166	1	23.1481	263	82	181	1	31.1787	198	48	150	1	24.2424	216	50	166	1	23.1481	264	83	181	1	31.4394	1	1	0.996212	26.1898
tRNA-Lys-TTT-3-3	LysTTT	48	48	44	18	26	1	40.9091	53	24	29	1	45.283	93	59	34	1	63.4409	44	18	26	1	40.9091	54	25	29	1	46.2963	94	60	34	1	63.8298	1	0.981481	0.989362	49.8777
tRNA-Lys-TTT-3-4	LysTTT	48	48	33	23	10	1	69.697	51	30	21	1	58.8235	83	52	31	1	62.6506	33	23	10	1	69.697	51	30	21	1	58.8235	83	52	31	1	62.6506	1	1	1	63.7237
tRNA-Lys-TTT-3-5	LysTTT	48	48	44	29	15	1	65.9091	63	36	27	1	57.1429	83	49	34	1	59.0361	44	29	15	1	65.9091	63	36	27	1	57.1429	83	49	34	1	59.0361	1	1	1	60.696
tRNA-Lys-TTT-3-1	LysTTT	49	49	197	43	154	1	21.8274	216	44	172	1	20.3704	269	104	165	1	38.6617	197	43	154	1	21.8274	216	44	172	1	20.3704	270	105	165	1	38.8889	1	1	0.996296	26.9532
tRNA-Lys-TTT-3-3	LysTTT	49	49	44	34	10	1	77.2727	53	33	20	1	62.2642	94	77	17	1	81.9149	44	34	10	1	77.2727	54	34	20	1	62.963	95	78	17	1	82.1053	1	0.981481	0.989474	73.8173
tRNA-Lys-TTT-3-4	LysTTT	49	49	33	31	2	1	93.9394	51	45	6	1	88.2353	83	78	5	1	93.9759	33	31	2	1	93.9394	51	45	6	1	88.2353	83	78	5	1	93.9759	1	1	1	92.0502
tRNA-Lys-TTT-3-5	LysTTT	49	49	44	40	4	1	90.9091	63	53	10	1	84.127	83	71	12	1	85.5422	44	40	4	1	90.9091	63	53	10	1	84.127	83	71	12	1	85.5422	1	1	1	86.8594
tRNA-Ser-ACT-1-1	SerACT	72	72	109	53	46	0.908257	53.5354	175	89	70	0.908571	55.9748	159	69	67	0.855346	50.7353	109	53	46	0.908257	53.5354	175	89	70	0.908571	55.9748	159	69	67	0.855346	50.7353	1	1	1	53.4152
tRNA-Ser-CGA-4-1	SerCGA	57	48	33	13	20	1	39.3939	63	20	43	1	31.746	55	18	37	1	32.7273	33	13	20	1	39.3939	63	20	43	1	31.746	55	18	37	1	32.7273	1	1	1	34.6224
tRNA-Ser-GCT-6-1	SerGCT	59	48	618	349	269	1	56.4725	1022	495	526	0.999022	48.4819	595	331	264	1	55.6303	618	349	269	1	56.4725	1023	496	526	0.999022	48.5323	595	331	264	1	55.6303	1	0.999022	1	53.5282
tRNA-Ser-GCT-1-1	SerGCT	57	48	89	16	73	1	17.9775	92	20	72	1	21.7391	86	16	70	1	18.6047	89	16	73	1	17.9775	92	20	72	1	21.7391	86	16	70	1	18.6047	1	1	1	19.4404
tRNA-Ser-GCT-2-1	SerGCT	57	48	80	14	66	1	17.5	95	21	74	1	22.1053	58	19	39	1	32.7586	80	14	66	1	17.5	95	21	74	1	22.1053	58	19	39	1	32.7586	1	1	1	24.1213
tRNA-Ser-GCT-3-1	SerGCT	57	48	67	18	49	1	26.8657	90	27	63	1	30	79	25	54	1	31.6456	67	18	49	1	26.8657	90	27	63	1	30	79	25	54	1	31.6456	1	1	1	29.5037
tRNA-Ser-GCT-4-2	SerGCT	57	48	244	95	149	1	38.9344	321	116	205	1	36.1371	254	109	145	1	42.9134	244	95	149	1	38.9344	321	116	205	1	36.1371	254	109	145	1	42.9134	1	1	1	39.3283
tRNA-Ser-GCT-5-1	SerGCT	57	48	118	42	76	1	35.5932	184	70	114	1	38.0435	111	50	61	1	45.045	118	42	76	1	35.5932	184	70	114	1	38.0435	111	50	61	1	45.045	1	1	1	39.5606
tRNA-Thr-TGT-2-1	ThrTGT	48	48	87	64	23	1	73.5632	100	81	19	1	81	83	69	14	1	83.1325	87	64	23	1	73.5632	100	81	19	1	81	83	69	14	1	83.1325	1	1	1	79.2319
tRNA-Thr-TGT-4-1	ThrTGT	48	48	114	38	76	1	33.3333	158	64	94	1	40.5063	148	51	97	1	34.4595	114	38	76	1	33.3333	158	64	94	1	40.5063	148	51	97	1	34.4595	1	1	1	36.0997
tRNA-Thr-TGT-5-1	ThrTGT	48	48	56	21	35	1	37.5	89	37	52	1	41.573	66	29	37	1	43.9394	56	21	35	1	37.5	89	37	52	1	41.573	66	29	37	1	43.9394	1	1	1	41.0041
tRNA-Tyr-GTA-5-1	TyrGTA	68	48	588	59	528	0.998299	10.0511	752	72	680	1	9.57447	655	44	611	1	6.71756	588	59	528	0.998299	10.0511	752	72	680	1	9.57447	655	44	611	1	6.71756	1	1	1	8.78104
tRNA-Tyr-GTA-2-1	TyrGTA	64	48	568	68	500	1	11.9718	526	56	470	1	10.6464	604	54	550	1	8.9404	568	68	500	1	11.9718	526	56	470	1	10.6464	604	54	550	1	8.9404	1	1	1	10.5195
tRNA-Tyr-GTA-5-5	TyrGTA	64	48	158	25	133	1	15.8228	241	31	210	1	12.8631	195	19	176	1	9.74359	158	25	133	1	15.8228	241	31	210	1	12.8631	195	19	176	1	9.74359	1	1	1	12.8098
