# Supplementary material for: Multiple links between 5-methylcytosine content of mRNA and translation
Source: BMC Biol. 2020 Apr 15;18:40. doi: 10.1186/s12915-020-00769-5 (PMC7158060; doi:10.1186/s12915-020-00769-5)
Supplement: Supplementary file 12 — Table S6. Description of candidate sites analysed by amplicon bsRNA-seq. Each site is identified by genomic coordinates. Average non-conversion (MM) and average coverage (MCov) is given for the dataset indicated at the top. The Methyltransfrase identified to be responsible for methylation along with the sequence context of the candidate site are also indicated. [file 12915_2020_769_MOESM12_ESM.xlsx]

## Sheet: Table S6
Table S6: Description of candidate sites analysed by amplicon bsRNA-seq. Each site is identified by genomic coordinates. Average non-conversion (MM) and average coverage (MCov) is given for the dataset indicated at the top. The Methyltransfrase identified to be responsible for methylation along with the sequence context of the candidate site are also indicated.
								HeLa amplicon bsRNA-seq								Prostate amplicon bsRNA-seq
								MM (% ± SD)				MCov				MM (% ± SD)				MCov
gene	GRCh37 site	GRCh38 site	site position	site context	MTase	polysome MM	polysome MCov	DNMT1 KD	NSUN2 KD	NTC	TRDMT1 KD	DNMT1 KD	NSUN2 KD	NTC	TRDMT1 KD	LNCaP NTC	LNCaP NSUN2 KD	LNCaP WT	PrEC WT	LNCaP NTC	LNCaP NSUN2 KD	LNCaP WT	PrEC WT
"exploratory"
CAGE1	chr6:7339258	chr6:7339025	AL139095.2 in intron	gTgCTggg	NSUN2	21.1 ± 3.8	1,218 ± 104	21.7	1.8	43.3	44.3	497	434	418	566	-	-	-	-	-	-	-	-
CINP	chr14:102814850	chr14:102348513	3UTR	CACCAggc	NSUN2	55.6 ± 2.9	1,663 ± 245	30	0.2	48.4	6.4	21,816	12,901	17,606	15,420	-	-	-	-	-	-	-	-
MCFD2	chr2:47131531	chr2:46904392	3UTR	TTCCAggt	NSUN2	53.9 ± 4.3	325 ± 56	59.2	2	57.2	63	6,180	3,774	4,226	4,996	-	-	-	-	-	-	-	-
NAPRT	chr8:144658943	chr8:143576773	CDS	gAgCAggT	NSUN2	-	3 ± 1	35.6	0.7	51.3	37.2	14,686	12,589	12,032	14,738	-	-	-	-	-	-	-	-
NDUFB7	chr19:14677651	chr19:14566839	CDS	gTgCAAgC	NSUN2	67.0 ± 1.7	9,547 ± 1,632	56.9	5	55.1	44.9	18,414	16,720	18,429	19,055	-	-	-	-	-	-	-	-
NSUN5P2	chr7:72419023	chr7:72948484	pseudogene	TAgCAgAg	NSUN2	62.5 ± 3.8	390 ± 102	21	1.6	45.6	46.2	3,465	5,093	4,425	4,636	-	-	-	-	-	-	-	-
OSBPL8	chr12:76953256	chr12:76559476	5UTR	TTACgggg	NSUN2	66.2 ± 1.0	876 ± 85	27.4	0.1	74.2	49.1	108,393	101,158	92,018	110575	-	-	-	-	-	-	-	-
PWP2	chr21:45547952	chr21:44128071	CDS	TCACCAgg	NSUN2	-	4 ± 2	-	-	-	-	-	-	-	-	28.6	0.1	18.4 ± 4.3	33.4 ± 5.7	17717	20573	28,185 ± 5,936	24,353 ± 1,306
RPPH1	chr14:20811393	chr14:20343234	non-coding	gggCAggA	NSUN2	55.5 ± 1.7	1,656,746 ± 139,861	52.4	9.3	65.1	63.8	13,600	12,358	10,726	13,445	-	-	-	-	-	-	-	-
RPS3	chr11:75115721	chr11:75404677	CDS	gTgCTggg	NSUN2	21.5 ± 2.6	68,623 ± 6,304	21.2	2.5	43.2	45.1	45,253	37,650	38,479	53,179	-	-	-	-	-	-	-	-
RTN3	chr11:63526363	chr11:63758891	3UTR	CCCCAggg	NSUN2	72.2 ± 2.8	1,180 ± 160	70.5	8.3	61.2	57.7	35,439	30,536	28,204	32,146	61.2	7.8	39.7 ± 3.5	39.1 ± 0.1	14812	13747	13,820 ± 804	17,113 ± 2,612
SCARNA2	chr1:109643130	chr1:109100508	non-coding	TCCCggAg	NSUN2	39.7 ± 1.1	3,808 ± 138	46.4	6.1	55.7	53.2	92,926	77,875	64,668	81,789	52.5	7.2	48.7 ± 8.5	23.6 ± 0.9	51749	66742	61,076 ± 2,117	65,249 ± 7,731
SCO1	chr17:10600616	chr17:10697299	CDS	CTgCgAgg	NSUN2	34.8 ± 2.5	1,318 ± 147	21.4	0.3	50.9	36.5	6,432	5,563	6,259	9,501	-	-	-	-	-	-	-	-
snoRD62B	chr9:134365928	chr9:131490541	non-coding	UAGCAGGG	NSUN2	-	7 ± 1	58.1	8.8	54.4	64	90,244	90,999	89,228	109,033	50.4	8.6	63.4 ± 7.6	55.0 ± 8.8	40050	16884	37,087 ± 11,803	50,617 ± 13,518
SZRD1	chr1:16723150	chr1:16396655	3UTR	TTTCggAg	NSUN2	84.8 ± 0.5	522 ± 335	67.1	3.6	85.5	66.3	101,269	82,415	71,108	81,923	73.1	0.3	72.3 ± 26.4	36.5 ± 35.5	60616	57607	59,723 ± 3,923	67,720 ± 1,706
"in -depth"
CCT5	chr5:10250516	chr5:10250404	CDS	gATCAggA	likely NSUN2	10.5 ± 0.7	15,019 ± 3,227	-	0.9 ± 0.8	4.5 ± 2.4	5.5 ± 1.0	-	11,979 ± 5,164	11,448 ± 4,378	18,481 ± 7,141	-	-	-	-	-	-	-	-
GID8	chr20:61576476	chr20:62945124	3UTR	ATgCAgAg	NSUN2	25.7 ± 3.4	1,438 ± 139	-	0.3 ± 0.1	21.9 ± 10.5	23.9 ± 9.6	-	18,622 ± 1,796	37,649 ± 37,906	21,120 ± 7,836	-	-	-	-	-	-	-	-
GIPC1	chr19:14591226	chr19:14480414	CDS	TAACgggC	NSUN2	43.2 ± 3.1	1,688 ± 69	-	0.1 ± 0.1	20.5 ± 0.1	23.9 ± 2.7	-	3,717 ± 1,452	3,387 ± 1,685	6,173 ± 6,529	-	-	-	-	-	-	-	-
NSUN2	chr5:6600023	chr5:6599910	3UTR	CAgCgggg	likely NSUN2	38.5 ± 1.4	1,894 ± 225	-	0.2 ± 0	40.1 ± 20.8	13.7 ± 13.7	-	14,077 ± 8,295	10,433 ± 3,832	9,800 ± 1,947	-	-	-	-	-	-	-	-
PIGG	chr4:517553	chr4:523764	CDS	CCCCTCTA	other MTase	24.2 ± 2.1	190 ± 2	-	32.4 ± 8.4	23.3 ± 5.5	19.7 ± 2.8	-	7,284 ± 3,429	7,727 ± 3,347	6,790 ± 2,201	-	-	-	-	-	-	-	-
RPS3	chr11:75115721	chr11:75404677	CDS	gTgCTggg	NSUN2	21.5 ± 2.6	68,623 ± 6,304	-	1.5 ± 0.1	13.4 ± 0.6	17.6 ± 4.2	-	2,489 ± 3,421	8,534 ± 4,760	6,401 ± 1,425	-	-	-	-	-	-	-	-
SRRT	chr7:100478967	chr7:100881346	CDS	AATCggCg	NSUN2	62.8 ± 3.2	371 ± 51	-	0.2 ± 0.2	77.4 ± 14.8	53.7 ± 10.4	-	8,111 ± 1,594	8,708 ± 3,737	10,074 ± 1,880	40.9	0.6	31.8 ± 6.4	89.1 ± 7.7	35909	30509	29,486 ± 1,286	33,482 ± 443
ZDHHC8	chr22:20119416	chr22:20131893	5UTR	CCCCggCC	other MTase	-	35 ± 13	-	42.8 ± 2.0	41.7 ± 0.6	40.8 ± 1.8	-	2,271 ± 1,010	1,634 ± 1,354	1,768 ± 437	-	-	-	-	-	-	-	-
