# Supplementary material for: Multiple links between 5-methylcytosine content of mRNA and translation
Source: BMC Biol. 2020 Apr 15;18:40. doi: 10.1186/s12915-020-00769-5 (PMC7158060; doi:10.1186/s12915-020-00769-5)
Supplement: Supplementary file 14 — Table S7. GO annotation of candidate transcriptome-wide m5C sites identified in polysome bsRNA-seq. [file 12915_2020_769_MOESM14_ESM.xlsx]

## Sheet: Cellular Component
ID	Description	GeneRatio	BgRatio	pvalue	p.adjust	qvalue	geneID	Count
GO:0005925	focal adhesion	36/663	393/18698	2.09675e-07	6.17336e-05	5.00608e-05	MCAM/CD59/RPS3/CORO1C/RPLP0/ENAH/LMO7/RPS29/MAP2K1/RPLP1/RPS2/MAPK3/MPRIP/RPL27/ITGA3/MRC2/RPL38/ACTN4/NECTIN2/RPS5/STX16/LIMS1/ITGA6/MYH9/PPP1CB/ACTR2/PDCD6IP/LIMD1/GAK/MARCKS/IGF2R/HMGA1/DST/PPIA/PABPC1/PTK2	36
GO:0005924	cell-substrate adherens junction	36/663	396/18698	2.52641e-07	6.17336e-05	5.00608e-05	MCAM/CD59/RPS3/CORO1C/RPLP0/ENAH/LMO7/RPS29/MAP2K1/RPLP1/RPS2/MAPK3/MPRIP/RPL27/ITGA3/MRC2/RPL38/ACTN4/NECTIN2/RPS5/STX16/LIMS1/ITGA6/MYH9/PPP1CB/ACTR2/PDCD6IP/LIMD1/GAK/MARCKS/IGF2R/HMGA1/DST/PPIA/PABPC1/PTK2	36
GO:0030055	cell-substrate junction	36/663	401/18698	3.42965e-07	6.17336e-05	5.00608e-05	MCAM/CD59/RPS3/CORO1C/RPLP0/ENAH/LMO7/RPS29/MAP2K1/RPLP1/RPS2/MAPK3/MPRIP/RPL27/ITGA3/MRC2/RPL38/ACTN4/NECTIN2/RPS5/STX16/LIMS1/ITGA6/MYH9/PPP1CB/ACTR2/PDCD6IP/LIMD1/GAK/MARCKS/IGF2R/HMGA1/DST/PPIA/PABPC1/PTK2	36
GO:0044445	cytosolic part	25/663	255/18698	4.60447e-06	0.000621603	0.000504068	MMS19/PSMC3/RPS3/RPLP0/PFKM/RPS26/RPS29/RPS27L/RPLP1/RSL1D1/RPS2/RPL27/DHX33/RPL38/KXD1/RPL28/RPS5/RPS28/CCT7/PSMD2/EIF4G1/RPSA/CCT5/PSMC2/RPL35	25
GO:0022626	cytosolic ribosome	16/663	123/18698	7.26422e-06	0.000784535	0.000636192	RPS3/RPLP0/RPS26/RPS29/RPS27L/RPLP1/RSL1D1/RPS2/RPL27/RPL38/RPL28/RPS5/RPS28/EIF4G1/RPSA/RPL35	16
GO:0022624	proteasome accessory complex	7/663	24/18698	1.39481e-05	0.00125533	0.00101797	PSMC3/PSMD11/PSMD3/PSME3/ADRM1/PSMD2/PSMC2	7
GO:0033116	endoplasmic reticulum-Golgi intermediate compartment membrane	11/663	68/18698	2.49739e-05	0.00192656	0.00156228	CD59/RAB1B/ERGIC2/LMAN1/SLC35C2/MCFD2/GORASP1/COL7A1/LMAN2/TMED9/BCAP31	11
GO:0022627	cytosolic small ribosomal subunit	9/663	48/18698	4.07678e-05	0.00275183	0.0022315	RPS3/RPS26/RPS29/RPS27L/RPS2/RPS5/RPS28/EIF4G1/RPSA	9
GO:0005840	ribosome	22/663	242/18698	5.40846e-05	0.00303307	0.00245957	LARP4B/RPS3/GCN1/RPLP0/RPS26/MRPL52/RPS29/RPS27L/RPLP1/RSL1D1/RPS2/RPL27/RPL38/EEF2/RPL28/RPS5/RPS28/MRPS25/SERP1/EIF4G1/RPSA/RPL35	22
GO:0005844	polysome	11/663	74/18698	5.6168e-05	0.00303307	0.00245957	LARP4B/RPS3/GCN1/RPS26/AGO1/RPS29/RPL38/EEF2/RPS28/EIF4G1/AGO2	11
GO:0005838	proteasome regulatory particle	6/663	21/18698	6.68209e-05	0.0032803	0.00266005	PSMC3/PSMD11/PSMD3/ADRM1/PSMD2/PSMC2	6
GO:1904813	ficolin-1-rich granule lumen	14/663	124/18698	0.000129134	0.00581105	0.00471228	PSMC3/PSMD11/PSMD3/EEF2/ACTR2/KCMF1/PSMD2/APEH/EEF1A1/PSMC2/DBNL/PPIA/GUSB/PDAP1	14
GO:1990752	microtubule end	6/663	26/18698	0.000243703	0.010123	0.00820894	KIF2C/MYO5A/KIF18B/DCTN1/DST/CAMSAP1	6
GO:0008180	COP9 signalosome	7/663	37/18698	0.000277885	0.0107184	0.00869175	AMOTL1/COPS7A/GRB2/PLCG1/MYH9/BASP1/COPS5	7
GO:0035371	microtubule plus-end	5/663	18/18698	0.000322037	0.0110112	0.00892917	KIF2C/MYO5A/KIF18B/DCTN1/DST	5
GO:0101002	ficolin-1-rich granule	17/663	185/18698	0.000326258	0.0110112	0.00892917	PSMC3/UBR4/PSMD11/PSMD3/ADGRE3/EEF2/ACTR2/KCMF1/PSMD2/APEH/DIAPH1/EEF1A1/PSMC2/DBNL/PPIA/GUSB/PDAP1	17
GO:0030135	coated vesicle	22/663	276/18698	0.00035926	0.0114118	0.009254	CD59/DVL1/ECE1/PEF1/AP1G2/STON2/FURIN/AP2B1/WIPI1/LMAN1/AP1M2/AP2A1/AP1B1/MCFD2/COL7A1/LMAN2/TMED9/IGF2R/DBNL/DENND1A/SEC16A/BCAP31	22
GO:0005604	basement membrane	11/663	92/18698	0.000406218	0.0114366	0.00927416	LAMC1/COL4A1/COL4A2/ITGA6/COL7A1/LAMA4/DST/LAMB1/LOXL2/LAMC3/COL4A5	11
GO:0016442	RISC complex	4/663	11/18698	0.000423579	0.0114366	0.00927416	TARBP2/AGO1/LIMD1/AGO2	4
GO:0031332	RNAi effector complex	4/663	11/18698	0.000423579	0.0114366	0.00927416	TARBP2/AGO1/LIMD1/AGO2	4
GO:0044391	ribosomal subunit	17/663	193/18698	0.000532966	0.0130795	0.0106063	RPS3/RPLP0/RPS26/MRPL52/RPS29/RPS27L/RPLP1/RSL1D1/RPS2/RPL27/RPL38/RPL28/RPS5/RPS28/EIF4G1/RPSA/RPL35	17
GO:0031965	nuclear membrane	23/663	304/18698	0.000556421	0.0130795	0.0106063	NUP133/GAPDH/OSBPL8/AKIRIN1/IPO5/DDX19B/DDX19A/CASC3/SLC16A3/TXNL4A/MCM3AP/RANGAP1/LRPPRC/NUP210/SHISA5/APEH/RNF123/PDE4D/PAPD7/ITPR3/INTS1/DTX2/QSOX2	23
GO:0042788	polysomal ribosome	6/663	30/18698	0.000557088	0.0130795	0.0106063	LARP4B/RPS26/RPS29/RPL38/EEF2/RPS28	6
GO:0030867	rough endoplasmic reticulum membrane	6/663	31/18698	0.0006703	0.0150818	0.01223	RPS26/RPS29/RPL27/RPS28/PLOD3/BCAP31	6
GO:0005635	nuclear envelope	30/663	455/18698	0.000881672	0.0190441	0.0154432	TNKS2/NUP133/GAPDH/OSBPL8/AKIRIN1/IPO5/MAPK3/DDX19B/DDX19A/CASC3/GHDC/SLC16A3/TXNL4A/MCM3AP/RANGAP1/LRPPRC/DCTN1/NUP210/SHISA5/APEH/RNF123/PDE4D/PAPD7/IGF2R/ITPR3/DST/INTS1/MAD1L1/DTX2/QSOX2	30
GO:0015935	small ribosomal subunit	9/663	73/18698	0.00107481	0.0223229	0.018102	RPS3/RPS26/RPS29/RPS27L/RPS2/RPS5/RPS28/EIF4G1/RPSA	9
GO:0002102	podosome	6/663	34/18698	0.00111878	0.0223757	0.0181448	SH3PXD2A/SH3GL1/ACTR2/WDR1/AFAP1L1/DBNL	6
GO:0098554	cytoplasmic side of endoplasmic reticulum membrane	4/663	14/18698	0.00118017	0.0227604	0.0184568	RPS26/RPS29/RPL27/RPS28	4
GO:0000118	histone deacetylase complex	8/663	61/18698	0.0013433	0.0250132	0.0202836	SUDS3/CHD4/NCOR1/CHD3/RERE/MBD3/HDAC4/TBL1X	8
GO:0005793	endoplasmic reticulum-Golgi intermediate compartment	12/663	123/18698	0.00142233	0.0256019	0.020761	CD59/RAB1B/ERGIC2/MYO18A/LMAN1/SLC35C2/MCFD2/GORASP1/COL7A1/LMAN2/TMED9/BCAP31	12
GO:0005874	microtubule	27/663	408/18698	0.00148319	0.0258363	0.0209511	TUBGCP2/KIF1B/DVL1/PBXIP1/RCC2/NEK7/TUBA1C/NUDC/KIF26A/KIF2C/MYO5A/KCNAB2/NCOR1/KIF18B/PCNT/TTLL1/GTSE1/LRPPRC/CCT7/DCTN1/SERP1/CCT5/DST/CAMSAP1/MID1/MID1IP1/TBL1X	27
GO:1905368	peptidase complex	10/663	92/18698	0.00154688	0.0261035	0.0211678	PSMC3/PAAF1/SPG7/USP22/PSMD11/PSMD3/PSME3/ADRM1/PSMD2/PSMC2	10
GO:0030136	clathrin-coated vesicle	15/663	179/18698	0.00182444	0.0298544	0.0242094	DVL1/ECE1/AP1G2/STON2/FURIN/AP2B1/WIPI1/AP1M2/AP2A1/AP1B1/TMED9/IGF2R/DBNL/DENND1A/BCAP31	15
GO:0005938	cell cortex	21/663	296/18698	0.00210573	0.033444	0.0271203	EXOC6/SPTBN2/SPIRE2/FMNL1/EXOC7/GIPC1/ACTN4/WIPF1/NF2/MYH9/ACTR2/DCTN1/WDR1/RHOBTB3/MARCKS/DST/EEF1A1/DBNL/PTK2/SAPCD2/UNC13B	21
GO:0000502	proteasome complex	8/663	66/18698	0.00224481	0.0336722	0.0273053	PSMC3/PAAF1/PSMD11/PSMD3/PSME3/ADRM1/PSMD2/PSMC2	8
GO:0042641	actomyosin	8/663	66/18698	0.00224481	0.0336722	0.0273053	MYO5A/MYO18A/ACTN4/MYH9/HDAC4/PDCD6IP/WDR1/PTK2	8
GO:0005802	trans-Golgi network	16/663	202/18698	0.00232907	0.0339918	0.0275645	ARAP1/FURIN/MYO18A/AP2B1/WIPI1/AP1M2/STX16/ATG9A/AP1B1/BIRC6/PI4K2B/PAM/RHOBTB3/IGF2R/PLOD3/RABEPK	16
GO:1905369	endopeptidase complex	8/663	67/18698	0.00247173	0.0351246	0.0284831	PSMC3/PAAF1/PSMD11/PSMD3/PSME3/ADRM1/PSMD2/PSMC2	8
GO:0044420	extracellular matrix component	11/663	119/18698	0.00337994	0.0467992	0.0379502	LAMC1/COL4A1/COL4A2/ITGA6/COL7A1/LAMA4/DST/LAMB1/LOXL2/LAMC3/COL4A5	11
GO:0030131	clathrin adaptor complex	5/663	30/18698	0.00376902	0.0496407	0.0402545	AP1G2/AP2B1/AP1M2/AP2A1/AP1B1	5
GO:0097526	spliceosomal tri-snRNP complex	5/663	30/18698	0.00376902	0.0496407	0.0402545	EFTUD2/TXNL4A/SNRPD3/SNRNP200/ZMAT2	5

## Sheet: Biological Process
ID	Description	GeneRatio	BgRatio	pvalue	p.adjust	qvalue	geneID	Count
GO:0000184	nuclear-transcribed mRNA catabolic process, nonsense-mediated decay	21/649	120/17653	2.50569e-09	1.05214e-05	9.93307e-06	RPS3/SMG7/RPLP0/RPS26/RPS29/RPLP1/SMG1/RPS2/CASC3/RPL27/RPL38/CTIF/UPF1/RPL28/RPS5/RPS28/EIF4G1/RPSA/ETF1/PABPC1/RPL35	21
GO:0006402	mRNA catabolic process	37/649	351/17653	9.01039e-09	1.89173e-05	1.78595e-05	PKP3/PSMC3/RPS3/SMG7/MAPKAPK2/RPLP0/RPS26/AGO1/RPS29/RPLP1/EDC3/WDR61/SMG1/RPS2/SERBP1/PSMD11/PSMD3/CASC3/PSME3/RPL27/PRKCA/RPL38/CTIF/UPF1/RPL28/RPS5/RPS28/ZFP36L2/PSMD2/EIF4G1/RPSA/ETF1/PSMC2/PABPC1/AGO2/RPL35/SET	37
GO:0006401	RNA catabolic process	38/649	384/17653	3.14305e-08	4.39922e-05	4.15324e-05	PKP3/PSMC3/RPS3/SMG7/MAPKAPK2/RPLP0/RPS26/AGO1/RPS29/RPLP1/EDC3/WDR61/SMG1/RPS2/SERBP1/PSMD11/PSMD3/CASC3/PSME3/RPL27/PRKCA/RPL38/CTIF/UPF1/RPL28/RPS5/RPS28/ZFP36L2/LRPPRC/PSMD2/EIF4G1/RPSA/ETF1/PSMC2/PABPC1/AGO2/RPL35/SET	38
GO:0000956	nuclear-transcribed mRNA catabolic process	26/649	209/17653	5.63501e-08	5.91535e-05	5.58459e-05	RPS3/SMG7/RPLP0/RPS26/AGO1/RPS29/RPLP1/EDC3/WDR61/SMG1/RPS2/CASC3/RPL27/RPL38/CTIF/UPF1/RPL28/RPS5/RPS28/ZFP36L2/EIF4G1/RPSA/ETF1/PABPC1/AGO2/RPL35	26
GO:0019080	viral gene expression	23/649	190/17653	5.35677e-07	0.000379472	0.000358254	PSMC3/RPS3/RPLP0/NUP133/CCNT1/TARBP2/RPS26/RPS29/RPLP1/FURIN/RPS2/RPL27/RPL38/SMARCA4/RPL28/RPS5/RPS28/NELFCD/NUP210/RPSA/POLR2B/RPL35/NELFB	23
GO:0019083	viral transcription	22/649	176/17653	5.42232e-07	0.000379472	0.000358254	PSMC3/RPS3/RPLP0/NUP133/CCNT1/TARBP2/RPS26/RPS29/RPLP1/RPS2/RPL27/RPL38/SMARCA4/RPL28/RPS5/RPS28/NELFCD/NUP210/RPSA/POLR2B/RPL35/NELFB	22
GO:0034470	ncRNA processing	35/649	425/17653	7.8216e-06	0.00469184	0.00442949	BMS1/INTS11/RPS3/RPLP0/DHX37/TARBP1/TARBP2/RPS26/KRR1/INTS6/AGO1/RPS29/RPLP1/RSL1D1/RPS2/TBL3/CTU2/ELAC2/UTP6/RPL27/RPL38/POP4/PIH1D1/RPL28/RPS5/RPS28/RPSA/NSUN2/SRRT/INTS1/AGO2/CPSF1/CHD7/RPL35/URM1	35
GO:0006413	translational initiation	21/649	195/17653	1.06768e-05	0.00560401	0.00529066	RPS6KB2/RPS3/RPLP0/RPS26/RPS29/RPLP1/RPS2/RPL27/DHX33/RPL38/CTIF/RPL28/RPS5/RPS28/EIF4G1/RPSA/PABPC1/AGO2/COPS5/RPL35/EIF2S3	21
GO:0043414	macromolecule methylation	27/649	294/17653	1.25205e-05	0.0058415	0.00551487	WDR77/KMT2A/SETD1B/TARBP1/WDR61/RPS2/ICMT/PLD6/SUZ12/BRCA1/MBD3/EEF2/PIH1D1/TRIM28/ZNF335/SNRPD3/PICK1/NSD2/H2AFY/ETF1/NSUN2/EEF1A1/MEPCE/PHF19/FAM129B/EHMT1/KDM6A	27
GO:0022613	ribonucleoprotein complex biogenesis	37/649	475/17653	1.50961e-05	0.00633883	0.00598439	BMS1/PTEN/WDR77/WDR74/RPS3/RPLP0/DHX37/NVL/TARBP1/TARBP2/RPS26/KRR1/AGO1/RPS29/RPS27L/RPLP1/EDC3/RSL1D1/RPS2/TBL3/UTP6/RPL27/RPL38/TXNL4A/POP4/PIH1D1/RPL28/RPS5/RPS28/SNRPD3/SNRNP200/RPSA/LIMD1/AGO2/CHD7/RPL35/EIF2S3	37
GO:0070972	protein localization to endoplasmic reticulum	16/649	131/17653	2.52647e-05	0.00954229	0.00900873	RPS3/RPLP0/RPS26/RPS29/RPLP1/RPS2/RPL27/RPL38/RPL28/RPS5/RPS28/RPSA/GPAA1/RPL35/SEC16A/BCAP31	16
GO:0006614	SRP-dependent cotranslational protein targeting to membrane	13/649	91/17653	2.72702e-05	0.00954229	0.00900873	RPS3/RPLP0/RPS26/RPS29/RPLP1/RPS2/RPL27/RPL38/RPL28/RPS5/RPS28/RPSA/RPL35	13
GO:0071897	DNA biosynthetic process	21/649	209/17653	3.06075e-05	0.00988622	0.00933343	TNKS2/ISG15/SMG7/NEK7/MAPKAPK5/POLE/NVL/XRCC3/MAPK3/BRCA1/TRIM25/TK1/NPLOC4/RBBP8/CCT7/TERC/CCT5/FGFR4/POLM/PPIA/FAM129B	21
GO:0006479	protein methylation	19/649	180/17653	3.67564e-05	0.0102893	0.009714	WDR77/KMT2A/SETD1B/WDR61/RPS2/ICMT/SUZ12/BRCA1/EEF2/PIH1D1/ZNF335/SNRPD3/NSD2/H2AFY/ETF1/EEF1A1/PHF19/EHMT1/KDM6A	19
GO:0008213	protein alkylation	19/649	180/17653	3.67564e-05	0.0102893	0.009714	WDR77/KMT2A/SETD1B/WDR61/RPS2/ICMT/SUZ12/BRCA1/EEF2/PIH1D1/ZNF335/SNRPD3/NSD2/H2AFY/ETF1/EEF1A1/PHF19/EHMT1/KDM6A	19
GO:0016072	rRNA metabolic process	26/649	299/17653	4.60969e-05	0.0119867	0.0113164	BMS1/RPS3/RPLP0/DHX37/TARBP1/RPS26/KRR1/RPS29/RPLP1/RSL1D1/RPS2/TBL3/GTF3C1/UTP6/RPL27/RPL38/SMARCA4/POP4/PIH1D1/RPL28/RPS5/RPS28/RPSA/H2AFY/CHD7/RPL35	26
GO:0006613	cotranslational protein targeting to membrane	13/649	96/17653	4.85291e-05	0.0119867	0.0113164	RPS3/RPLP0/RPS26/RPS29/RPLP1/RPS2/RPL27/RPL38/RPL28/RPS5/RPS28/RPSA/RPL35	13
GO:0048199	vesicle targeting, to, from or within Golgi	11/649	72/17653	5.98474e-05	0.0139611	0.0131804	CD59/RAB1B/PPP6R3/PEF1/WIPI1/LMAN1/MCFD2/GORASP1/COL7A1/TMED9/SEC16A	11
GO:0006903	vesicle targeting	12/649	87/17653	7.84107e-05	0.0165873	0.0156598	CD59/RAB1B/PPP6R3/PEF1/WIPI1/LMAN1/AP1M2/MCFD2/GORASP1/COL7A1/TMED9/SEC16A	12
GO:0043902	positive regulation of multi-organism process	18/649	175/17653	8.20452e-05	0.0165873	0.0156598	OSBP/PC/PDE3A/CCNT1/TARBP2/GAPDH/MAPK3/PRKCA/SMARCA4/NELFCD/POLR2B/YTHDC2/PPIA/PABPC1/AGO2/LRSAM1/NELFB/UNC13B	18
GO:0045047	protein targeting to ER	13/649	101/17653	8.29562e-05	0.0165873	0.0156598	RPS3/RPLP0/RPS26/RPS29/RPLP1/RPS2/RPL27/RPL38/RPL28/RPS5/RPS28/RPSA/RPL35	13
GO:0042254	ribosome biogenesis	27/649	335/17653	0.000120694	0.0220556	0.0208224	BMS1/PTEN/WDR74/RPS3/RPLP0/DHX37/NVL/TARBP1/RPS26/KRR1/RPS29/RPS27L/RPLP1/RSL1D1/RPS2/TBL3/UTP6/RPL27/RPL38/POP4/PIH1D1/RPL28/RPS5/RPS28/RPSA/CHD7/RPL35	27
GO:0072599	establishment of protein localization to endoplasmic reticulum	13/649	105/17653	0.000124101	0.0220556	0.0208224	RPS3/RPLP0/RPS26/RPS29/RPLP1/RPS2/RPL27/RPL38/RPL28/RPS5/RPS28/RPSA/RPL35	13
GO:0006364	rRNA processing	23/649	265/17653	0.000128064	0.0220556	0.0208224	BMS1/RPS3/RPLP0/DHX37/TARBP1/RPS26/KRR1/RPS29/RPLP1/RSL1D1/RPS2/TBL3/UTP6/RPL27/RPL38/POP4/PIH1D1/RPL28/RPS5/RPS28/RPSA/CHD7/RPL35	23
GO:0032259	methylation	28/649	355/17653	0.000131315	0.0220556	0.0208224	WDR77/KMT2A/SETD1B/TARBP1/WDR61/RPS2/ICMT/PLD6/SUZ12/BRCA1/MBD3/EEF2/PIH1D1/TRIM28/ZNF335/SNRPD3/PICK1/METTL6/NSD2/H2AFY/ETF1/NSUN2/EEF1A1/MEPCE/PHF19/FAM129B/EHMT1/KDM6A	28
GO:0048194	Golgi vesicle budding	11/649	80/17653	0.000159074	0.0256905	0.024254	CD59/RAB1B/PPP6R3/PEF1/MYO18A/LMAN1/MCFD2/GORASP1/COL7A1/TMED9/SEC16A	11
GO:0006901	vesicle coating	10/649	68/17653	0.000178512	0.0277619	0.0262096	CD59/RAB1B/PPP6R3/PEF1/LMAN1/MCFD2/GORASP1/COL7A1/TMED9/SEC16A	10
GO:0007030	Golgi organization	15/649	139/17653	0.000185492	0.0278172	0.0262618	MAP2K1/MAPK3/MYO18A/NPLOC4/DYM/LMAN1/STX16/GORASP1/PI4K2B/GAK/CSNK1A1/LMAN2/TMED9/HACE1/SEC16A	15
GO:0043903	regulation of symbiosis, encompassing mutualism through parasitism	20/649	222/17653	0.000211347	0.0296798	0.0280203	ISG15/PSMC3/OSBP/PC/CCNT1/TARBP2/GAPDH/SNF8/TRIM25/EXOC7/ILF3/SMARCA4/NECTIN2/TRIM28/NELFCD/POLR2B/YTHDC2/PPIA/PABPC1/NELFB	20
GO:0043161	proteasome-mediated ubiquitin-dependent protein catabolic process	30/649	403/17653	0.000212049	0.0296798	0.0280203	DVL1/PSMC3/HECTD4/WNT10B/RNF11/CCNF/FBXL19/STUB1/PSMD11/PSMD3/PSME3/TRIM25/NPLOC4/NEDD4L/GIPC1/DDA1/CDC34/RBCK1/GTSE1/ERLEC1/WWTR1/PSMD2/SMARCC1/CSNK1A1/FAF2/PSMC2/FBXW5/MAN1B1/BCAP31/TBL1X	30
GO:0051569	regulation of histone H3-K4 methylation	6/649	25/17653	0.000234858	0.0318119	0.0300332	KMT2A/WDR61/BRCA1/PIH1D1/ZNF335/H2AFY	6
GO:1904355	positive regulation of telomere capping	5/649	17/17653	0.000283178	0.0368162	0.0347576	TNKS2/NEK7/MAPKAPK5/MAPK3/RTEL1	5
GO:1904358	positive regulation of telomere maintenance via telomere lengthening	7/649	36/17653	0.000289339	0.0368162	0.0347576	TNKS2/NEK7/MAPKAPK5/MAPK3/RTEL1/CCT7/CCT5	7
GO:0060828	regulation of canonical Wnt signaling pathway	22/649	263/17653	0.000299813	0.0370269	0.0349565	TNKS2/YAP1/DVL1/PSMC3/LRP5/WNT10B/IGFBP6/PFDN5/ANKRD10/PSMD11/PSMD3/PSME3/IGFBP2/WWTR1/PSMD2/LIMD1/CSNK1A1/PSMC2/TMEM64/MLLT3/EDA/TBL1X	22
GO:0010498	proteasomal protein catabolic process	32/649	453/17653	0.000337746	0.0405199	0.0382542	DVL1/PSMC3/HECTD4/WNT10B/POMT2/RNF11/CCNF/FBXL19/STUB1/SCO1/PSMD11/PSMD3/PSME3/TRIM25/NPLOC4/NEDD4L/GIPC1/DDA1/CDC34/RBCK1/GTSE1/ERLEC1/WWTR1/PSMD2/SMARCC1/CSNK1A1/FAF2/PSMC2/FBXW5/MAN1B1/BCAP31/TBL1X	32
GO:0035329	hippo signaling	7/649	38/17653	0.000410435	0.0478727	0.0451959	YAP1/TEAD1/AMOTL1/NF2/WWTR1/LIMD1/PJA2	7
GO:0034968	histone lysine methylation	12/649	104/17653	0.000433585	0.0483931	0.0456872	KMT2A/SETD1B/WDR61/SUZ12/BRCA1/PIH1D1/ZNF335/NSD2/H2AFY/PHF19/EHMT1/KDM6A	12
GO:0051568	histone H3-K4 methylation	8/649	50/17653	0.000437947	0.0483931	0.0456872	KMT2A/SETD1B/WDR61/BRCA1/PIH1D1/ZNF335/H2AFY/KDM6A	8
