# Supplementary material for: Multiple links between 5-methylcytosine content of mRNA and translation
Source: BMC Biol. 2020 Apr 15;18:40. doi: 10.1186/s12915-020-00769-5 (PMC7158060; doi:10.1186/s12915-020-00769-5)
Supplement: Supplementary file 16 — Table S8. A: Non-conversion level of high confidence candidate site across the four gradient fractions. Sites marked in red were assessed by amplicon bsRNA-seq. B: Clustering of protein-coding candidate sites across all four gradient fractions - F1234. Sites marked in red were assessed by amplicon bsRNA-seq. C: Clustering of protein-coding candidate sites across three gradient fractions - F234. Sites marked in red were assessed by amplicon bsRNA-seq. D: Differential methylation analysis by linear regression test across the gradient fractions. All high confidence candidate sites with sufficient coverage are included in this analysis. Sites with FDR < 0.05 are highlighted in red, sites with ≥10% relative negative or positive change are highlighted in green and yellow, respectively. [file 12915_2020_769_MOESM16_ESM.xlsx]

## Sheet: Transcriptome_Fractions
Table S8A: Non-conversion level of high confidence candidate site across the four gradient fractions. Sites marked in red were assessed by amplicon bsRNA-seq.
Loci	GeneSymbol	Transcript ID	Chrom	Start	End	Strand	Region	TranscriptType	coverage_LibB1	C_count_LibB1	T_count_LibB1	C+T/cov_LibB1	MethRate_LibB1	coverage_LibC1	C_count_LibC1	T_count_LibC1	C+T/cov_LibC1	MethRate_LibC1	coverage_LibE1	C_count_LibE1	T_count_LibE1	C+T/cov_LibE1	MethRate_LibE1	coverage_LibB2	C_count_LibB2	T_count_LibB2	C+T/cov_LibB2	MethRate_LibB2	coverage_LibC2	C_count_LibC2	T_count_LibC2	C+T/cov_LibC2	MethRate_LibC2	coverage_LibE2	C_count_LibE2	T_count_LibE2	C+T/cov_LibE2	MethRate_LibE2	coverage_LibB3	C_count_LibB3	T_count_LibB3	C+T/cov_LibB3	MethRate_LibB3	coverage_LibC3	C_count_LibC3	T_count_LibC3	C+T/cov_LibC3	MethRate_LibC3	coverage_LibE3
chr1:109100508:C:+	SCARNA2	ENST00000602755.1	chr1	109100507	109100508	+	ncRNA_exonic	lincRNA	2521	1014	1507	1	40.2221	2608	1021	1586	0.999617	39.1638	2620	1072	1548	1	40.916	906	355	550	0.998896	39.2265	954	351	603	1	36.7925	601	248	353	1	41.2646	231	87	144	1	37.6623	260	101	159	1	38.8462	257
chr1:16396655:C:+	SZRD1	ENST00000401088.8	chr1	16396654	16396655	+	3utr	protein_coding	14	13	1	1	92.8571	10	5	5	1	50	72	63	9	1	87.5	622	533	89	1	85.6913	117	106	11	1	90.5983	72	61	11	1	84.7222	217	175	41	0.995392	81.0185	152	129	23	1	84.8684	178
chr11:63758891:C:+	RTN3	ENST00000377819.9	chr11	63758890	63758891	+	3utr	protein_coding	67	61	6	1	91.0448	62	42	20	1	67.7419	156	127	29	1	81.4103	290	213	77	1	73.4483	99	73	26	1	73.7374	89	61	28	1	68.5393	492	311	181	1	63.2114	649	487	162	1	75.0385	504
chr11:75404677:C:+	RPS3	ENST00000531188.5	chr11	75404676	75404677	+	cds	protein_coding	11881	3629	8250	0.999832	30.5497	9713	2516	7195	0.999794	25.9088	9838	3047	6791	1	30.9717	35475	9469	26004	0.999944	26.6935	27578	6347	21228	0.999891	23.0172	19942	5739	14199	0.999799	28.7842	14936	2497	12438	0.999933	16.7191	19591	2760	16830	0.999949	14.0888	15187
chr12:76559476:C:-	OSBPL8	ENST00000261183.7	chr12	76559475	76559476	-	5utr	protein_coding	13	9	4	1	69.2308	3	2	1	1	66.6667	9	3	6	1	33.3333	104	67	37	1	64.4231	83	52	31	1	62.6506	57	35	22	1	61.4035	276	192	84	1	69.5652	402	263	139	1	65.4229	345
chr14:102348513:C:-	CINP	ENST00000216756.10	chr14	102348512	102348513	-	3utr	protein_coding	53	36	17	1	67.9245	66	40	26	1	60.6061	62	42	20	1	67.7419	568	342	226	1	60.2113	434	244	190	1	56.2212	263	151	112	1	57.4144	726	332	394	1	45.73	1265	703	562	1	55.5731	1028
chr14:20343234:C:-	RPPH1	ENST00000554988.1	chr14	20343233	20343234	-	ncRNA_exonic	antisense	1470612	763678	706644	0.999803	51.9395	1152256	562146	589906	0.999823	48.7952	1430512	733949	696266	0.999792	51.3174	219054	112535	106473	0.99979	51.384	238194	114088	124054	0.999782	47.9076	145972	74820	71107	0.999692	51.2722	53796	23471	30314	0.999796	43.6386	72581	34833	37729	0.999738	48.0045	64505
chr17:10697299:C:-	SCO1	ENST00000255390.9	chr17	10697298	10697299	-	cds	protein_coding	25	15	10	1	60	27	10	17	1	37.037	26	4	22	1	15.3846	168	65	103	1	38.6905	140	55	85	1	39.2857	88	34	54	1	38.6364	491	167	323	0.997963	34.0816	521	167	354	1	32.0537	420
chr19:14480414:C:-	GIPC1	ENST00000393033.8	chr19	14480413	14480414	-	cds	protein_coding	78	52	26	1	66.6667	75	47	28	1	62.6667	128	85	43	1	66.4062	230	124	106	1	53.913	202	107	95	1	52.9703	152	76	76	1	50	801	307	494	1	38.3271	954	393	561	1	41.195	834
chr19:14566839:C:-	NDUFB7	ENST00000215565.2	chr19	14566838	14566839	-	cds	protein_coding	185	132	53	1	71.3514	194	136	58	1	70.1031	166	123	43	1	74.0964	2938	2139	798	0.99966	72.8294	2180	1494	686	1	68.5321	1615	1144	471	1	70.8359	4395	2641	1754	1	60.091	8144	5396	2746	0.999754	66.2736	6042
chr2:46904392:C:-	MCFD2	ENST00000409105.5	chr2	46904391	46904392	-	3utr	protein_coding	NA	NA	NA	NA	NA	NA	NA	NA	NA	NA	7	4	3	1	57.1429	101	54	47	1	53.4653	93	56	37	1	60.2151	65	37	28	1	56.9231	119	47	72	1	39.4958	243	131	112	1	53.9095	172
chr20:62945124:C:+	GID8	ENST00000266069.4	chr20	62945123	62945124	+	3utr	protein_coding	34	13	21	1	38.2353	74	41	33	1	55.4054	53	28	25	1	52.8302	315	103	212	1	32.6984	205	59	146	1	28.7805	146	61	85	1	41.7808	747	126	621	1	16.8675	971	249	722	1	25.6437	770
chr5:10250404:C:+	CCT5	ENST00000280326.8	chr5	10250403	10250404	+	cds	protein_coding	128	39	89	1	30.4688	155	60	95	1	38.7097	147	48	99	1	32.6531	1572	392	1180	1	24.9364	1352	352	1000	1	26.0355	793	202	591	1	25.4729	1378	193	1185	1	14.0058	2559	452	2107	1	17.6631	2132
chr5:6599910:C:-	NSUN2	ENST00000264670.10	chr5	6599909	6599910	-	3utr	protein_coding	30	16	14	1	53.3333	29	8	21	1	27.5862	43	23	20	1	53.4884	263	95	168	1	36.1217	149	62	87	1	41.6107	104	42	62	1	40.3846	183	74	109	1	40.4372	269	114	155	1	42.3792	320
chr6:7339025:C:-	CAGE1	ENST00000502583.5	chr6	7339024	7339025	-	intronic	protein_coding	205	69	136	1	33.6585	195	45	150	1	23.0769	192	48	144	1	25	614	164	450	1	26.7101	460	103	357	1	22.3913	358	104	254	1	29.0503	248	41	207	1	16.5323	359	48	311	1	13.3705	267
chr7:100881346:C:+	SRRT	ENST00000614484.4	chr7	100881345	100881346	+	cds	protein_coding	5	1	4	1	20	4	3	1	1	75	11	10	1	1	90.9091	57	20	37	1	35.0877	23	9	14	1	39.1304	13	5	8	1	38.4615	41	22	19	1	53.6585	39	22	17	1	56.4103	52
chr7:72948484:C:-	NSUN5P2						intergenic	intergenic	15	10	5	1	66.6667	24	15	9	1	62.5	17	12	5	1	70.5882	347	240	107	1	69.1643	199	121	78	1	60.804	138	99	39	1	71.7391	92	41	51	1	44.5652	163	88	75	1	53.9877	96
chr1:1014332:C:+	ISG15	ENST00000624697.3	chr1	1014331	1014332	+	cds	protein_coding	28	8	20	1	28.5714	16	3	13	1	18.75	42	7	35	1	16.6667	204	40	164	1	19.6078	85	14	71	1	16.4706	101	21	80	1	20.7921	997	111	886	1	11.1334	899	146	753	1	16.2403	989
chr1:10379873:C:+	KIF1B	ENST00000377086.5	chr1	10379872	10379873	+	3utr	protein_coding	2	0	2	1	0	3	0	3	1	0	3	0	3	1	0	19	6	13	1	31.5789	8	2	6	1	25	3	1	2	1	33.3333	6	0	6	1	0	13	1	12	1	7.69231	8
chr1:111443904:C:-	WDR77	ENST00000235090.9	chr1	111443903	111443904	-	cds	protein_coding	8	0	8	1	0	7	4	3	1	57.1429	8	3	5	1	37.5	24	7	17	1	29.1667	24	3	21	1	12.5	14	4	10	1	28.5714	107	22	85	1	20.5607	206	35	171	1	16.9903	144
chr1:116949313:C:+	PTGFRN	ENST00000393203.2	chr1	116949312	116949313	+	cds	protein_coding	1	0	1	1	0	1	0	1	1	0	2	2	0	1	100	60	5	55	1	8.33333	21	5	16	1	23.8095	24	4	20	1	16.6667	48	1	47	1	2.08333	68	6	62	1	8.82353	65
chr1:1217040:C:-	SDF4	ENST00000263741.11	chr1	1217039	1217040	-	3utr	protein_coding	7	4	3	1	57.1429	9	4	5	1	44.4444	10	4	6	1	40	30	18	12	1	60	29	16	13	1	55.1724	14	5	9	1	35.7143	54	30	24	1	55.5556	42	28	13	0.97619	68.2927	62
chr1:1217041:C:-	SDF4	ENST00000263741.11	chr1	1217040	1217041	-	3utr	protein_coding	7	4	3	1	57.1429	9	4	5	1	44.4444	11	4	7	1	36.3636	32	21	11	1	65.625	30	15	15	1	50	14	6	8	1	42.8571	56	31	25	1	55.3571	41	29	12	1	70.7317	61
chr1:1231569:C:-	SDF4	ENST00000263741.11	chr1	1231568	1231569	-	intronic	protein_coding	9	3	6	1	33.3333	11	1	10	1	9.09091	4	1	3	1	25	47	9	38	1	19.1489	37	10	27	1	27.027	35	3	32	1	8.57143	52	3	49	1	5.76923	76	10	66	1	13.1579	72
chr1:1314332:C:-	INTS11	ENST00000540437.5	chr1	1314331	1314332	-	cds	protein_coding	32	5	27	1	15.625	42	6	36	1	14.2857	56	10	46	1	17.8571	105	14	91	1	13.3333	69	9	60	1	13.0435	40	8	32	1	20	104	8	96	1	7.69231	110	18	92	1	16.3636	98
chr1:1342389:C:-	DVL1	ENST00000378888.9	chr1	1342388	1342389	-	cds	protein_coding	32	10	22	1	31.25	45	9	36	1	20	72	15	57	1	20.8333	383	78	305	1	20.3655	320	65	255	1	20.3125	165	38	127	1	23.0303	237	51	186	1	21.519	252	38	214	1	15.0794	173
chr1:146035738:C:+							intergenic	intergenic	92	14	78	1	15.2174	102	29	73	1	28.4314	180	33	147	1	18.3333	28	5	23	1	17.8571	10	0	10	1	0	17	0	17	1	0	20	3	17	1	15	9	1	8	1	11.1111	12
chr1:146035739:C:+							intergenic	intergenic	94	89	5	1	94.6809	101	88	13	1	87.1287	178	164	13	0.994382	92.6554	27	26	1	1	96.2963	11	10	1	1	90.9091	18	15	3	1	83.3333	19	17	2	1	89.4737	9	7	2	1	77.7778	12
chr1:146035740:C:+							intergenic	intergenic	94	89	5	1	94.6809	100	93	7	1	93	187	168	19	1	89.8396	28	25	3	1	89.2857	11	11	0	1	100	18	17	1	1	94.4444	21	18	3	1	85.7143	9	9	0	1	100	12
chr1:146037107:C:+							intergenic	intergenic	21	3	18	1	14.2857	25	2	23	1	8	20	11	9	1	55	11	4	7	1	36.3636	3	2	1	1	66.6667	4	1	3	1	25	3	0	3	1	0	7	3	4	1	42.8571	4
chr1:146037108:C:+							intergenic	intergenic	22	2	20	1	9.09091	65	22	43	1	33.8462	21	4	17	1	19.0476	12	5	7	1	41.6667	3	2	1	1	66.6667	4	1	3	1	25	4	0	4	1	0	6	2	4	1	33.3333	4
chr1:146037109:C:+							intergenic	intergenic	22	1	21	1	4.54545	201	30	171	1	14.9254	20	4	16	1	20	12	4	8	1	33.3333	3	2	1	1	66.6667	4	1	3	1	25	4	0	4	1	0	6	2	4	1	33.3333	4
chr1:146377398:C:+							intergenic	intergenic	60	15	45	1	25	59	31	28	1	52.5424	64	14	50	1	21.875	18	13	5	1	72.2222	25	12	13	1	48	20	10	10	1	50	7	2	5	1	28.5714	10	7	3	1	70	6
chr1:153671296:C:+							intergenic	intergenic	255	117	138	1	45.8824	460	170	290	1	36.9565	468	220	248	1	47.0085	181	65	116	1	35.9116	154	39	115	1	25.3247	93	28	65	1	30.1075	51	25	26	1	49.0196	79	29	50	1	36.7089	70
chr1:154378854:C:-							intergenic	intergenic	93	35	58	1	37.6344	83	19	64	1	22.8916	52	11	41	1	21.1538	121	44	77	1	36.3636	88	32	56	1	36.3636	88	25	63	1	28.4091	14	1	13	1	7.14286	74	15	59	1	20.2703	43
chr1:154951915:C:-	PBXIP1	ENST00000368463.7	chr1	154951914	154951915	-	cds	protein_coding	2	0	2	1	0	2	0	2	1	0	3	1	2	1	33.3333	8	1	7	1	12.5	11	2	9	1	18.1818	4	0	4	1	0	14	1	13	1	7.14286	11	1	10	1	9.09091	17
chr1:155057682:C:+	ADAM15	ENST00000356955.6	chr1	155057681	155057682	+	cds	protein_coding	42	24	18	1	57.1429	39	21	18	1	53.8462	60	44	16	1	73.3333	427	195	232	1	45.6674	276	124	152	1	44.9275	197	101	96	1	51.269	764	358	406	1	46.8586	900	397	502	0.998889	44.1602	707
chr1:155765545:C:-	GON4L	ENST00000368331.5	chr1	155765544	155765545	-	cds	protein_coding	17	13	4	1	76.4706	17	3	14	1	17.6471	23	14	9	1	60.8696	40	4	36	1	10	18	4	14	1	22.2222	10	1	9	1	10	23	0	23	1	0	27	0	27	1	0	20
chr1:156743366:C:-	HDGF	ENST00000357325.9	chr1	156743365	156743366	-	3utr	protein_coding	63	47	16	1	74.6032	71	53	18	1	74.6479	103	77	26	1	74.7573	407	321	86	1	78.8698	292	211	81	1	72.2603	212	150	62	1	70.7547	1219	843	376	1	69.155	1144	785	359	1	68.6189	966
chr1:160266993:C:-	RP11-574F21.3	ENST00000556710.5	chr1	160266992	160266993	-	intronic	protein_coding	47	16	31	1	34.0426	53	23	30	1	43.3962	68	23	45	1	33.8235	118	37	81	1	31.3559	58	20	38	1	34.4828	59	19	40	1	32.2034	34	15	19	1	44.1176	50	11	39	1	22	41
chr1:161531159:C:+	RP11-25K21.6	ENST00000537821.2	chr1	161531158	161531159	+	ncRNA_intronic	processed_transcript	172	54	118	1	31.3953	188	64	124	1	34.0426	246	65	181	1	26.4228	76	22	54	1	28.9474	89	23	66	1	25.8427	72	17	55	1	23.6111	16	3	13	1	18.75	50	25	25	1	50	43
chr1:161531160:C:+	RP11-25K21.6	ENST00000537821.2	chr1	161531159	161531160	+	ncRNA_intronic	processed_transcript	174	24	150	1	13.7931	190	36	154	1	18.9474	249	53	196	1	21.2851	74	18	56	1	24.3243	90	13	77	1	14.4444	71	13	58	1	18.3099	17	0	17	1	0	49	28	21	1	57.1429	42
chr1:161531161:C:+	RP11-25K21.6	ENST00000537821.2	chr1	161531160	161531161	+	ncRNA_intronic	processed_transcript	174	1	173	1	0.574713	193	14	179	1	7.25389	247	21	226	1	8.50202	76	7	69	1	9.21053	91	6	85	1	6.59341	71	6	65	1	8.4507	16	0	16	1	0	49	26	23	1	53.0612	42
chr1:161531183:C:+	RP11-25K21.6	ENST00000537821.2	chr1	161531182	161531183	+	ncRNA_intronic	processed_transcript	179	18	161	1	10.0559	195	27	168	1	13.8462	244	24	220	1	9.83607	71	6	65	1	8.4507	92	15	77	1	16.3043	72	4	68	1	5.55556	17	2	15	1	11.7647	25	4	21	1	16	33
chr1:16535302:C:-							intergenic	intergenic	27	26	1	1	96.2963	142	124	18	1	87.3239	437	408	29	1	93.3638	76	69	7	1	90.7895	10	9	1	1	90	56	46	10	1	82.1429	39	36	3	1	92.3077	54	45	9	1	83.3333	15
chr1:16535303:C:-							intergenic	intergenic	27	24	3	1	88.8889	141	129	12	1	91.4894	428	384	44	1	89.7196	73	61	12	1	83.5616	10	8	2	1	80	57	48	9	1	84.2105	39	34	5	1	87.1795	52	44	8	1	84.6154	15
chr1:16535304:C:-							intergenic	intergenic	27	4	23	1	14.8148	137	15	122	1	10.9489	424	63	361	1	14.8585	72	11	61	1	15.2778	10	3	7	1	30	59	9	50	1	15.2542	38	5	33	1	13.1579	54	3	51	1	5.55556	15
chr1:16987123:C:-	ATP13A2	ENST00000452699.5	chr1	16987122	16987123	-	cds	protein_coding	NA	NA	NA	NA	NA	1	0	1	1	0	NA	NA	NA	NA	NA	10	2	8	1	20	4	1	3	1	25	2	1	1	1	50	24	3	21	1	12.5	24	4	20	1	16.6667	26
chr1:16997163:C:-	ATP13A2	ENST00000452699.5	chr1	16997162	16997163	-	cds	protein_coding	6	0	6	1	0	NA	NA	NA	NA	NA	5	0	5	1	0	18	3	15	1	16.6667	3	1	2	1	33.3333	7	1	6	1	14.2857	44	5	39	1	11.3636	52	5	47	1	9.61538	40
chr1:17407246:C:-	RCC2	ENST00000375436.8	chr1	17407245	17407246	-	3utr	protein_coding	19	8	11	1	42.1053	23	8	15	1	34.7826	15	5	10	1	33.3333	327	88	239	1	26.9113	126	34	92	1	26.9841	88	16	72	1	18.1818	381	90	291	1	23.622	418	110	308	1	26.3158	452
chr1:180154981:C:+	QSOX1	ENST00000367602.7	chr1	180154980	180154981	+	cds	protein_coding	4	1	3	1	25	2	0	2	1	0	5	2	3	1	40	34	12	22	1	35.2941	21	7	14	1	33.3333	11	4	7	1	36.3636	33	9	24	1	27.2727	32	6	26	1	18.75	30
chr1:180175957:C:+	QSOX1	ENST00000367602.7	chr1	180175956	180175957	+	cds	protein_coding	6	0	6	1	0	3	0	3	1	0	NA	NA	NA	NA	NA	37	7	30	1	18.9189	11	3	8	1	27.2727	2	0	2	1	0	27	2	25	1	7.40741	17	3	14	1	17.6471	35
chr1:183117338:C:+	LAMC1	ENST00000258341.4	chr1	183117337	183117338	+	cds	protein_coding	3	0	3	1	0	4	0	4	1	0	6	2	4	1	33.3333	68	18	50	1	26.4706	32	2	30	1	6.25	28	6	22	1	21.4286	45	6	39	1	13.3333	35	2	33	1	5.71429	32
chr1:183533767:C:+	SMG7	ENST00000367537.7	chr1	183533766	183533767	+	cds	protein_coding	1	1	0	1	100	NA	NA	NA	NA	NA	4	0	4	1	0	115	41	74	1	35.6522	26	11	15	1	42.3077	11	4	7	1	36.3636	61	22	39	1	36.0656	54	17	37	1	31.4815	61
chr1:19158716:C:-	UBR4	ENST00000375254.7	chr1	19158715	19158716	-	intronic	protein_coding	8	3	5	1	37.5	17	8	9	1	47.0588	17	8	9	1	47.0588	22	5	17	1	22.7273	14	2	12	1	14.2857	7	1	6	1	14.2857	1	1	0	1	100	5	2	3	1	40	4
chr1:19311960:C:-	AKR7A2	ENST00000235835.7	chr1	19311959	19311960	-	cds	protein_coding	149	29	120	1	19.4631	81	20	61	1	24.6914	184	52	132	1	28.2609	414	89	325	1	21.4976	268	40	228	1	14.9254	231	33	198	1	14.2857	1215	80	1135	1	6.58436	1641	181	1460	1	11.0299	1444
chr1:198157073:C:+	NEK7	ENST00000367385.8	chr1	198157072	198157073	+	5utr	protein_coding	NA	NA	NA	NA	NA	1	0	1	1	0	9	4	5	1	44.4444	31	18	13	1	58.0645	21	17	4	1	80.9524	18	10	8	1	55.5556	62	36	26	1	58.0645	66	36	30	1	54.5455	56
chr1:203024285:C:+	TMEM183A	ENST00000367242.3	chr1	203024284	203024285	+	3utr	protein_coding	6	4	2	1	66.6667	6	2	4	1	33.3333	4	3	1	1	75	81	33	48	1	40.7407	89	36	53	1	40.4494	55	29	26	1	52.7273	50	13	37	1	26	69	24	45	1	34.7826	46
chr1:204506574:C:+							intergenic	intergenic	132	20	112	1	15.1515	125	16	109	1	12.8	120	11	109	1	9.16667	30	5	25	1	16.6667	33	8	25	1	24.2424	22	5	17	1	22.7273	18	1	17	1	5.55556	14	3	11	1	21.4286	19
chr1:20485523:C:-	CAMK2N1	ENST00000375078.3	chr1	20485522	20485523	-	5utr	protein_coding	6	3	3	1	50	5	2	3	1	40	8	2	6	1	25	21	7	14	1	33.3333	11	3	8	1	27.2727	16	4	12	1	25	19	3	16	1	15.7895	18	3	15	1	16.6667	17
chr1:2050585:C:+							intergenic	intergenic	1	1	0	1	100	8	3	5	1	37.5	9	7	2	1	77.7778	24	9	15	1	37.5	10	3	7	1	30	11	5	6	1	45.4545	34	11	23	1	32.3529	20	6	14	1	30	22
chr1:206733544:C:+	MAPKAPK2	ENST00000367103.3	chr1	206733543	206733544	+	3utr	protein_coding	31	5	26	1	16.129	28	7	21	1	25	89	18	71	1	20.2247	254	52	202	1	20.4724	122	12	110	1	9.83607	75	10	65	1	13.3333	237	32	205	1	13.5021	222	37	185	1	16.6667	192
chr1:21217834:C:-	ECE1	ENST00000415912.6	chr1	21217833	21217834	-	3utr	protein_coding	13	1	12	1	7.69231	9	2	7	1	22.2222	12	2	10	1	16.6667	71	14	57	1	19.7183	21	3	18	1	14.2857	17	0	17	1	0	39	9	30	1	23.0769	32	1	31	1	3.125	42
chr1:222465052:C:+							intergenic	intergenic	27	20	7	1	74.0741	45	38	7	1	84.4444	49	42	7	1	85.7143	35	25	10	1	71.4286	22	17	5	1	77.2727	19	12	7	1	63.1579	10	6	4	1	60	23	16	7	1	69.5652	5
chr1:224227622:C:-	NVL	ENST00000281701.10	chr1	224227621	224227622	-	3utr	protein_coding	9	1	8	1	11.1111	4	2	2	1	50	6	1	5	1	16.6667	96	24	72	1	25	110	18	92	1	16.3636	39	5	34	1	12.8205	46	12	34	1	26.087	74	17	57	1	22.973	64
chr1:225490652:C:-	ENAH	ENST00000366844.7	chr1	225490651	225490652	-	3utr	protein_coding	NA	NA	NA	NA	NA	1	0	1	1	0	NA	NA	NA	NA	NA	17	3	14	1	17.6471	6	1	5	1	16.6667	6	0	6	1	0	14	0	14	1	0	26	7	19	1	26.9231	39
chr1:229490008:C:-	NUP133	ENST00000261396.5	chr1	229490007	229490008	-	cds	protein_coding	4	0	4	1	0	1	0	1	1	0	3	1	2	1	33.3333	20	6	14	1	30	5	1	4	1	20	8	1	7	1	12.5	2	0	2	1	0	13	5	8	1	38.4615	7
chr1:231262771:C:+	GNPAT	ENST00000366647.8	chr1	231262770	231262771	+	cds	protein_coding	13	5	8	1	38.4615	14	1	13	1	7.14286	16	6	10	1	37.5	189	37	152	1	19.5767	158	22	136	1	13.9241	112	24	88	1	21.4286	133	18	115	1	13.5338	193	24	169	1	12.4352	180
chr1:234430277:C:-	TARBP1	ENST00000040877.1	chr1	234430276	234430277	-	cds	protein_coding	37	22	15	1	59.4595	44	22	22	1	50	37	11	26	1	29.7297	117	27	90	1	23.0769	115	15	100	1	13.0435	60	9	51	1	15	135	23	112	1	17.037	172	47	125	1	27.3256	160
chr1:235504214:C:-	B3GALNT2	ENST00000366600.7	chr1	235504213	235504214	-	cds	protein_coding	10	1	9	1	10	11	1	10	1	9.09091	14	3	11	1	21.4286	259	44	215	1	16.9884	173	12	161	1	6.93642	117	19	98	1	16.2393	445	65	380	1	14.6067	518	68	450	1	13.1274	350
chr1:244944201:C:+	RN7SKP55	ENST00000364888.1	chr1	244944200	244944201	+	ncRNA_exonic	misc_RNA	38	5	33	1	13.1579	43	5	38	1	11.6279	52	9	43	1	17.3077	10	2	8	1	20	5	1	4	1	20	10	4	6	1	40	2	0	2	1	0	2	1	1	1	50	1
chr1:247332920:C:+							intergenic	intergenic	NA	NA	NA	NA	NA	2	0	2	1	0	5	0	5	1	0	43	3	40	1	6.97674	31	5	26	1	16.129	14	5	9	1	35.7143	47	6	41	1	12.766	34	4	30	1	11.7647	17
chr1:248848474:C:+	ZNF672	ENST00000306562.7	chr1	248848473	248848474	+	cds	protein_coding	8	2	6	1	25	19	3	16	1	15.7895	20	1	19	1	5	91	24	67	1	26.3736	58	13	45	1	22.4138	43	7	36	1	16.2791	173	40	133	1	23.1214	255	43	212	1	16.8627	176
chr1:248850173:C:-	ZNF692	ENST00000451251.5	chr1	248850172	248850173	-	3utr	protein_coding	17	14	3	1	82.3529	5	2	3	1	40	18	13	5	1	72.2222	47	23	24	1	48.9362	31	12	19	1	38.7097	20	12	8	1	60	13	5	8	1	38.4615	19	8	11	1	42.1053	25
chr1:248873889:C:+							intergenic	intergenic	507	202	305	1	39.8422	762	293	469	1	38.4514	728	299	429	1	41.0714	212	79	133	1	37.2642	162	59	103	1	36.4198	118	30	88	1	25.4237	52	15	37	1	28.8462	90	32	58	1	35.5556	53
chr1:248874295:C:+							intergenic	intergenic	180	27	153	1	15	225	40	185	1	17.7778	167	37	129	0.994012	22.2892	111	16	95	1	14.4144	111	18	93	1	16.2162	58	14	44	1	24.1379	42	5	37	1	11.9048	53	16	37	1	30.1887	47
chr1:248874296:C:+							intergenic	intergenic	189	26	163	1	13.7566	230	38	192	1	16.5217	177	38	139	1	21.4689	118	18	100	1	15.2542	116	14	102	1	12.069	64	12	52	1	18.75	41	4	37	1	9.7561	58	17	41	1	29.3103	49
chr1:26944674:C:+	NUDC	ENST00000321265.9	chr1	26944673	26944674	+	intronic	protein_coding	38	5	33	1	13.1579	42	3	39	1	7.14286	29	6	23	1	20.6897	22	1	21	1	4.54545	20	2	18	1	10	17	2	15	1	11.7647	5	0	5	1	0	4	0	4	1	0	4
chr1:31635482:C:-	PEF1	ENST00000373703.4	chr1	31635481	31635482	-	cds	protein_coding	4	4	0	1	100	6	3	3	1	50	14	7	7	1	50	39	18	21	1	46.1538	21	9	12	1	42.8571	14	6	8	1	42.8571	68	33	35	1	48.5294	73	25	48	1	34.2466	65
chr1:31696632:C:-	COL16A1	ENST00000373672.7	chr1	31696631	31696632	-	intronic	protein_coding	23	1	22	1	4.34783	27	3	24	1	11.1111	19	2	17	1	10.5263	6	4	2	1	66.6667	10	1	9	1	10	11	2	9	1	18.1818	7	1	6	1	14.2857	8	1	7	1	12.5	9
chr1:32775814:C:-	YARS	ENST00000373477.8	chr1	32775813	32775814	-	3utr	protein_coding	4	0	4	1	0	7	3	4	1	42.8571	15	3	12	1	20	100	19	81	1	19	52	14	38	1	26.9231	21	4	17	1	19.0476	106	23	83	1	21.6981	101	25	76	1	24.7525	131
chr1:3514617:C:-	MEGF6	ENST00000356575.8	chr1	3514616	3514617	-	cds	protein_coding	1	0	1	1	0	3	2	1	1	66.6667	7	0	7	1	0	19	5	14	1	26.3158	8	1	7	1	12.5	15	4	11	1	26.6667	12	2	10	1	16.6667	18	3	15	1	16.6667	18
chr1:35565373:C:+	NCDN	ENST00000373243.6	chr1	35565372	35565373	+	cds	protein_coding	9	6	3	1	66.6667	6	0	6	1	0	4	4	0	1	100	60	24	36	1	40	28	11	17	1	39.2857	11	3	8	1	27.2727	22	5	17	1	22.7273	53	21	32	1	39.6226	49
chr1:35888430:C:+	AGO1	ENST00000373204.5	chr1	35888429	35888430	+	cds	protein_coding	1	1	0	1	100	NA	NA	NA	NA	NA	1	1	0	1	100	18	14	4	1	77.7778	5	3	2	1	60	5	3	2	1	60	14	7	7	1	50	32	17	15	1	53.125	48
chr1:36407454:C:+							intergenic	intergenic	17	2	15	1	11.7647	13	1	12	1	7.69231	12	2	10	1	16.6667	47	5	42	1	10.6383	40	4	36	1	10	24	4	20	1	16.6667	15	1	14	1	6.66667	12	0	12	1	0	18
chr1:3650034:C:-	WRAP73	ENST00000378322.7	chr1	3650033	3650034	-	5utr	protein_coding	1	0	1	1	0	2	0	2	1	0	1	0	1	1	0	15	3	12	1	20	10	3	7	1	30	13	1	12	1	7.69231	33	3	30	1	9.09091	43	9	34	1	20.9302	46
chr1:37808098:C:+	C1orf122	ENST00000373043.1	chr1	37808097	37808098	+	5utr	protein_coding	22	4	18	1	18.1818	28	10	18	1	35.7143	27	9	18	1	33.3333	76	16	60	1	21.0526	67	12	55	1	17.9104	49	10	39	1	20.4082	259	28	231	1	10.8108	329	45	284	1	13.6778	219
chr1:3884219:C:+	DFFB	ENST00000338895.7	chr1	3884218	3884219	+	3utr	protein_coding	4	2	2	1	50	5	3	2	1	60	5	1	4	1	20	18	6	12	1	33.3333	18	8	10	1	44.4444	5	4	1	1	80	26	18	8	1	69.2308	45	22	23	1	48.8889	15
chr1:3884220:C:+	DFFB	ENST00000338895.7	chr1	3884219	3884220	+	3utr	protein_coding	6	6	0	1	100	5	4	1	1	80	5	5	0	1	100	18	14	4	1	77.7778	17	11	6	1	64.7059	5	5	0	1	100	26	19	7	1	73.0769	45	32	13	1	71.1111	14
chr1:38991487:C:+	AKIRIN1	ENST00000432648.7	chr1	38991486	38991487	+	cds	protein_coding	109	20	89	1	18.3486	98	17	81	1	17.3469	154	25	129	1	16.2338	702	86	616	1	12.2507	351	50	301	1	14.245	258	31	227	1	12.0155	1477	142	1334	0.999323	9.6206	1359	153	1206	1	11.2583	1061
chr1:41028080:C:-	SCMH1	ENST00000372596.5	chr1	41028079	41028080	-	3utr	protein_coding	6	6	0	1	100	6	3	3	1	50	28	18	10	1	64.2857	57	37	20	1	64.9123	24	17	7	1	70.8333	20	17	3	1	85	20	5	15	1	25	23	15	8	1	65.2174	26
chr1:42766676:C:-	P3H1	ENST00000236040.8	chr1	42766675	42766676	-	cds	protein_coding	6	2	4	1	33.3333	9	2	7	1	22.2222	16	8	8	1	50	82	45	37	1	54.878	44	20	24	1	45.4545	38	21	17	1	55.2632	45	24	21	1	53.3333	50	30	20	1	60	61
chr1:43453698:C:-	HYI	ENST00000583037.5	chr1	43453697	43453698	-	cds	protein_coding	11	2	9	1	18.1818	8	2	6	1	25	18	6	12	1	33.3333	32	1	31	1	3.125	16	4	12	1	25	18	3	15	1	16.6667	79	27	52	1	34.1772	75	17	58	1	22.6667	63
chr1:43591170:C:+	PTPRF	ENST00000359947.8	chr1	43591169	43591170	+	cds	protein_coding	2	0	2	1	0	3	2	1	1	66.6667	4	2	2	1	50	29	13	16	1	44.8276	13	5	8	1	38.4615	2	1	1	1	50	4	1	3	1	25	17	5	12	1	29.4118	13
chr1:43622129:C:+	PTPRF	ENST00000359947.8	chr1	43622128	43622129	+	3utr	protein_coding	NA	NA	NA	NA	NA	3	1	2	1	33.3333	3	0	3	1	0	44	6	38	1	13.6364	19	1	18	1	5.26316	8	2	6	1	25	10	0	10	1	0	21	3	18	1	14.2857	17
chr1:43979419:C:+	B4GALT2	ENST00000372324.5	chr1	43979418	43979419	+	5utr	protein_coding	7	1	6	1	14.2857	3	1	2	1	33.3333	16	6	10	1	37.5	46	7	39	1	15.2174	37	4	33	1	10.8108	13	2	11	1	15.3846	6	1	5	1	16.6667	8	1	7	1	12.5	13
chr1:43979420:C:+	B4GALT2	ENST00000372324.5	chr1	43979419	43979420	+	5utr	protein_coding	8	1	7	1	12.5	5	1	4	1	20	18	6	12	1	33.3333	56	7	49	1	12.5	45	3	42	1	6.66667	19	2	17	1	10.5263	7	1	6	1	14.2857	10	2	8	1	20	14
chr1:44660231:C:-	TMEM53	ENST00000372237.7	chr1	44660230	44660231	-	cds	protein_coding	2	0	2	1	0	2	0	2	1	0	13	2	11	1	15.3846	31	5	26	1	16.129	26	1	25	1	3.84615	9	0	9	1	0	56	4	52	1	7.14286	64	7	57	1	10.9375	39
chr1:44753364:C:+	KIF2C	ENST00000372217.5	chr1	44753363	44753364	+	intronic	protein_coding	66	5	61	1	7.57576	61	3	58	1	4.91803	81	16	65	1	19.7531	17	2	15	1	11.7647	21	3	18	1	14.2857	19	4	15	1	21.0526	17	6	11	1	35.2941	20	7	13	1	35	8
chr1:46023144:C:+	MAST2	ENST00000361297.6	chr1	46023143	46023144	+	intronic	protein_coding	290	117	173	1	40.3448	191	60	131	1	31.4136	278	95	183	1	34.1727	52	14	38	1	26.9231	44	15	29	1	34.0909	31	12	19	1	38.7097	19	4	15	1	21.0526	14	3	11	1	21.4286	25
chr1:46031402:C:+	MAST2	ENST00000361297.6	chr1	46031401	46031402	+	cds	protein_coding	NA	NA	NA	NA	NA	4	0	4	1	0	8	1	7	1	12.5	54	11	43	1	20.3704	24	5	19	1	20.8333	17	3	14	1	17.6471	66	11	55	1	16.6667	64	6	58	1	9.375	65
chr1:46188858:C:-	POMGNT1	ENST00000396420.7	chr1	46188857	46188858	-	3utr	protein_coding	4	2	2	1	50	7	1	6	1	14.2857	14	3	11	1	21.4286	110	11	99	1	10	84	8	76	1	9.52381	38	4	34	1	10.5263	145	15	129	0.993103	10.4167	144	9	135	1	6.25	90
chr1:46286302:C:-	LRRC41	ENST00000617190.4	chr1	46286301	46286302	-	cds	protein_coding	16	2	14	1	12.5	10	1	9	1	10	21	8	13	1	38.0952	113	19	94	1	16.8142	41	7	34	1	17.0732	35	5	30	1	14.2857	113	10	103	1	8.84956	123	18	105	1	14.6341	132
chr1:51236583:C:+	RNF11	ENST00000242719.3	chr1	51236582	51236583	+	5utr	protein_coding	37	10	27	1	27.027	39	6	33	1	15.3846	54	7	47	1	12.963	351	60	291	1	17.094	216	34	182	1	15.7407	164	20	144	1	12.1951	148	26	122	1	17.5676	103	12	91	1	11.6505	93
chr1:52355798:C:-	CC2D1B	ENST00000371586.6	chr1	52355797	52355798	-	cds	protein_coding	2	0	2	1	0	NA	NA	NA	NA	NA	1	0	1	1	0	18	1	17	1	5.55556	7	2	5	1	28.5714	5	4	1	1	80	20	3	17	1	15	11	4	7	1	36.3636	27
chr1:52824211:C:+	ZYG11B	ENST00000294353.6	chr1	52824210	52824211	+	3utr	protein_coding	2	0	2	1	0	NA	NA	NA	NA	NA	NA	NA	NA	NA	NA	15	3	12	1	20	7	1	6	1	14.2857	13	4	9	1	30.7692	15	2	13	1	13.3333	28	3	25	1	10.7143	33
chr1:52824217:C:+	ZYG11B	ENST00000294353.6	chr1	52824216	52824217	+	3utr	protein_coding	1	0	1	1	0	NA	NA	NA	NA	NA	NA	NA	NA	NA	NA	15	1	14	1	6.66667	7	1	6	1	14.2857	13	3	10	1	23.0769	17	3	14	1	17.6471	28	2	26	1	7.14286	33
chr1:54190795:C:-	CYB5RL	ENST00000287899.13	chr1	54190794	54190795	-	cds	protein_coding	10	0	10	1	0	15	7	8	1	46.6667	12	1	11	1	8.33333	94	15	79	1	15.9574	56	12	44	1	21.4286	32	4	28	1	12.5	36	6	30	1	16.6667	40	6	34	1	15	48
chr1:54195702:C:-	RP11-446E24.4	ENST00000637610.1	chr1	54195701	54195702	-	5utr	nonsense_mediated_decay	31	6	25	1	19.3548	21	2	19	1	9.52381	27	7	20	1	25.9259	216	34	182	1	15.7407	174	21	153	1	12.069	91	11	80	1	12.0879	140	7	133	1	5	131	8	123	1	6.10687	94
chr1:55103888:C:-	USP24	ENST00000294383.6	chr1	55103887	55103888	-	cds	protein_coding	2	1	1	1	50	1	1	0	1	100	1	0	1	1	0	35	4	31	1	11.4286	31	9	22	1	29.0323	18	5	13	1	27.7778	39	4	35	1	10.2564	46	2	44	1	4.34783	38
chr1:6099974:C:+	KCNAB2	ENST00000164247.5	chr1	6099973	6099974	+	3utr	protein_coding	2	0	2	1	0	2	0	2	1	0	NA	NA	NA	NA	NA	8	1	7	1	12.5	7	1	6	1	14.2857	1	0	1	1	0	19	3	16	1	15.7895	34	7	27	1	20.5882	22
chr1:6221386:C:-	ICMT	ENST00000343813.9	chr1	6221385	6221386	-	3utr	protein_coding	13	4	9	1	30.7692	13	3	10	1	23.0769	5	0	5	1	0	253	39	214	1	15.415	246	36	210	1	14.6341	139	15	124	1	10.7914	401	25	376	1	6.23441	546	79	467	1	14.4689	445
chr1:67409023:C:-	SERBP1	ENST00000370994.8	chr1	67409022	67409023	-	3utr	protein_coding	1	0	1	1	0	1	0	1	1	0	2	1	1	1	50	91	9	82	1	9.89011	51	9	42	1	17.6471	31	3	28	1	9.67742	90	19	71	1	21.1111	128	16	112	1	12.5	109
chr1:67409039:C:-	SERBP1	ENST00000370994.8	chr1	67409038	67409039	-	3utr	protein_coding	2	0	2	1	0	1	1	0	1	100	1	0	1	1	0	92	36	56	1	39.1304	48	16	32	1	33.3333	29	14	15	1	48.2759	71	36	35	1	50.7042	115	50	65	1	43.4783	99
chr1:67409040:C:-	SERBP1	ENST00000370994.8	chr1	67409039	67409040	-	3utr	protein_coding	2	0	2	1	0	1	1	0	1	100	1	0	1	1	0	94	35	59	1	37.234	49	13	36	1	26.5306	29	11	18	1	37.931	73	31	42	1	42.4658	115	36	79	1	31.3043	99
chr1:6887901:C:+	CAMTA1	ENST00000303635.11	chr1	6887900	6887901	+	intronic	protein_coding	7	2	5	1	28.5714	13	2	11	1	15.3846	15	5	10	1	33.3333	127	28	99	1	22.0472	91	14	77	1	15.3846	47	8	39	1	17.0213	41	5	36	1	12.1951	62	11	51	1	17.7419	55
chr1:8497483:C:-	RERE	ENST00000377464.5	chr1	8497482	8497483	-	cds	protein_coding	24	11	13	1	45.8333	8	1	7	1	12.5	10	5	5	1	50	31	3	28	1	9.67742	8	2	6	1	25	14	3	11	1	21.4286	18	1	17	1	5.55556	16	2	14	1	12.5	7
chr1:944475:C:+	SAMD11	ENST00000622503.4	chr1	944474	944475	+	3utr	protein_coding	18	11	7	1	61.1111	10	6	4	1	60	17	11	6	1	64.7059	79	45	34	1	56.962	54	36	18	1	66.6667	35	24	11	1	68.5714	47	13	34	1	27.6596	109	64	45	1	58.7156	68
chr1:9539543:C:+	SLC25A33	ENST00000302692.6	chr1	9539542	9539543	+	5utr	protein_coding	47	9	38	1	19.1489	39	6	33	1	15.3846	53	4	49	1	7.54717	155	11	144	1	7.09677	139	15	124	1	10.7914	80	6	74	1	7.5	203	24	179	1	11.8227	266	30	236	1	11.2782	154
chr10:101032379:C:+	SFXN3	ENST00000393459.5	chr10	101032378	101032379	+	5utr	protein_coding	2	2	0	1	100	1	1	0	1	100	3	1	2	1	33.3333	19	2	17	1	10.5263	2	1	1	1	50	2	0	2	1	0	25	3	22	1	12	36	11	25	1	30.5556	26
chr10:101036066:C:+	SFXN3	ENST00000393459.5	chr10	101036065	101036066	+	cds	protein_coding	6	1	5	1	16.6667	8	2	6	1	25	17	2	15	1	11.7647	115	17	98	1	14.7826	38	4	34	1	10.5263	29	3	26	1	10.3448	221	30	191	1	13.5747	280	33	247	1	11.7857	278
chr10:101066218:C:+							intergenic	intergenic	7	2	5	1	28.5714	10	1	9	1	10	8	0	8	1	0	28	8	20	1	28.5714	23	3	20	1	13.0435	9	0	9	1	0	27	2	25	1	7.40741	30	4	26	1	13.3333	16
chr10:103612953:C:-	SH3PXD2A	ENST00000369774.8	chr10	103612952	103612953	-	cds	protein_coding	21	10	11	1	47.619	21	10	11	1	47.619	16	6	10	1	37.5	79	10	69	1	12.6582	32	6	26	1	18.75	18	6	12	1	33.3333	73	6	67	1	8.21918	69	3	66	1	4.34783	65
chr10:110842787:C:-							intergenic	intergenic	84	15	69	1	17.8571	118	19	99	1	16.1017	70	20	50	1	28.5714	26	3	23	1	11.5385	33	3	30	1	9.09091	11	3	8	1	27.2727	7	0	7	1	0	6	0	6	1	0	10
chr10:120904746:C:+	WDR11	ENST00000263461.10	chr10	120904745	120904746	+	cds	protein_coding	2	1	1	1	50	1	0	1	1	0	3	1	2	1	33.3333	55	9	46	1	16.3636	56	15	41	1	26.7857	33	8	25	1	24.2424	27	3	24	1	11.1111	74	18	56	1	24.3243	41
chr10:1217058:C:-	ADARB2	ENST00000381312.5	chr10	1217057	1217058	-	cds	protein_coding	11	5	6	1	45.4545	7	4	3	1	57.1429	9	2	7	1	22.2222	18	5	13	1	27.7778	12	1	11	1	8.33333	6	3	3	1	50	9	5	4	1	55.5556	12	1	11	1	8.33333	9
chr10:125896446:C:-							intergenic	intergenic	10	9	1	1	90	6	4	2	1	66.6667	4	3	1	1	75	43	33	10	1	76.7442	35	29	6	1	82.8571	9	8	1	1	88.8889	40	32	8	1	80	86	69	17	1	80.2326	67
chr10:1271025:C:-	ADARB2	ENST00000381312.5	chr10	1271024	1271025	-	cds	protein_coding	23	6	17	1	26.087	26	13	13	1	50	15	6	9	1	40	36	8	28	1	22.2222	37	5	32	1	13.5135	17	3	14	1	17.6471	16	2	14	1	12.5	21	2	19	1	9.52381	26
chr10:12898017:C:-	CCDC3	ENST00000378839.1	chr10	12898016	12898017	-	3utr	protein_coding	1	1	0	1	100	1	1	0	1	100	5	1	4	1	20	34	20	14	1	58.8235	20	10	10	1	50	12	4	8	1	33.3333	28	6	22	1	21.4286	45	18	27	1	40	22
chr10:132228011:C:-	STK32C	ENST00000298630.7	chr10	132228010	132228011	-	cds	protein_coding	5	2	3	1	40	1	1	0	1	100	6	2	4	1	33.3333	14	7	7	1	50	12	11	1	1	91.6667	4	3	1	1	75	35	18	17	1	51.4286	37	26	11	1	70.2703	27
chr10:132307787:C:-	STK32C	ENST00000298630.7	chr10	132307786	132307787	-	cds	protein_coding	2	0	2	1	0	NA	NA	NA	NA	NA	NA	NA	NA	NA	NA	16	2	14	1	12.5	9	2	7	1	22.2222	NA	NA	NA	NA	NA	30	6	24	1	20	42	14	28	1	33.3333	37
chr10:133281377:C:-	TUBGCP2	ENST00000543663.5	chr10	133281376	133281377	-	cds	protein_coding	6	4	2	1	66.6667	9	4	5	1	44.4444	16	9	7	1	56.25	51	19	32	1	37.2549	35	14	21	1	40	18	4	14	1	22.2222	47	19	28	1	40.4255	72	17	55	1	23.6111	75
chr10:133285159:C:-	TUBGCP2	ENST00000543663.5	chr10	133285158	133285159	-	cds	protein_coding	5	1	4	1	20	2	1	1	1	50	5	0	5	1	0	18	1	17	1	5.55556	4	0	4	1	0	6	2	4	1	33.3333	17	1	16	1	5.88235	31	5	26	1	16.129	29
chr10:133308937:C:+	ZNF511	ENST00000361518.9	chr10	133308936	133308937	+	5utr	protein_coding	2	1	1	1	50	3	0	3	1	0	7	3	4	1	42.8571	17	5	12	1	29.4118	26	6	20	1	23.0769	16	2	14	1	12.5	38	8	30	1	21.0526	61	8	53	1	13.1148	39
chr10:133355496:C:-	FUOM	ENST00000368552.7	chr10	133355495	133355496	-	3utr	protein_coding	10	8	2	1	80	15	9	6	1	60	17	10	7	1	58.8235	76	34	42	1	44.7368	81	40	41	1	49.3827	41	22	19	1	53.6585	122	35	87	1	28.6885	165	91	74	1	55.1515	127
chr10:133394269:C:+	RP11-108K14.8	ENST00000468317.2	chr10	133394268	133394269	+	intronic	protein_coding	25	5	20	1	20	11	1	10	1	9.09091	21	3	18	1	14.2857	122	17	105	1	13.9344	92	12	80	1	13.0435	52	10	42	1	19.2308	334	55	279	1	16.4671	425	71	354	1	16.7059	384
chr10:14520308:C:-	FAM107B	ENST00000181796.6	chr10	14520307	14520308	-	3utr	protein_coding	8	2	6	1	25	7	0	7	1	0	6	0	6	1	0	207	25	182	1	12.0773	178	23	155	1	12.9213	95	14	81	1	14.7368	488	45	443	1	9.22131	612	57	555	1	9.31373	446
chr10:42820943:C:+	BMS1	ENST00000374518.5	chr10	42820942	42820943	+	cds	protein_coding	3	0	3	1	0	2	0	2	1	0	2	0	2	1	0	22	7	15	1	31.8182	24	2	22	1	8.33333	17	4	13	1	23.5294	6	2	4	1	33.3333	16	3	13	1	18.75	22
chr10:5639467:C:-	ASB13	ENST00000357700.10	chr10	5639466	5639467	-	3utr	protein_coding	11	1	10	1	9.09091	11	3	8	1	27.2727	9	0	9	1	0	112	16	96	1	14.2857	79	5	74	1	6.32911	52	12	40	1	23.0769	337	35	302	1	10.3858	368	52	316	1	14.1304	307
chr10:5853736:C:-							intergenic	intergenic	63	14	49	1	22.2222	50	12	38	1	24	56	9	47	1	16.0714	40	9	31	1	22.5	38	7	31	1	18.4211	36	4	32	1	11.1111	15	4	11	1	26.6667	13	1	12	1	7.69231	13
chr10:67764559:C:+							intergenic	intergenic	125	25	100	1	20	187	25	162	1	13.369	196	45	151	1	22.9592	56	11	45	1	19.6429	65	9	56	1	13.8462	50	12	38	1	24	16	3	13	1	18.75	37	7	30	1	18.9189	28
chr10:70114168:C:-	AIFM2	ENST00000613322.4	chr10	70114167	70114168	-	3utr	protein_coding	12	0	12	1	0	13	0	13	1	0	28	3	25	1	10.7143	84	8	76	1	9.52381	59	4	55	1	6.77966	41	5	36	1	12.1951	187	29	158	1	15.508	241	28	213	1	11.6183	307
chr10:70114169:C:-	AIFM2	ENST00000613322.4	chr10	70114168	70114169	-	3utr	protein_coding	12	0	12	1	0	12	0	12	1	0	27	3	24	1	11.1111	82	8	74	1	9.7561	60	3	57	1	5	43	3	40	1	6.97674	189	28	161	1	14.8148	225	26	199	1	11.5556	299
chr10:70146440:C:-	TYSND1	ENST00000287078.6	chr10	70146439	70146440	-	cds	protein_coding	7	1	6	1	14.2857	4	0	4	1	0	6	0	6	1	0	30	2	28	1	6.66667	26	6	20	1	23.0769	22	4	18	1	18.1818	43	7	36	1	16.2791	52	8	44	1	15.3846	44
chr10:79300177:C:+	ZMIZ1	ENST00000334512.9	chr10	79300176	79300177	+	intronic	protein_coding	14	5	9	1	35.7143	19	3	16	1	15.7895	21	3	18	1	14.2857	23	3	20	1	13.0435	18	6	12	1	33.3333	15	0	15	1	0	8	2	6	1	25	8	2	6	1	25	6
chr10:79350533:C:+	PPIF	ENST00000225174.7	chr10	79350532	79350533	+	intronic	protein_coding	10	4	6	1	40	7	3	4	1	42.8571	12	2	10	1	16.6667	15	3	12	1	20	27	7	20	1	25.9259	13	2	11	1	15.3846	8	3	5	1	37.5	5	2	3	1	40	5
chr10:809755:C:-	LARP4B	ENST00000612396.4	chr10	809754	809755	-	3utr	protein_coding	2	0	2	1	0	2	1	1	1	50	1	1	0	1	100	29	9	20	1	31.0345	19	3	16	1	15.7895	9	1	8	1	11.1111	47	6	41	1	12.766	52	10	42	1	19.2308	47
chr10:86926286:C:+	BMPR1A	ENST00000372037.7	chr10	86926285	86926286	+	3utr	protein_coding	2	0	2	1	0	1	0	1	1	0	2	1	1	1	50	22	8	14	1	36.3636	18	8	10	1	44.4444	11	2	9	1	18.1818	21	7	14	1	33.3333	15	6	9	1	40	24
chr10:86926292:C:+	BMPR1A	ENST00000372037.7	chr10	86926291	86926292	+	3utr	protein_coding	2	0	2	1	0	1	0	1	1	0	2	1	1	1	50	22	8	14	1	36.3636	17	8	9	1	47.0588	10	2	8	1	20	19	7	12	1	36.8421	14	5	9	1	35.7143	21
chr10:87864051:C:+	PTEN	ENST00000371953.7	chr10	87864050	87864051	+	5utr	protein_coding	1	1	0	1	100	2	0	2	1	0	4	2	2	1	50	26	6	20	1	23.0769	27	3	24	1	11.1111	22	1	21	1	4.54545	20	2	18	1	10	31	3	28	1	9.67742	30
chr10:91798605:C:+	TNKS2	ENST00000371627.4	chr10	91798604	91798605	+	5utr	protein_coding	3	3	0	1	100	NA	NA	NA	NA	NA	NA	NA	NA	NA	NA	7	1	6	1	14.2857	4	0	4	1	0	6	0	6	1	0	14	0	14	1	0	10	1	9	1	10	8
chr10:93014225:C:+	EXOC6	ENST00000260762.10	chr10	93014224	93014225	+	cds	protein_coding	1	0	1	1	0	2	1	1	1	50	2	0	2	1	0	24	6	18	1	25	18	6	12	1	33.3333	10	5	5	1	50	16	3	13	1	18.75	10	4	6	1	40	5
chr10:96586841:C:-	TM9SF3	ENST00000371142.8	chr10	96586840	96586841	-	5utr	protein_coding	4	0	4	1	0	7	0	7	1	0	6	1	5	1	16.6667	57	10	47	1	17.5439	41	5	36	1	12.1951	30	3	27	1	10	73	13	60	1	17.8082	76	6	70	1	7.89474	78
chr10:96586843:C:-	TM9SF3	ENST00000371142.8	chr10	96586842	96586843	-	5utr	protein_coding	4	0	4	1	0	6	0	6	1	0	3	0	3	1	0	43	6	37	1	13.9535	32	3	29	1	9.375	15	2	13	1	13.3333	51	11	40	1	21.5686	53	7	46	1	13.2075	48
chr10:97498275:C:-	MMS19	ENST00000438925.6	chr10	97498274	97498275	-	cds	protein_coding	22	14	8	1	63.6364	18	9	9	1	50	28	18	10	1	64.2857	242	126	116	1	52.0661	123	70	53	1	56.9106	115	66	49	1	57.3913	102	43	59	1	42.1569	165	102	63	1	61.8182	155
chr11:102110832:C:+	YAP1	ENST00000615667.4	chr11	102110831	102110832	+	5utr	protein_coding	4	1	3	1	25	2	1	1	1	50	3	2	1	1	66.6667	31	5	26	1	16.129	9	3	6	1	33.3333	12	2	10	1	16.6667	16	1	15	1	6.25	22	4	18	1	18.1818	23
chr11:117209029:C:-	PCSK7	ENST00000320934.7	chr11	117209028	117209029	-	cds	protein_coding	7	2	5	1	28.5714	2	0	2	1	0	4	0	4	1	0	37	3	34	1	8.10811	27	4	23	1	14.8148	18	7	11	1	38.8889	82	13	69	1	15.8537	94	18	76	1	19.1489	88
chr11:118522244:C:+	KMT2A	ENST00000534358.5	chr11	118522243	118522244	+	3utr	protein_coding	2	0	2	1	0	1	1	0	1	100	2	1	1	1	50	44	8	36	1	18.1818	22	4	18	1	18.1818	9	3	6	1	33.3333	39	3	36	1	7.69231	40	5	35	1	12.5	45
chr11:119094491:C:-	H2AFX	ENST00000530167.1	chr11	119094490	119094491	-	3utr	protein_coding	31	5	26	1	16.129	18	1	17	1	5.55556	27	2	25	1	7.40741	68	9	59	1	13.2353	60	9	51	1	15	31	4	27	1	12.9032	323	57	266	1	17.6471	419	68	351	1	16.2291	250
chr11:119094500:C:-	H2AFX	ENST00000530167.1	chr11	119094499	119094500	-	3utr	protein_coding	34	8	26	1	23.5294	15	1	14	1	6.66667	24	2	22	1	8.33333	63	12	51	1	19.0476	59	7	52	1	11.8644	29	5	24	1	17.2414	276	43	233	1	15.5797	350	52	298	1	14.8571	223
chr11:119094501:C:-	H2AFX	ENST00000530167.1	chr11	119094500	119094501	-	3utr	protein_coding	31	7	24	1	22.5806	13	1	12	1	7.69231	25	2	23	1	8	61	9	52	1	14.7541	50	5	45	1	10	27	4	23	1	14.8148	261	42	219	1	16.092	320	45	275	1	14.0625	201
chr11:119308934:C:-	MCAM	ENST00000264036.5	chr11	119308933	119308934	-	3utr	protein_coding	25	11	14	1	44	16	3	13	1	18.75	19	8	11	1	42.1053	198	25	173	1	12.6263	116	15	101	1	12.931	51	10	41	1	19.6078	157	33	124	1	21.0191	147	34	113	1	23.1293	105
chr11:119309811:C:-	MCAM	ENST00000264036.5	chr11	119309810	119309811	-	3utr	protein_coding	5	3	2	1	60	NA	NA	NA	NA	NA	5	5	0	1	100	19	5	14	1	26.3158	14	2	12	1	14.2857	9	0	9	1	0	17	4	13	1	23.5294	24	5	19	1	20.8333	17
chr11:120228887:C:+	OAF	ENST00000328965.8	chr11	120228886	120228887	+	cds	protein_coding	30	3	27	1	10	30	6	24	1	20	58	9	49	1	15.5172	82	14	68	1	17.0732	43	9	34	1	20.9302	42	6	36	1	14.2857	102	11	91	1	10.7843	122	15	107	1	12.2951	87
chr11:122559994:C:+							intergenic	intergenic	45	4	41	1	8.88889	37	7	30	1	18.9189	47	5	42	1	10.6383	22	6	16	1	27.2727	12	1	11	1	8.33333	16	5	11	1	31.25	2	0	2	1	0	9	1	8	1	11.1111	10
chr11:122559995:C:+							intergenic	intergenic	47	2	45	1	4.25532	40	10	30	1	25	50	3	47	1	6	26	6	20	1	23.0769	12	1	11	1	8.33333	18	5	13	1	27.7778	2	0	2	1	0	9	1	8	1	11.1111	9
chr11:12939996:C:+	TEAD1	ENST00000526600.1	chr11	12939995	12939996	+	3utr	protein_coding	1	0	1	1	0	NA	NA	NA	NA	NA	NA	NA	NA	NA	NA	36	5	31	1	13.8889	12	1	11	1	8.33333	12	4	8	1	33.3333	20	0	20	1	0	28	2	26	1	7.14286	45
chr11:134224897:C:+	VPS26B	ENST00000281187.9	chr11	134224896	134224897	+	5utr	protein_coding	14	2	12	1	14.2857	16	2	14	1	12.5	14	3	11	1	21.4286	57	13	44	1	22.807	33	5	28	1	15.1515	30	7	23	1	23.3333	131	30	101	1	22.9008	158	26	132	1	16.4557	159
chr11:1752919:C:-	RP11-295K3.1	ENST00000636397.1	chr11	1752918	1752919	-	intronic	protein_coding	9	1	8	1	11.1111	5	2	3	1	40	8	3	5	1	37.5	12	4	8	1	33.3333	NA	NA	NA	NA	NA	3	1	2	1	33.3333	12	3	9	1	25	6	1	5	1	16.6667	8
chr11:1759550:C:-	RP11-295K3.1	ENST00000636397.1	chr11	1759549	1759550	-	cds	protein_coding	10	2	8	1	20	3	0	3	1	0	8	1	7	1	12.5	16	4	12	1	25	7	1	6	1	14.2857	8	0	8	1	0	15	4	11	1	26.6667	19	2	17	1	10.5263	14
chr11:32091254:C:+	RCN1	ENST00000054950.3	chr11	32091253	32091254	+	cds	protein_coding	45	22	23	1	48.8889	36	13	23	1	36.1111	87	40	47	1	45.977	256	73	183	1	28.5156	211	68	143	1	32.2275	145	40	105	1	27.5862	390	94	296	1	24.1026	441	114	327	1	25.8503	313
chr11:32091278:C:+	RCN1	ENST00000054950.3	chr11	32091277	32091278	+	cds	protein_coding	53	13	40	1	24.5283	37	11	26	1	29.7297	91	13	78	1	14.2857	276	40	236	1	14.4928	227	27	200	1	11.8943	152	24	128	1	15.7895	412	37	375	1	8.98058	447	39	408	1	8.72483	329
chr11:33707668:C:-	CD59	ENST00000642928.1	chr11	33707667	33707668	-	3utr	protein_coding	2	0	2	1	0	4	2	2	1	50	3	2	1	1	66.6667	63	4	59	1	6.34921	35	2	33	1	5.71429	15	1	14	1	6.66667	114	16	98	1	14.0351	135	15	120	1	11.1111	86
chr11:35620156:C:+	FJX1	ENST00000317811.5	chr11	35620155	35620156	+	3utr	protein_coding	NA	NA	NA	NA	NA	4	1	3	1	25	3	0	3	1	0	13	1	12	1	7.69231	16	3	13	1	18.75	9	3	6	1	33.3333	24	4	20	1	16.6667	30	6	24	1	20	19
chr11:395043:C:+	PKP3	ENST00000331563.6	chr11	395042	395043	+	intronic	protein_coding	11	7	4	1	63.6364	16	3	13	1	18.75	17	4	13	1	23.5294	14	5	9	1	35.7143	15	5	10	1	33.3333	7	5	2	1	71.4286	4	3	1	1	75	4	2	2	1	50	5
chr11:45902547:C:+	MAPK8IP1	ENST00000395629.2	chr11	45902546	45902547	+	cds	protein_coding	6	1	5	1	16.6667	4	2	2	1	50	9	2	7	1	22.2222	82	24	58	1	29.2683	53	15	38	1	28.3019	24	3	21	1	12.5	78	14	64	1	17.9487	110	27	83	1	24.5455	50
chr11:45902548:C:+	MAPK8IP1	ENST00000395629.2	chr11	45902547	45902548	+	cds	protein_coding	6	1	5	1	16.6667	4	2	2	1	50	9	2	7	1	22.2222	85	22	63	1	25.8824	56	11	45	1	19.6429	25	3	22	1	12	77	12	65	1	15.5844	113	22	91	1	19.469	57
chr11:46370049:C:+	DGKZ	ENST00000454345.5	chr11	46370048	46370049	+	intronic	protein_coding	16	0	16	1	0	30	3	27	1	10	30	3	27	1	10	57	9	48	1	15.7895	32	2	30	1	6.25	19	2	17	1	10.5263	12	2	10	1	16.6667	19	0	19	1	0	17
chr11:46672265:C:+	ATG13	ENST00000359513.8	chr11	46672264	46672265	+	cds	protein_coding	5	0	5	1	0	NA	NA	NA	NA	NA	2	0	2	1	0	35	3	32	1	8.57143	25	4	21	1	16	20	5	15	1	25	89	11	78	1	12.3596	162	23	139	1	14.1975	144
chr11:46673337:C:+	ATG13	ENST00000359513.8	chr11	46673336	46673337	+	3utr	protein_coding	NA	NA	NA	NA	NA	3	0	3	1	0	1	0	1	1	0	22	2	20	1	9.09091	22	3	19	1	13.6364	12	5	7	1	41.6667	60	5	55	1	8.33333	72	13	59	1	18.0556	88
chr11:47420561:C:-	PSMC3	ENST00000619920.4	chr11	47420560	47420561	-	intronic	protein_coding	202	32	170	1	15.8416	185	20	165	1	10.8108	211	29	182	1	13.7441	79	10	69	1	12.6582	75	4	71	1	5.33333	57	4	53	1	7.01754	31	3	28	1	9.67742	38	3	35	1	7.89474	39
chr11:57742991:C:+	C11orf31	ENST00000622257.4	chr11	57742990	57742991	+	3utr	protein_coding	20	2	18	1	10	11	0	11	1	0	11	1	10	1	9.09091	86	5	81	1	5.81395	127	9	118	1	7.08661	72	9	63	1	12.5	54	7	47	1	12.963	58	9	49	1	15.5172	73
chr11:59550654:C:-							intergenic	intergenic	25	16	9	1	64	38	17	21	1	44.7368	35	8	27	1	22.8571	10	2	8	1	20	16	8	8	1	50	9	3	6	1	33.3333	4	3	1	1	75	4	1	3	1	25	10
chr11:59551812:C:+							intergenic	intergenic	12	2	10	1	16.6667	25	4	21	1	16	16	4	12	1	25	31	1	30	1	3.22581	21	2	19	1	9.52381	10	1	9	1	10	10	4	6	1	40	16	2	14	1	12.5	9
chr11:59575339:C:-	OSBP	ENST00000263847.5	chr11	59575338	59575339	-	3utr	protein_coding	NA	NA	NA	NA	NA	NA	NA	NA	NA	NA	NA	NA	NA	NA	NA	21	5	16	1	23.8095	14	1	13	1	7.14286	6	0	6	1	0	10	0	10	1	0	8	1	7	1	12.5	6
chr11:61338031:C:+	TKFC	ENST00000394900.7	chr11	61338030	61338031	+	cds	protein_coding	NA	NA	NA	NA	NA	1	0	1	1	0	2	0	2	1	0	15	2	13	1	13.3333	9	2	7	1	22.2222	7	1	6	1	14.2857	21	1	20	1	4.7619	27	1	26	1	3.7037	38
chr11:61341487:C:+	TKFC	ENST00000394900.7	chr11	61341486	61341487	+	cds	protein_coding	7	1	6	1	14.2857	4	3	1	1	75	6	0	6	1	0	18	6	12	1	33.3333	7	0	7	1	0	2	0	2	1	0	18	2	16	1	11.1111	16	7	9	1	43.75	22
chr11:61368126:C:+	TMEM138	ENST00000542946.1	chr11	61368125	61368126	+	3utr	protein_coding	12	9	3	1	75	17	15	2	1	88.2353	17	10	7	1	58.8235	17	11	6	1	64.7059	9	6	3	1	66.6667	9	6	3	1	66.6667	6	4	2	1	66.6667	8	4	4	1	50	4
chr11:61866671:C:+	FADS2	ENST00000278840.8	chr11	61866670	61866671	+	3utr	protein_coding	2	1	1	1	50	4	3	1	1	75	2	2	0	1	100	19	11	8	1	57.8947	17	5	12	1	29.4118	9	2	7	1	22.2222	28	13	15	1	46.4286	31	9	22	1	29.0323	27
chr11:62840818:C:-	WDR74	ENST00000525239.5	chr11	62840817	62840818	-	intronic	protein_coding	38	30	8	1	78.9474	33	22	11	1	66.6667	92	57	35	1	61.9565	9	7	2	1	77.7778	7	6	1	1	85.7143	12	5	7	1	41.6667	2	2	0	1	100	2	2	0	1	100	3
chr11:62840822:C:-	WDR74	ENST00000525239.5	chr11	62840821	62840822	-	intronic	protein_coding	36	31	5	1	86.1111	34	23	11	1	67.6471	96	64	32	1	66.6667	12	10	2	1	83.3333	7	7	0	1	100	11	6	5	1	54.5455	2	2	0	1	100	2	2	0	1	100	3
chr11:63759213:C:+	RTN3	ENST00000377819.9	chr11	63759212	63759213	+	3utr	protein_coding	7	2	5	1	28.5714	1	0	1	1	0	2	0	2	1	0	5	0	5	1	0	13	3	10	1	23.0769	5	1	4	1	20	49	3	46	1	6.12245	43	8	35	1	18.6047	26
chr11:64265962:C:+	PLCB3	ENST00000540288.5	chr11	64265961	64265962	+	cds	protein_coding	3	0	3	1	0	5	0	5	1	0	3	2	1	1	66.6667	33	6	27	1	18.1818	12	2	10	1	16.6667	12	1	11	1	8.33333	15	1	14	1	6.66667	20	4	16	1	20	23
chr11:64285220:C:+	GPR137	ENST00000539851.5	chr11	64285219	64285220	+	5utr	protein_coding	9	1	8	1	11.1111	5	1	4	1	20	3	3	0	1	100	13	1	12	1	7.69231	12	1	11	1	8.33333	5	0	5	1	0	19	4	15	1	21.0526	13	2	11	1	15.3846	19
chr11:64288441:C:+	GPR137	ENST00000539851.5	chr11	64288440	64288441	+	cds	protein_coding	3	2	1	1	66.6667	3	3	0	1	100	9	9	0	1	100	36	31	5	1	86.1111	16	14	2	1	87.5	9	9	0	1	100	37	33	4	1	89.1892	31	25	6	1	80.6452	26
chr11:65425307:C:+	NEAT1	ENST00000501122.2	chr11	65425306	65425307	+	ncRNA_exonic	lincRNA	4	1	3	1	25	2	1	1	1	50	6	1	5	1	16.6667	144	19	125	1	13.1944	46	4	42	1	8.69565	32	5	27	1	15.625	22	1	21	1	4.54545	13	1	12	1	7.69231	38
chr11:65539224:C:-	LTBP3	ENST00000301873.9	chr11	65539223	65539224	-	cds	protein_coding	14	1	13	1	7.14286	8	3	5	1	37.5	22	6	16	1	27.2727	37	8	29	1	21.6216	36	6	30	1	16.6667	15	3	12	1	20	95	13	82	1	13.6842	108	18	90	1	16.6667	79
chr11:65584532:C:+	EHBP1L1	ENST00000309295.8	chr11	65584531	65584532	+	cds	protein_coding	4	2	2	1	50	4	0	4	1	0	3	0	3	1	0	33	7	25	0.969697	21.875	28	2	26	1	7.14286	15	2	13	1	13.3333	69	4	65	1	5.7971	71	12	59	1	16.9014	52
chr11:65780107:C:-	AP5B1	ENST00000532090.2	chr11	65780106	65780107	-	cds	protein_coding	2	2	0	1	100	1	0	1	1	0	3	2	1	1	66.6667	14	5	9	1	35.7143	10	3	7	1	30	10	1	9	1	10	14	4	10	1	28.5714	24	4	20	1	16.6667	25
chr11:66276687:C:+	RAB1B	ENST00000311481.10	chr11	66276686	66276687	+	3utr	protein_coding	16	5	11	1	31.25	10	2	8	1	20	24	7	17	1	29.1667	47	20	27	1	42.5532	37	11	26	1	29.7297	18	5	13	1	27.7778	141	41	100	1	29.078	198	44	154	1	22.2222	149
chr11:66348176:C:+	RP11-867G23.8	ENST00000531602.1	chr11	66348175	66348176	+	ncRNA_intronic	antisense	14	3	11	1	21.4286	19	7	12	1	36.8421	28	8	20	1	28.5714	13	5	8	1	38.4615	15	6	9	1	40	8	2	6	1	25	10	5	5	1	50	12	5	7	1	41.6667	4
chr11:66692587:C:-	SPTBN2	ENST00000533211.5	chr11	66692586	66692587	-	cds	protein_coding	NA	NA	NA	NA	NA	NA	NA	NA	NA	NA	3	0	3	1	0	18	2	16	1	11.1111	8	1	7	1	12.5	6	1	5	1	16.6667	28	5	23	1	17.8571	14	2	12	1	14.2857	18
chr11:66859910:C:+	LRFN4	ENST00000309602.4	chr11	66859909	66859910	+	cds	protein_coding	4	0	4	1	0	5	1	4	1	20	6	2	4	1	33.3333	60	9	51	1	15	51	13	38	1	25.4902	34	9	25	1	26.4706	73	13	60	1	17.8082	102	20	82	1	19.6078	61
chr11:66859918:C:+	LRFN4	ENST00000309602.4	chr11	66859917	66859918	+	cds	protein_coding	4	1	3	1	25	8	2	6	1	25	8	1	7	1	12.5	79	11	68	1	13.9241	70	6	64	1	8.57143	36	4	32	1	11.1111	116	16	100	1	13.7931	137	20	117	1	14.5985	108
chr11:66868899:C:-	PC	ENST00000393960.5	chr11	66868898	66868899	-	cds	protein_coding	7	4	3	1	57.1429	9	4	5	1	44.4444	13	9	4	1	69.2308	99	33	66	1	33.3333	54	23	31	1	42.5926	27	13	14	1	48.1481	48	20	28	1	41.6667	44	19	25	1	43.1818	36
chr11:67432774:C:+	RPS6KB2	ENST00000312629.9	chr11	67432773	67432774	+	cds	protein_coding	79	35	44	1	44.3038	69	32	37	1	46.3768	152	54	98	1	35.5263	673	292	381	1	43.3878	450	190	259	0.997778	42.3163	321	147	174	1	45.7944	366	179	187	1	48.9071	421	180	241	1	42.7553	241
chr11:67434620:C:+	RPS6KB2	ENST00000312629.9	chr11	67434619	67434620	+	cds	protein_coding	74	20	54	1	27.027	89	17	72	1	19.1011	148	37	111	1	25	600	137	463	1	22.8333	456	98	358	1	21.4912	284	57	227	1	20.0704	326	58	268	1	17.7914	371	79	292	1	21.2938	196
chr11:67608110:C:+	NDUFV1	ENST00000322776.10	chr11	67608109	67608110	+	intronic	protein_coding	32	2	30	1	6.25	38	8	30	1	21.0526	21	4	17	1	19.0476	23	5	18	1	21.7391	36	6	30	1	16.6667	15	1	14	1	6.66667	8	0	8	1	0	8	5	3	1	62.5	7
chr11:68018540:C:+	ALDH3B1	ENST00000342456.10	chr11	68018539	68018540	+	cds	protein_coding	19	4	15	1	21.0526	7	3	4	1	42.8571	12	0	12	1	0	91	11	80	1	12.0879	59	9	50	1	15.2542	40	4	36	1	10	132	15	117	1	11.3636	126	22	104	1	17.4603	139
chr11:68019021:C:+	ALDH3B1	ENST00000342456.10	chr11	68019020	68019021	+	intronic	protein_coding	109	56	53	1	51.3761	62	22	40	1	35.4839	77	16	61	1	20.7792	33	11	22	1	33.3333	24	11	13	1	45.8333	25	5	20	1	20	17	5	12	1	29.4118	12	3	9	1	25	10
chr11:68348135:C:+	LRP5	ENST00000294304.11	chr11	68348134	68348135	+	cds	protein_coding	134	76	58	1	56.7164	141	70	71	1	49.6454	149	88	61	1	59.0604	223	63	160	1	28.2511	103	30	73	1	29.1262	74	18	56	1	24.3243	117	29	88	1	24.7863	110	31	79	1	28.1818	138
chr11:68579841:C:+	PPP6R3	ENST00000393800.6	chr11	68579840	68579841	+	intronic	protein_coding	NA	NA	NA	NA	NA	NA	NA	NA	NA	NA	NA	NA	NA	NA	NA	22	4	18	1	18.1818	15	2	13	1	13.3333	8	1	7	1	12.5	3	0	3	1	0	14	1	13	1	7.14286	14
chr11:71480832:C:+	NADSYN1	ENST00000319023.6	chr11	71480831	71480832	+	cds	protein_coding	20	9	11	1	45	7	2	5	1	28.5714	15	5	10	1	33.3333	54	15	39	1	27.7778	31	11	20	1	35.4839	21	10	11	1	47.619	55	17	38	1	30.9091	55	16	39	1	29.0909	49
chr11:71484417:C:+	NADSYN1	ENST00000319023.6	chr11	71484416	71484417	+	cds	protein_coding	14	7	7	1	50	13	3	10	1	23.0769	34	9	25	1	26.4706	64	17	47	1	26.5625	50	7	43	1	14	33	4	29	1	12.1212	75	7	68	1	9.33333	66	12	54	1	18.1818	71
chr11:72727058:C:-	ARAP1	ENST00000359373.9	chr11	72727057	72727058	-	cds	protein_coding	2	1	1	1	50	NA	NA	NA	NA	NA	7	3	4	1	42.8571	19	5	14	1	26.3158	9	4	5	1	44.4444	3	0	3	1	0	13	3	10	1	23.0769	12	1	11	1	8.33333	9
chr11:73308896:C:+	ARHGEF17	ENST00000263674.3	chr11	73308895	73308896	+	cds	protein_coding	8	1	7	1	12.5	3	1	2	1	33.3333	4	0	4	1	0	22	3	19	1	13.6364	15	0	15	1	0	8	4	4	1	50	26	4	22	1	15.3846	20	5	15	1	25	23
chr11:73308897:C:+	ARHGEF17	ENST00000263674.3	chr11	73308896	73308897	+	cds	protein_coding	7	1	6	1	14.2857	3	1	2	1	33.3333	4	1	3	1	25	22	5	17	1	22.7273	16	3	13	1	18.75	8	0	8	1	0	27	8	19	1	29.6296	20	3	17	1	15	23
chr11:73927290:C:+	PAAF1	ENST00000310571.7	chr11	73927289	73927290	+	cds	protein_coding	7	0	7	1	0	5	1	4	1	20	11	1	10	1	9.09091	115	8	107	1	6.95652	62	6	56	1	9.67742	44	1	43	1	2.27273	102	11	91	1	10.7843	147	24	123	1	16.3265	106
chr11:75815428:C:+	UVRAG	ENST00000356136.7	chr11	75815427	75815428	+	cds	protein_coding	3	1	2	1	33.3333	1	0	1	1	0	10	0	10	1	0	92	19	73	1	20.6522	50	5	45	1	10	30	1	29	1	3.33333	111	16	95	1	14.4144	89	11	78	1	12.3596	109
chr11:764334:C:+	TALDO1	ENST00000319006.7	chr11	764333	764334	+	cds	protein_coding	360	135	225	1	37.5	312	98	211	0.990385	31.7152	434	149	285	1	34.3318	1087	269	818	1	24.747	544	125	419	1	22.9779	493	117	376	1	23.7323	1388	271	1117	1	19.5245	1250	218	1031	0.9992	17.454	1304
chr11:78124143:C:-	ALG8	ENST00000376156.7	chr11	78124142	78124143	-	cds	protein_coding	7	1	6	1	14.2857	7	2	5	1	28.5714	8	2	6	1	25	20	3	17	1	15	31	5	26	1	16.129	22	5	17	1	22.7273	18	7	11	1	38.8889	22	2	20	1	9.09091	20
chr11:83184092:C:+	PCF11	ENST00000298281.8	chr11	83184091	83184092	+	intronic	protein_coding	22	12	10	1	54.5455	25	5	20	1	20	25	8	17	1	32	7	2	5	1	28.5714	22	5	17	1	22.7273	9	3	6	1	33.3333	5	2	3	1	40	5	3	2	1	60	2
chr11:8947419:C:-	TMEM9B	ENST00000534025.5	chr11	8947418	8947419	-	3utr	protein_coding	2	0	2	1	0	1	0	1	1	0	NA	NA	NA	NA	NA	23	8	15	1	34.7826	21	10	11	1	47.619	9	4	5	1	44.4444	12	2	10	1	16.6667	38	11	27	1	28.9474	22
chr11:94799427:C:+	AMOTL1	ENST00000433060.2	chr11	94799426	94799427	+	cds	protein_coding	29	10	19	1	34.4828	17	8	9	1	47.0588	23	4	19	1	17.3913	26	2	24	1	7.69231	14	2	12	1	14.2857	7	4	3	1	57.1429	30	3	27	1	10	21	1	20	1	4.7619	32
chr12:104129403:C:+							intergenic	intergenic	NA	NA	NA	NA	NA	1	0	1	1	0	1	0	1	1	0	26	9	17	1	34.6154	42	9	33	1	21.4286	47	6	41	1	12.766	11	4	7	1	36.3636	35	4	31	1	11.4286	18
chr12:106997606:C:-	CRY1	ENST00000008527.9	chr12	106997605	106997606	-	cds	protein_coding	1	0	1	1	0	NA	NA	NA	NA	NA	2	0	2	1	0	6	1	5	1	16.6667	4	1	3	1	25	3	0	3	1	0	6	1	5	1	16.6667	18	4	14	1	22.2222	17
chr12:106997917:C:-	CRY1	ENST00000008527.9	chr12	106997916	106997917	-	cds	protein_coding	1	0	1	1	0	1	1	0	1	100	2	0	2	1	0	3	0	3	1	0	2	0	2	1	0	5	1	4	1	20	5	0	5	1	0	18	1	17	1	5.55556	11
chr12:108646812:C:-	CORO1C	ENST00000420959.6	chr12	108646811	108646812	-	3utr	protein_coding	NA	NA	NA	NA	NA	1	0	1	1	0	1	1	0	1	100	3	1	2	1	33.3333	5	0	5	1	0	2	0	2	1	0	3	2	1	1	66.6667	5	1	4	1	20	11
chr12:110282124:C:+	ATP2A2	ENST00000308664.10	chr12	110282123	110282124	+	intronic	protein_coding	36	11	25	1	30.5556	24	3	21	1	12.5	50	6	44	1	12	23	3	20	1	13.0435	22	3	19	1	13.6364	14	5	9	1	35.7143	8	0	8	1	0	13	0	13	1	0	5
chr12:111418302:C:+	SH2B3	ENST00000341259.6	chr12	111418301	111418302	+	cds	protein_coding	40	12	28	1	30	39	10	29	1	25.641	37	6	31	1	16.2162	98	14	84	1	14.2857	27	1	26	1	3.7037	32	4	28	1	12.5	37	5	32	1	13.5135	58	2	56	1	3.44828	49
chr12:111418609:C:+	SH2B3	ENST00000341259.6	chr12	111418608	111418609	+	cds	protein_coding	31	3	28	1	9.67742	17	4	13	1	23.5294	24	2	22	1	8.33333	60	6	54	1	10	31	7	24	1	22.5806	31	4	27	1	12.9032	57	0	57	1	0	41	3	38	1	7.31707	40
chr12:111842327:C:+	MAPKAPK5	ENST00000550735.6	chr12	111842326	111842327	+	5utr	protein_coding	3	2	1	1	66.6667	8	2	6	1	25	2	2	0	1	100	34	10	24	1	29.4118	25	7	18	1	28	18	10	8	1	55.5556	32	6	26	1	18.75	36	16	20	1	44.4444	26
chr12:112382024:C:-	HECTD4	ENST00000377560.9	chr12	112382023	112382024	-	cds	protein_coding	5	1	4	1	20	5	0	5	1	0	13	0	13	1	0	53	10	43	1	18.8679	30	4	26	1	13.3333	12	3	9	1	25	26	1	25	1	3.84615	19	2	17	1	10.5263	16
chr12:113222108:C:+	TPCN1	ENST00000550785.5	chr12	113222107	113222108	+	intronic	protein_coding	41	21	20	1	51.2195	35	22	13	1	62.8571	47	32	15	1	68.0851	4	1	3	1	25	4	1	3	1	25	5	0	5	1	0	3	1	2	1	33.3333	2	0	2	1	0	5
chr12:113268808:C:+	TPCN1	ENST00000550785.5	chr12	113268807	113268808	+	cds	protein_coding	24	9	15	1	37.5	20	5	15	1	25	30	8	22	1	26.6667	38	4	34	1	10.5263	14	2	12	1	14.2857	11	2	9	1	18.1818	40	3	37	1	7.5	35	2	33	1	5.71429	35
chr12:118246146:C:+							intergenic	intergenic	26	1	25	1	3.84615	28	4	24	1	14.2857	40	3	37	1	7.5	39	2	37	1	5.12821	25	2	23	1	8	11	5	6	1	45.4545	13	3	10	1	23.0769	9	0	9	1	0	9
chr12:118246147:C:+							intergenic	intergenic	34	17	17	1	50	40	10	30	1	25	52	20	32	1	38.4615	44	16	28	1	36.3636	31	12	19	1	38.7097	12	5	7	1	41.6667	13	7	6	1	53.8462	15	2	13	1	13.3333	11
chr12:118376702:C:+	SUDS3	ENST00000543473.1	chr12	118376701	118376702	+	cds	protein_coding	11	5	6	1	45.4545	5	1	4	1	20	8	3	5	1	37.5	171	58	113	1	33.9181	122	38	84	1	31.1475	82	30	52	1	36.5854	394	134	260	1	34.0102	427	148	279	1	34.6604	370
chr12:120137749:C:-	GCN1	ENST00000300648.6	chr12	120137748	120137749	-	cds	protein_coding	12	0	12	1	0	13	10	3	1	76.9231	7	3	4	1	42.8571	155	29	126	1	18.7097	63	8	55	1	12.6984	42	12	30	1	28.5714	84	12	72	1	14.2857	58	10	48	1	17.2414	61
chr12:120144337:C:-	GCN1	ENST00000300648.6	chr12	120144336	120144337	-	cds	protein_coding	3	3	0	1	100	2	0	2	1	0	2	2	0	1	100	52	21	31	1	40.3846	26	8	18	1	30.7692	15	8	7	1	53.3333	23	5	18	1	21.7391	28	11	16	0.964286	40.7407	21
chr12:120153250:C:-	GCN1	ENST00000300648.6	chr12	120153249	120153250	-	cds	protein_coding	NA	NA	NA	NA	NA	1	0	1	1	0	NA	NA	NA	NA	NA	63	0	63	1	0	33	4	29	1	12.1212	19	3	16	1	15.7895	36	4	32	1	11.1111	29	5	24	1	17.2414	30
chr12:120199189:C:-	RPLP0	ENST00000551150.5	chr12	120199188	120199189	-	cds	protein_coding	2199	317	1882	1	14.4156	1590	158	1431	0.999371	9.94336	1835	237	1598	1	12.9155	1812	202	1610	1	11.1479	1824	200	1622	0.998904	10.9769	1443	191	1252	1	13.2363	554	59	495	1	10.6498	1107	80	1027	1	7.22674	776
chr12:120212952:C:+	RP1-278C19.3	ENST00000535200.1	chr12	120212951	120212952	+	ncRNA_exonic	antisense	2	2	0	1	100	2	0	2	1	0	NA	NA	NA	NA	NA	16	9	7	1	56.25	16	11	5	1	68.75	9	4	5	1	44.4444	13	8	5	1	61.5385	27	13	14	1	48.1481	24
chr12:121002588:C:-	C12orf43	ENST00000288757.7	chr12	121002587	121002588	-	3utr	protein_coding	11	2	9	1	18.1818	3	1	2	1	33.3333	9	5	4	1	55.5556	34	8	26	1	23.5294	23	7	16	1	30.4348	6	1	5	1	16.6667	53	12	41	1	22.6415	64	14	50	1	21.875	55
chr12:121824249:C:+	SETD1B	ENST00000542440.5	chr12	121824248	121824249	+	intronic	protein_coding	62	25	37	1	40.3226	72	29	43	1	40.2778	55	31	24	1	56.3636	54	26	28	1	48.1481	45	28	17	1	62.2222	29	10	19	1	34.4828	15	4	11	1	26.6667	25	9	16	1	36	15
chr12:122981426:C:+	RP11-197N18.2	ENST00000540866.2	chr12	122981425	122981426	+	ncRNA_exonic	retained_intron	19	15	4	1	78.9474	24	11	13	1	45.8333	18	12	6	1	66.6667	15	8	7	1	53.3333	12	7	5	1	58.3333	12	3	9	1	25	1	0	1	1	0	8	2	6	1	25	4
chr12:124950171:C:-	DHX37	ENST00000308736.6	chr12	124950170	124950171	-	cds	protein_coding	1	0	1	1	0	1	0	1	1	0	2	0	2	1	0	66	11	55	1	16.6667	37	2	35	1	5.40541	18	3	15	1	16.6667	38	14	24	1	36.8421	40	6	34	1	15	49
chr12:132508341:C:+	FBRSL1	ENST00000434748.2	chr12	132508340	132508341	+	cds	protein_coding	19	9	10	1	47.3684	5	1	4	1	20	22	5	17	1	22.7273	21	2	19	1	9.52381	11	3	8	1	27.2727	3	1	2	1	33.3333	13	1	12	1	7.69231	11	4	7	1	36.3636	6
chr12:132661559:C:-	POLE	ENST00000320574.9	chr12	132661558	132661559	-	cds	protein_coding	3	2	1	1	66.6667	NA	NA	NA	NA	NA	4	1	3	1	25	36	5	31	1	13.8889	11	3	8	1	27.2727	11	0	11	1	0	17	0	17	1	0	17	3	14	1	17.6471	15
chr12:20649690:C:+	PDE3A	ENST00000359062.3	chr12	20649689	20649690	+	intronic	protein_coding	20	16	4	1	80	22	18	4	1	81.8182	25	17	8	1	68	6	2	4	1	33.3333	9	2	7	1	22.2222	2	2	0	1	100	5	2	3	1	40	4	1	3	1	25	5
chr12:20649691:C:+	PDE3A	ENST00000359062.3	chr12	20649690	20649691	+	intronic	protein_coding	19	14	5	1	73.6842	23	19	4	1	82.6087	26	19	7	1	73.0769	6	3	3	1	50	9	3	6	1	33.3333	4	2	2	1	50	5	2	3	1	40	4	2	2	1	50	4
chr12:29343242:C:-	ERGIC2	ENST00000360150.8	chr12	29343241	29343242	-	cds	protein_coding	10	2	8	1	20	11	5	6	1	45.4545	9	3	6	1	33.3333	88	25	63	1	28.4091	75	22	53	1	29.3333	51	13	38	1	25.4902	92	20	71	0.98913	21.978	203	46	157	1	22.6601	145
chr12:31590827:C:-	DENND5B	ENST00000389082.9	chr12	31590826	31590827	-	cds	protein_coding	3	3	0	1	100	8	8	0	1	100	4	4	0	1	100	19	19	0	1	100	11	8	3	1	72.7273	2	2	0	1	100	22	21	1	1	95.4545	29	26	3	1	89.6552	24
chr12:40105902:C:-	SLC2A13	ENST00000380858.1	chr12	40105901	40105902	-	5utr	protein_coding	7	1	6	1	14.2857	1	0	1	1	0	5	3	2	1	60	39	12	27	1	30.7692	37	15	22	1	40.5405	15	4	11	1	26.6667	106	39	67	1	36.7925	107	37	70	1	34.5794	96
chr12:43787821:C:+	IRAK4	ENST00000613694.4	chr12	43787820	43787821	+	3utr	protein_coding	8	0	8	1	0	10	1	9	1	10	12	1	11	1	8.33333	119	20	99	1	16.8067	90	15	75	1	16.6667	43	1	42	1	2.32558	77	9	68	1	11.6883	96	21	75	1	21.875	59
chr12:43787822:C:+	IRAK4	ENST00000613694.4	chr12	43787821	43787822	+	3utr	protein_coding	9	0	9	1	0	10	0	10	1	0	13	1	12	1	7.69231	128	24	104	1	18.75	96	16	80	1	16.6667	46	1	45	1	2.17391	83	9	74	1	10.8434	105	27	78	1	25.7143	66
chr12:43787827:C:+	IRAK4	ENST00000613694.4	chr12	43787826	43787827	+	3utr	protein_coding	11	0	11	1	0	9	0	9	1	0	12	2	10	1	16.6667	116	15	101	1	12.931	90	14	76	1	15.5556	46	0	46	1	0	80	6	74	1	7.5	106	18	88	1	16.9811	70
chr12:48137807:C:+	PFKM	ENST00000340802.11	chr12	48137806	48137807	+	cds	protein_coding	35	11	24	1	31.4286	27	6	21	1	22.2222	31	5	26	1	16.129	300	50	250	1	16.6667	208	31	177	1	14.9038	137	23	114	1	16.7883	204	35	169	1	17.1569	186	27	159	1	14.5161	230
chr12:48695062:C:-	CCNT1	ENST00000261900.7	chr12	48695061	48695062	-	intronic	protein_coding	24	2	22	1	8.33333	25	11	14	1	44	29	10	19	1	34.4828	9	1	8	1	11.1111	8	3	5	1	37.5	4	2	2	1	50	1	1	0	1	100	5	1	4	1	20	5
chr12:48965575:C:-	WNT10B	ENST00000301061.8	chr12	48965574	48965575	-	3utr	protein_coding	6	1	5	1	16.6667	8	2	6	1	25	14	7	7	1	50	41	18	23	1	43.9024	20	4	16	1	20	10	2	8	1	20	49	10	39	1	20.4082	68	19	49	1	27.9412	41
chr12:49265444:C:+	TUBA1C	ENST00000301072.10	chr12	49265443	49265444	+	intronic	protein_coding	18	2	16	1	11.1111	11	4	7	1	36.3636	13	1	12	1	7.69231	61	6	55	1	9.83607	63	8	55	1	12.6984	41	6	35	1	14.6341	7	0	7	1	0	13	3	10	1	23.0769	5
chr12:52191912:C:-	KRT80	ENST00000313234.9	chr12	52191911	52191912	-	5utr	protein_coding	2	0	2	1	0	NA	NA	NA	NA	NA	4	2	2	1	50	32	3	29	1	9.375	7	0	7	1	0	5	0	5	1	0	29	1	28	1	3.44828	30	7	23	1	23.3333	24
chr12:52191913:C:-	KRT80	ENST00000313234.9	chr12	52191912	52191913	-	5utr	protein_coding	2	0	2	1	0	NA	NA	NA	NA	NA	4	0	4	1	0	33	3	30	1	9.09091	6	0	6	1	0	6	1	5	1	16.6667	28	2	26	1	7.14286	30	7	23	1	23.3333	25
chr12:52233236:C:+	KRT7	ENST00000331817.5	chr12	52233235	52233236	+	5utr	protein_coding	5	1	4	1	20	5	0	5	1	0	1	0	1	1	0	41	9	32	1	21.9512	20	3	17	1	15	12	3	9	1	25	39	6	33	1	15.3846	44	6	38	1	13.6364	66
chr12:53102118:C:+	IGFBP6	ENST00000548547.5	chr12	53102117	53102118	+	cds	protein_coding	116	56	60	1	48.2759	98	38	60	1	38.7755	127	50	77	1	39.3701	450	163	287	1	36.2222	329	105	224	1	31.9149	295	83	212	1	28.1356	353	121	232	1	34.2776	311	93	218	1	29.9035	378
chr12:53299446:C:+	PFDN5	ENST00000551018.5	chr12	53299445	53299446	+	3utr	protein_coding	4	3	1	1	75	8	5	3	1	62.5	3	1	2	1	33.3333	21	12	9	1	57.1429	9	4	5	1	44.4444	9	3	6	1	33.3333	18	11	7	1	61.1111	42	22	20	1	52.381	15
chr12:53505256:C:+	TARBP2	ENST00000266987.6	chr12	53505255	53505256	+	cds	protein_coding	69	18	51	1	26.087	68	12	56	1	17.6471	116	26	90	1	22.4138	373	56	317	1	15.0134	238	44	194	1	18.4874	210	46	164	1	21.9048	664	96	568	1	14.4578	721	97	624	1	13.4535	548
chr12:55727232:C:-	CD63	ENST00000549117.5	chr12	55727231	55727232	-	cds	protein_coding	76	29	47	1	38.1579	62	28	34	1	45.1613	72	24	48	1	33.3333	358	71	287	1	19.8324	331	34	297	1	10.2719	229	37	192	1	16.1572	1093	105	988	1	9.60659	1473	131	1341	0.999321	8.89946	1349
chr12:56002639:C:+	SUOX	ENST00000394109.7	chr12	56002638	56002639	+	cds	protein_coding	1	1	0	1	100	5	1	4	1	20	2	1	1	1	50	13	2	10	0.923077	16.6667	9	2	7	1	22.2222	7	1	6	1	14.2857	24	3	21	1	12.5	34	5	29	1	14.7059	26
chr12:56007582:C:+							intergenic	intergenic	1	1	0	1	100	5	2	3	1	40	6	2	4	1	33.3333	59	9	50	1	15.2542	23	5	18	1	21.7391	15	3	12	1	20	9	5	4	1	55.5556	3	1	2	1	33.3333	13
chr12:56043433:C:+	RPS26	ENST00000356464.10	chr12	56043432	56043433	+	cds	protein_coding	76	15	61	1	19.7368	64	8	56	1	12.5	81	17	64	1	20.9877	151	27	124	1	17.8808	142	23	119	1	16.1972	88	17	71	1	19.3182	115	8	107	1	6.95652	228	20	208	1	8.77193	163
chr12:56190420:C:+							intergenic	intergenic	18	9	9	1	50	39	14	25	1	35.8974	29	8	21	1	27.5862	10	3	7	1	30	11	3	8	1	27.2727	12	5	7	1	41.6667	1	0	1	1	0	6	0	6	1	0	3
chr12:56272747:C:-	CS	ENST00000548567.5	chr12	56272746	56272747	-	3utr	protein_coding	19	8	11	1	42.1053	8	5	3	1	62.5	21	11	10	1	52.381	188	78	110	1	41.4894	61	26	35	1	42.623	62	28	34	1	45.1613	69	13	56	1	18.8406	76	28	48	1	36.8421	106
chr12:56645912:C:-	ATP5B	ENST00000262030.7	chr12	56645911	56645912	-	cds	protein_coding	68	17	51	1	25	74	11	63	1	14.8649	75	14	61	1	18.6667	750	98	652	1	13.0667	469	48	421	1	10.2345	342	65	277	1	19.0058	1402	236	1166	1	16.8331	1404	220	1184	1	15.6695	1679
chr12:56731371:C:-							intergenic	intergenic	4	1	3	1	25	8	5	3	1	62.5	1	0	1	1	0	30	5	25	1	16.6667	12	0	12	1	0	10	6	4	1	60	32	15	17	1	46.875	43	20	23	1	46.5116	26
chr12:56731377:C:-							intergenic	intergenic	4	1	3	1	25	6	4	2	1	66.6667	2	0	2	1	0	28	8	20	1	28.5714	18	7	11	1	38.8889	10	5	5	1	50	25	13	12	1	52	45	23	22	1	51.1111	25
chr12:57233581:C:+	SHMT2	ENST00000328923.7	chr12	57233580	57233581	+	cds	protein_coding	40	8	32	1	20	41	14	27	1	34.1463	43	6	37	1	13.9535	288	59	229	1	20.4861	240	59	181	1	24.5833	158	19	139	1	12.0253	174	31	143	1	17.8161	238	46	192	1	19.3277	229
chr12:57630480:C:-	B4GALNT1	ENST00000341156.8	chr12	57630479	57630480	-	cds	protein_coding	6	1	5	1	16.6667	4	1	3	1	25	12	2	10	1	16.6667	29	2	27	1	6.89655	16	2	14	1	12.5	10	1	9	1	10	46	5	41	1	10.8696	63	8	55	1	12.6984	52
chr12:62021754:C:-	FAM19A2	ENST00000416284.7	chr12	62021753	62021754	-	intronic	protein_coding	22	6	16	1	27.2727	10	3	7	1	30	19	4	15	1	21.0526	119	29	90	1	24.3697	100	17	83	1	17	61	21	40	1	34.4262	52	8	44	1	15.3846	52	10	42	1	19.2308	40
chr12:6538326:C:+	GAPDH	ENST00000229239.9	chr12	6538325	6538326	+	3utr	protein_coding	35	0	35	1	0	17	1	16	1	5.88235	29	1	28	1	3.44828	25	2	23	1	8	20	1	19	1	5	21	1	20	1	4.7619	15	3	12	1	20	17	2	15	1	11.7647	26
chr12:6607353:C:-	CHD4	ENST00000645022.1	chr12	6607352	6607353	-	5utr	protein_coding	4	2	2	1	50	1	0	1	1	0	7	0	7	1	0	44	11	33	1	25	27	1	26	1	3.7037	16	1	15	1	6.25	25	3	22	1	12	27	4	23	1	14.8148	32
chr12:6724690:C:+	COPS7A	ENST00000543155.5	chr12	6724689	6724690	+	cds	protein_coding	55	8	47	1	14.5455	59	17	42	1	28.8136	71	13	58	1	18.3099	287	58	229	1	20.2091	228	47	181	1	20.614	166	45	121	1	27.1084	471	43	428	1	9.12951	553	72	481	1	13.0199	534
chr12:75496116:C:-	KRR1	ENST00000229214.8	chr12	75496115	75496116	-	3utr	protein_coding	3	1	2	1	33.3333	NA	NA	NA	NA	NA	1	0	1	1	0	21	3	18	1	14.2857	22	5	17	1	22.7273	12	2	10	1	16.6667	36	12	24	1	33.3333	76	18	58	1	23.6842	49
chr12:75496122:C:-	KRR1	ENST00000229214.8	chr12	75496121	75496122	-	3utr	protein_coding	3	1	2	1	33.3333	NA	NA	NA	NA	NA	1	0	1	1	0	24	4	20	1	16.6667	23	8	15	1	34.7826	16	3	13	1	18.75	35	11	24	1	31.4286	72	22	50	1	30.5556	50
chr12:89708767:C:-	ATP2B1	ENST00000428670.7	chr12	89708766	89708767	-	5utr	protein_coding	6	1	5	1	16.6667	3	0	3	1	0	17	1	16	1	5.88235	47	12	35	1	25.5319	32	10	22	1	31.25	19	5	14	1	26.3158	39	9	30	1	23.0769	45	9	36	1	20	43
chr12:98503540:C:+							intergenic	intergenic	375	263	112	1	70.1333	527	328	199	1	62.2391	715	515	200	1	72.028	253	187	66	1	73.913	148	83	65	1	56.0811	150	105	45	1	70	125	86	39	1	68.8	192	132	60	1	68.75	144
chr12:98503549:C:+							intergenic	intergenic	358	124	234	1	34.6369	501	167	334	1	33.3333	696	238	458	1	34.1954	248	74	174	1	29.8387	144	65	79	1	45.1389	135	49	86	1	36.2963	122	35	87	1	28.6885	183	55	128	1	30.0546	134
chr12:98503550:C:+							intergenic	intergenic	376	347	29	1	92.2872	523	492	31	1	94.0727	727	706	21	1	97.1114	268	249	19	1	92.9104	149	141	8	1	94.6309	146	141	5	1	96.5753	130	124	6	1	95.3846	193	187	6	1	96.8912	146
chr13:100539997:C:-	GGACT	ENST00000376250.6	chr13	100539996	100539997	-	intronic	protein_coding	12	4	8	1	33.3333	14	1	13	1	7.14286	7	1	6	1	14.2857	28	4	24	1	14.2857	20	7	12	0.95	36.8421	19	1	18	1	5.26316	17	2	15	1	11.7647	52	3	49	1	5.76923	18
chr13:110174661:C:-	COL4A1	ENST00000375820.8	chr13	110174660	110174661	-	cds	protein_coding	1	1	0	1	100	1	0	1	1	0	2	2	0	1	100	34	17	17	1	50	8	3	5	1	37.5	7	2	5	1	28.5714	27	6	21	1	22.2222	18	7	11	1	38.8889	21
chr13:110508153:C:+	COL4A2	ENST00000360467.5	chr13	110508152	110508153	+	cds	protein_coding	6	1	5	1	16.6667	7	1	6	1	14.2857	10	4	6	1	40	31	4	27	1	12.9032	10	1	9	1	10	12	3	9	1	25	15	3	12	1	20	11	1	10	1	9.09091	16
chr13:110914890:C:-	ANKRD10	ENST00000267339.6	chr13	110914889	110914890	-	cds	protein_coding	8	0	8	1	0	3	1	2	1	33.3333	8	3	5	1	37.5	11	3	8	1	27.2727	5	1	4	1	20	9	3	6	1	33.3333	31	6	25	1	19.3548	42	9	33	1	21.4286	27
chr13:113085326:C:+	MCF2L	ENST00000397030.5	chr13	113085325	113085326	+	intronic	protein_coding	64	9	55	1	14.0625	60	9	51	1	15	63	3	60	1	4.7619	39	2	37	1	5.12821	42	5	37	1	11.9048	23	2	21	1	8.69565	9	1	8	1	11.1111	20	0	20	1	0	12
chr13:44917950:C:-							intergenic	intergenic	18	6	12	1	33.3333	27	6	21	1	22.2222	16	3	13	1	18.75	11	5	6	1	45.4545	8	2	6	1	25	6	1	5	1	16.6667	5	3	2	1	60	24	20	4	1	83.3333	8
chr13:44917951:C:-							intergenic	intergenic	19	6	13	1	31.5789	25	8	17	1	32	16	3	13	1	18.75	11	6	5	1	54.5455	9	2	7	1	22.2222	4	3	1	1	75	4	3	1	1	75	23	18	5	1	78.2609	7
chr13:48081647:C:-	MED4	ENST00000258648.6	chr13	48081646	48081647	-	cds	protein_coding	4	1	3	1	25	6	3	3	1	50	5	3	2	1	60	176	49	127	1	27.8409	99	29	70	1	29.2929	58	15	43	1	25.8621	176	17	159	1	9.65909	248	37	211	1	14.9194	178
chr13:51452638:C:-	INTS6	ENST00000442263.4	chr13	51452637	51452638	-	5utr	protein_coding	1	1	0	1	100	5	2	3	1	40	3	0	3	1	0	17	3	14	1	17.6471	10	0	10	1	0	10	3	7	1	30	22	0	22	1	0	15	4	11	1	26.6667	18
chr13:52630028:C:+	RP11-78J21.7	ENST00000398039.2	chr13	52630027	52630028	+	ncRNA_intronic	processed_transcript	2	0	2	1	0	3	0	3	1	0	5	0	5	1	0	16	0	16	1	0	12	0	12	1	0	10	3	7	1	30	59	13	46	1	22.0339	61	7	54	1	11.4754	52
chr13:75856598:C:+	LMO7	ENST00000357063.7	chr13	75856597	75856598	+	cds	protein_coding	2	0	2	1	0	3	1	2	1	33.3333	1	0	1	1	0	41	7	34	1	17.0732	35	3	32	1	8.57143	18	1	17	1	5.55556	17	2	15	1	11.7647	35	5	30	1	14.2857	28
chr13:98022384:C:+	IPO5	ENST00000261574.9	chr13	98022383	98022384	+	3utr	protein_coding	6	1	5	1	16.6667	5	1	4	1	20	13	4	9	1	30.7692	196	47	149	1	23.9796	140	43	97	1	30.7143	94	21	73	1	22.3404	63	16	47	1	25.3968	73	18	55	1	24.6575	82
chr13:98395326:C:+	FARP1	ENST00000596580.2	chr13	98395325	98395326	+	cds	protein_coding	3	2	1	1	66.6667	3	1	2	1	33.3333	25	12	13	1	48	70	25	45	1	35.7143	18	1	17	1	5.55556	9	3	6	1	33.3333	30	7	23	1	23.3333	25	5	20	1	20	27
chr14:100281408:C:+	YY1	ENST00000262238.8	chr14	100281407	100281408	+	3utr	protein_coding	2	0	2	1	0	NA	NA	NA	NA	NA	2	2	0	1	100	86	7	79	1	8.13953	46	4	42	1	8.69565	45	5	40	1	11.1111	92	7	85	1	7.6087	95	10	85	1	10.5263	137
chr14:102507560:C:-	ANKRD9	ENST00000286918.8	chr14	102507559	102507560	-	cds	protein_coding	124	15	109	1	12.0968	125	16	109	1	12.8	125	16	109	1	12.8	367	48	319	1	13.079	263	36	227	1	13.6882	143	19	124	1	13.2867	112	22	90	1	19.6429	139	11	128	1	7.91367	107
chr14:103697901:C:-	XRCC3	ENST00000553264.5	chr14	103697900	103697901	-	3utr	protein_coding	11	3	8	1	27.2727	5	0	5	1	0	13	1	12	1	7.69231	58	3	55	1	5.17241	50	9	41	1	18	19	4	15	1	21.0526	38	4	34	1	10.5263	79	9	70	1	11.3924	73
chr14:104172156:C:+	KIF26A	ENST00000315264.7	chr14	104172155	104172156	+	intronic	protein_coding	42	9	33	1	21.4286	42	4	38	1	9.52381	40	7	33	1	17.5	10	4	6	1	40	15	3	12	1	20	10	2	8	1	20	6	2	4	1	33.3333	6	1	5	1	16.6667	7
chr14:104176786:C:+	KIF26A	ENST00000315264.7	chr14	104176785	104176786	+	cds	protein_coding	NA	NA	NA	NA	NA	NA	NA	NA	NA	NA	NA	NA	NA	NA	NA	36	4	32	1	11.1111	24	1	23	1	4.16667	9	2	7	1	22.2222	57	10	47	1	17.5439	54	5	49	1	9.25926	54
chr14:104712135:C:+	INF2	ENST00000330634.11	chr14	104712134	104712135	+	intronic	protein_coding	110	20	90	1	18.1818	142	20	122	1	14.0845	117	11	106	1	9.40171	59	9	50	1	15.2542	100	20	80	1	20	49	10	39	1	20.4082	26	2	24	1	7.69231	40	6	34	1	15	36
chr14:105348578:C:+	PACS2	ENST00000447393.5	chr14	105348577	105348578	+	cds	protein_coding	19	9	10	1	47.3684	28	12	16	1	42.8571	52	22	30	1	42.3077	212	62	150	1	29.2453	83	32	51	1	38.5542	47	12	35	1	25.5319	103	10	93	1	9.70874	96	16	80	1	16.6667	57
chr14:20610188:C:+							intergenic	intergenic	26	8	18	1	30.7692	32	6	26	1	18.75	33	2	31	1	6.06061	15	2	13	1	13.3333	10	0	10	1	0	4	0	4	1	0	2	0	2	1	0	5	2	3	1	40	3
chr14:20631185:C:-							intergenic	intergenic	40	8	32	1	20	63	12	51	1	19.0476	61	10	51	1	16.3934	22	4	18	1	18.1818	21	10	11	1	47.619	11	5	6	1	45.4545	9	2	7	1	22.2222	11	4	7	1	36.3636	6
chr14:22834290:C:+	MRPL52	ENST00000355151.9	chr14	22834289	22834290	+	cds	protein_coding	13	0	13	1	0	6	0	6	1	0	20	1	19	1	5	36	9	27	1	25	57	6	51	1	10.5263	33	2	31	1	6.06061	127	10	117	1	7.87402	139	17	122	1	12.2302	132
chr14:22901331:C:-	RBM23	ENST00000359890.7	chr14	22901330	22901331	-	3utr	protein_coding	NA	NA	NA	NA	NA	1	1	0	1	100	NA	NA	NA	NA	NA	8	3	5	1	37.5	7	1	6	1	14.2857	3	0	3	1	0	15	0	15	1	0	19	5	14	1	26.3158	15
chr14:23301670:C:-	PPP1R3E	ENST00000452015.8	chr14	23301669	23301670	-	cds	protein_coding	1	0	1	1	0	NA	NA	NA	NA	NA	3	1	2	1	33.3333	17	5	12	1	29.4118	6	0	6	1	0	5	0	5	1	0	27	7	20	1	25.9259	18	4	14	1	22.2222	21
chr14:23562346:C:-	AP1G2	ENST00000308724.9	chr14	23562345	23562346	-	cds	protein_coding	1	0	1	1	0	7	1	6	1	14.2857	7	0	7	1	0	25	1	24	1	4	13	0	13	1	0	9	0	9	1	0	18	4	14	1	22.2222	11	2	9	1	18.1818	12
chr14:23953853:C:+	DHRS4	ENST00000313250.9	chr14	23953852	23953853	+	cds	protein_coding	17	3	14	1	17.6471	17	5	12	1	29.4118	16	2	14	1	12.5	97	29	68	1	29.8969	64	15	49	1	23.4375	32	3	29	1	9.375	380	62	318	1	16.3158	423	69	354	1	16.3121	322
chr14:24216985:C:-	NEDD8	ENST00000250495.9	chr14	24216984	24216985	-	3utr	protein_coding	32	2	30	1	6.25	45	12	33	1	26.6667	32	1	31	1	3.125	565	77	488	1	13.6283	600	74	526	1	12.3333	265	37	228	1	13.9623	1293	183	1110	1	14.1531	2174	254	1920	1	11.6835	1310
chr14:31207110:C:-	HECTD1	ENST00000399332.5	chr14	31207109	31207110	-	5utr	protein_coding	2	1	1	1	50	4	0	4	1	0	2	2	0	1	100	31	12	19	1	38.7097	20	7	13	1	35	22	5	17	1	22.7273	56	28	28	1	50	45	15	30	1	33.3333	32
chr14:49586019:C:-	RPS29	ENST00000396020.7	chr14	49586018	49586019	-	cds	protein_coding	7754	2603	5148	0.999613	33.5828	7159	2242	4912	0.999302	31.3391	6097	2031	4063	0.999508	33.3279	32235	8327	23901	0.999783	25.8378	22172	5388	16782	0.99991	24.3031	14505	4433	10069	0.999793	30.5682	9000	1530	7470	1	17	18013	2480	15531	0.999889	13.7694	11588
chr14:49586869:C:+	RN7SL1	ENST00000635274.1	chr14	49586868	49586869	+	ncRNA_exonic	non_coding	797	237	560	1	29.7365	609	198	411	1	32.5123	741	192	549	1	25.9109	136	48	88	1	35.2941	173	54	119	1	31.2139	122	46	76	1	37.7049	44	17	27	1	38.6364	61	24	37	1	39.3443	70
chr14:60153976:C:-	DHRS7	ENST00000216500.9	chr14	60153975	60153976	-	cds	protein_coding	1	0	1	1	0	3	0	3	1	0	2	0	2	1	0	46	12	34	1	26.087	42	5	37	1	11.9048	21	3	18	1	14.2857	181	19	162	1	10.4972	235	21	214	1	8.93617	181
chr14:73950386:C:+	COQ6	ENST00000334571.6	chr14	73950385	73950386	+	cds	protein_coding	5	0	5	1	0	4	0	4	1	0	6	3	3	1	50	18	3	15	1	16.6667	11	3	8	1	27.2727	6	2	4	1	33.3333	32	3	29	1	9.375	44	8	36	1	18.1818	48
chr14:77320779:C:-	POMT2	ENST00000261534.8	chr14	77320778	77320779	-	5utr	protein_coding	1	0	1	1	0	NA	NA	NA	NA	NA	1	0	1	1	0	18	16	2	1	88.8889	16	13	3	1	81.25	7	3	4	1	42.8571	20	14	6	1	70	10	7	3	1	70	27
chr14:81277036:C:-	STON2	ENST00000555447.5	chr14	81277035	81277036	-	cds	protein_coding	NA	NA	NA	NA	NA	1	1	0	1	100	2	2	0	1	100	15	0	15	1	0	7	0	7	1	0	2	1	1	1	50	48	3	45	1	6.25	36	6	30	1	16.6667	37
chr14:89417751:C:+	FOXN3-AS1	ENST00000555562.1	chr14	89417750	89417751	+	ncRNA_exonic	antisense	26	10	16	1	38.4615	41	24	17	1	58.5366	40	23	17	1	57.5	149	73	76	1	48.9933	96	55	41	1	57.2917	59	26	33	1	44.0678	65	28	37	1	43.0769	49	18	31	1	36.7347	41
chr14:92748543:C:-	LGMN	ENST00000393218.6	chr14	92748542	92748543	-	5utr	protein_coding	13	2	11	1	15.3846	11	4	7	1	36.3636	7	1	6	1	14.2857	34	4	30	1	11.7647	19	3	16	1	15.7895	10	0	10	1	0	28	7	21	1	25	35	7	28	1	20	24
chr15:101398526:C:-	PCSK6	ENST00000611716.4	chr15	101398525	101398526	-	cds	protein_coding	11	6	5	1	54.5455	10	3	7	1	30	21	10	11	1	47.619	79	14	65	1	17.7215	49	9	40	1	18.3673	21	7	14	1	33.3333	22	5	17	1	22.7273	19	4	15	1	21.0526	19
chr15:40593850:C:-							intergenic	intergenic	101	50	51	1	49.505	164	63	101	1	38.4146	141	66	75	1	46.8085	54	12	42	1	22.2222	32	12	20	1	37.5	38	13	25	1	34.2105	23	12	11	1	52.1739	35	15	20	1	42.8571	25
chr15:43573811:C:-	PPIP5K1	ENST00000420765.5	chr15	43573810	43573811	-	cds	protein_coding	NA	NA	NA	NA	NA	NA	NA	NA	NA	NA	NA	NA	NA	NA	NA	15	3	12	1	20	10	1	9	1	10	15	2	13	1	13.3333	10	1	9	1	10	17	1	16	1	5.88235	10
chr15:45198607:C:-	SHF	ENST00000290894.12	chr15	45198606	45198607	-	intronic	protein_coding	812	393	419	1	48.399	1098	435	663	1	39.6175	1045	479	565	0.999043	45.8812	316	110	205	0.996835	34.9206	344	113	231	1	32.8488	206	67	139	1	32.5243	61	7	54	1	11.4754	160	63	97	1	39.375	127
chr15:45200414:C:-	SHF	ENST00000290894.12	chr15	45200413	45200414	-	intronic	protein_coding	188	77	111	1	40.9574	356	95	261	1	26.6854	263	111	152	1	42.2053	247	60	187	1	24.2915	265	79	186	1	29.8113	154	42	112	1	27.2727	47	4	43	1	8.51064	119	29	90	1	24.3697	90
chr15:45201221:C:+							intergenic	intergenic	450	65	385	1	14.4444	671	103	567	0.99851	15.3731	582	94	488	1	16.1512	166	24	142	1	14.4578	154	17	137	1	11.039	101	13	88	1	12.8713	25	0	25	1	0	74	9	65	1	12.1622	38
chr15:45201249:C:+							intergenic	intergenic	57	11	46	1	19.2982	56	10	46	1	17.8571	47	5	42	1	10.6383	26	2	24	1	7.69231	22	2	20	1	9.09091	13	1	12	1	7.69231	4	0	4	1	0	13	1	12	1	7.69231	4
chr15:52433280:C:-	MYO5A	ENST00000399231.7	chr15	52433279	52433280	-	cds	protein_coding	NA	NA	NA	NA	NA	NA	NA	NA	NA	NA	1	0	1	1	0	16	1	15	1	6.25	8	1	7	1	12.5	9	1	8	1	11.1111	22	4	18	1	18.1818	20	1	19	1	5	22
chr15:55286143:C:+							intergenic	intergenic	2	0	2	1	0	1	1	0	1	100	2	0	2	1	0	45	18	24	0.933333	42.8571	59	21	34	0.932203	38.1818	52	18	32	0.961538	36	20	7	12	0.95	36.8421	31	9	20	0.935484	31.0345	45
chr15:63157482:C:-	RPS27L	ENST00000330964.9	chr15	63157481	63157482	-	5utr	protein_coding	11	10	1	1	90.9091	12	10	2	1	83.3333	18	15	3	1	83.3333	62	39	23	1	62.9032	37	21	16	1	56.7568	39	13	26	1	33.3333	45	11	34	1	24.4444	69	27	42	1	39.1304	44
chr15:66386951:C:+	MAP2K1	ENST00000307102.9	chr15	66386950	66386951	+	5utr	protein_coding	NA	NA	NA	NA	NA	4	1	3	1	25	2	1	1	1	50	11	3	8	1	27.2727	5	1	4	1	20	4	1	3	1	25	16	5	11	1	31.25	35	9	26	1	25.7143	34
chr15:69455489:C:+	RPLP1	ENST00000260379.10	chr15	69455488	69455489	+	cds	protein_coding	113	11	102	1	9.73451	58	15	43	1	25.8621	322	54	268	1	16.7702	149	55	94	1	36.9128	57	13	44	1	22.807	36	7	29	1	19.4444	130	45	85	1	34.6154	98	49	49	1	50	134
chr15:72731402:C:+	BBS4	ENST00000268057.8	chr15	72731401	72731402	+	cds	protein_coding	3	0	3	1	0	2	0	2	1	0	2	0	2	1	0	21	5	16	1	23.8095	11	2	9	1	18.1818	7	2	5	1	28.5714	12	2	10	1	16.6667	27	8	19	1	29.6296	13
chr15:74458714:C:-	UBL7	ENST00000567435.5	chr15	74458713	74458714	-	cds	protein_coding	15	5	10	1	33.3333	12	7	5	1	58.3333	21	10	11	1	47.619	96	39	57	1	40.625	57	27	30	1	47.3684	37	8	29	1	21.6216	108	26	82	1	24.0741	187	67	120	1	35.8289	130
chr15:74631046:C:-	EDC3	ENST00000315127.8	chr15	74631045	74631046	-	3utr	protein_coding	NA	NA	NA	NA	NA	3	1	2	1	33.3333	5	4	1	1	80	12	3	9	1	25	4	2	2	1	50	4	3	1	1	75	13	9	4	1	69.2308	21	10	11	1	47.619	28
chr15:74675061:C:-	EDC3	ENST00000315127.8	chr15	74675060	74675061	-	cds	protein_coding	19	6	13	1	31.5789	12	3	9	1	25	10	6	4	1	60	19	5	14	1	26.3158	22	3	19	1	13.6364	17	7	10	1	41.1765	33	0	33	1	0	47	5	42	1	10.6383	48
chr15:75843461:C:+	UBE2Q2	ENST00000267938.8	chr15	75843460	75843461	+	5utr	protein_coding	11	5	6	1	45.4545	4	2	2	1	50	16	8	8	1	50	118	71	47	1	60.1695	86	51	35	1	59.3023	57	33	24	1	57.8947	105	35	70	1	33.3333	112	51	60	0.991071	45.9459	79
chr15:78292624:C:-	WDR61	ENST00000267973.6	chr15	78292623	78292624	-	cds	protein_coding	20	8	12	1	40	21	7	14	1	33.3333	13	5	8	1	38.4615	85	23	62	1	27.0588	67	10	57	1	14.9254	45	14	31	1	31.1111	277	46	231	1	16.6065	485	95	390	1	19.5876	346
chr15:90271227:C:+	NGRN	ENST00000379095.4	chr15	90271226	90271227	+	cds	protein_coding	55	7	48	1	12.7273	60	4	56	1	6.66667	77	5	72	1	6.49351	1122	171	951	1	15.2406	860	108	752	1	12.5581	628	100	528	1	15.9236	2059	201	1858	1	9.76202	2734	369	2365	1	13.4967	2313
chr15:90882311:C:+	FURIN	ENST00000618099.4	chr15	90882310	90882311	+	3utr	protein_coding	13	8	5	1	61.5385	8	8	0	1	100	13	11	2	1	84.6154	56	40	16	1	71.4286	25	18	7	1	72	17	11	6	1	64.7059	69	47	22	1	68.1159	53	34	19	1	64.1509	66
chr15:92883098:C:+	AC013394.2	ENST00000557682.6	chr15	92883097	92883098	+	ncRNA_exonic	lincRNA	7	1	6	1	14.2857	8	1	7	1	12.5	14	1	13	1	7.14286	32	8	24	1	25	44	3	41	1	6.81818	22	3	19	1	13.6364	6	0	6	1	0	9	1	8	1	11.1111	10
chr16:11835612:C:-	RSL1D1	ENST00000571133.5	chr16	11835611	11835612	-	3utr	protein_coding	1	0	1	1	0	1	0	1	1	0	3	0	3	1	0	19	1	18	1	5.26316	10	3	7	1	30	11	4	7	1	36.3636	5	3	2	1	60	8	4	4	1	50	7
chr16:1364687:C:-	UNKL	ENST00000389221.8	chr16	1364686	1364687	-	3utr	protein_coding	6	0	6	1	0	16	4	12	1	25	2	0	2	1	0	28	8	20	1	28.5714	21	2	19	1	9.52381	22	5	17	1	22.7273	61	5	56	1	8.19672	67	6	61	1	8.95522	63
chr16:14285939:C:+							intergenic	intergenic	61	17	44	1	27.8689	89	16	73	1	17.9775	77	14	63	1	18.1818	46	3	43	1	6.52174	48	10	38	1	20.8333	32	6	26	1	18.75	11	1	10	1	9.09091	22	4	18	1	18.1818	34
chr16:1445764:C:-	CLCN7	ENST00000382745.8	chr16	1445763	1445764	-	3utr	protein_coding	5	0	5	1	0	1	0	1	1	0	3	1	2	1	33.3333	38	14	24	1	36.8421	13	4	9	1	30.7692	10	3	7	1	30	25	6	19	1	24	22	3	19	1	13.6364	34
chr16:18809409:C:-	SMG1	ENST00000446231.6	chr16	18809408	18809409	-	3utr	protein_coding	2	0	2	1	0	NA	NA	NA	NA	NA	NA	NA	NA	NA	NA	51	12	39	1	23.5294	16	4	12	1	25	17	3	14	1	17.6471	62	9	53	1	14.5161	54	12	42	1	22.2222	73
chr16:1964562:C:-	RPS2	ENST00000529806.5	chr16	1964561	1964562	-	cds	protein_coding	476	152	324	1	31.9328	400	131	269	1	32.75	528	179	349	1	33.9015	423	153	270	1	36.1702	356	112	244	1	31.4607	206	62	144	1	30.0971	118	43	75	1	36.4407	177	38	139	1	21.4689	129
chr16:1964563:C:-	RPS2	ENST00000529806.5	chr16	1964562	1964563	-	cds	protein_coding	458	67	391	1	14.6288	396	42	354	1	10.6061	506	78	428	1	15.415	412	54	358	1	13.1068	341	39	302	1	11.437	197	34	163	1	17.2589	115	12	103	1	10.4348	174	14	160	1	8.04598	130
chr16:1977166:C:+	TBL3	ENST00000568546.5	chr16	1977165	1977166	+	cds	protein_coding	6	3	3	1	50	5	0	5	1	0	1	0	1	1	0	53	7	46	1	13.2075	24	2	22	1	8.33333	22	6	16	1	27.2727	21	4	17	1	19.0476	45	8	37	1	17.7778	30
chr16:2010420:C:+							intergenic	intergenic	18	4	14	1	22.2222	33	0	33	1	0	26	1	25	1	3.84615	21	3	18	1	14.2857	27	4	23	1	14.8148	8	2	6	1	25	15	3	12	1	20	10	6	4	1	60	14
chr16:2175896:C:+	TRAF7	ENST00000326181.10	chr16	2175895	2175896	+	cds	protein_coding	28	9	19	1	32.1429	47	20	27	1	42.5532	59	21	38	1	35.5932	310	95	215	1	30.6452	155	44	111	1	28.3871	95	30	65	1	31.5789	130	27	103	1	20.7692	169	29	140	1	17.1598	147
chr16:2176359:C:+	TRAF7	ENST00000326181.10	chr16	2176358	2176359	+	cds	protein_coding	65	40	25	1	61.5385	63	29	34	1	46.0317	116	74	42	1	63.7931	663	298	365	1	44.9472	308	122	186	1	39.6104	158	61	97	1	38.6076	267	42	225	1	15.7303	338	79	259	1	23.3728	266
chr16:2177935:C:+	TRAF7	ENST00000326181.10	chr16	2177934	2177935	+	3utr	protein_coding	37	7	30	1	18.9189	28	3	25	1	10.7143	57	11	46	1	19.2982	343	63	280	1	18.3673	171	39	132	1	22.807	116	27	89	1	23.2759	185	19	166	1	10.2703	181	32	149	1	17.6796	173
chr16:22195736:C:-							intergenic	intergenic	425	60	365	1	14.1176	598	56	542	1	9.36455	678	64	614	1	9.43953	219	22	197	1	10.0457	229	36	193	1	15.7205	174	19	155	1	10.9195	83	7	76	1	8.43373	117	20	97	1	17.094	101
chr16:23523236:C:-	EARS2	ENST00000449606.5	chr16	23523235	23523236	-	3utr	protein_coding	2	1	1	1	50	8	2	6	1	25	11	3	8	1	27.2727	77	13	64	1	16.8831	67	11	56	1	16.4179	43	11	32	1	25.5814	114	17	97	1	14.9123	153	23	130	1	15.0327	104
chr16:2456714:C:+	CCNF	ENST00000397066.8	chr16	2456713	2456714	+	cds	protein_coding	4	2	2	1	50	NA	NA	NA	NA	NA	1	0	1	1	0	61	14	47	1	22.9508	31	6	25	1	19.3548	13	1	12	1	7.69231	55	13	42	1	23.6364	38	7	31	1	18.4211	47
chr16:27461530:C:-	GTF3C1	ENST00000356183.8	chr16	27461529	27461530	-	cds	protein_coding	5	2	3	1	40	5	3	2	1	60	8	1	7	1	12.5	61	12	49	1	19.6721	23	3	20	1	13.0435	24	8	16	1	33.3333	34	15	19	1	44.1176	28	7	21	1	25	42
chr16:2771484:C:-	ELOB	ENST00000409477.1	chr16	2771483	2771484	-	3utr	protein_coding	12	4	8	1	33.3333	27	2	25	1	7.40741	14	7	7	1	50	64	11	53	1	17.1875	38	2	36	1	5.26316	29	3	26	1	10.3448	70	1	69	1	1.42857	100	8	92	1	8	48
chr16:29810937:C:+	MAZ	ENST00000219782.10	chr16	29810936	29810937	+	3utr	protein_coding	11	5	6	1	45.4545	17	3	14	1	17.6471	31	12	19	1	38.7097	28	6	22	1	21.4286	17	7	10	1	41.1765	11	5	6	1	45.4545	9	0	9	1	0	11	1	10	1	9.09091	5
chr16:29901666:C:+	ASPHD1	ENST00000308748.9	chr16	29901665	29901666	+	cds	protein_coding	14	5	9	1	35.7143	14	1	13	1	7.14286	14	5	9	1	35.7143	92	16	76	1	17.3913	53	13	40	1	24.5283	34	5	29	1	14.7059	168	10	158	1	5.95238	203	19	184	1	9.35961	133
chr16:29968112:C:+	TMEM219	ENST00000566848.5	chr16	29968111	29968112	+	cds	protein_coding	148	95	53	1	64.1892	138	101	37	1	73.1884	144	102	42	1	70.8333	418	255	163	1	61.0048	259	174	85	1	67.1815	202	125	77	1	61.8812	121	50	71	1	41.3223	173	82	91	1	47.3988	123
chr16:30117206:C:-	MAPK3	ENST00000484663.5	chr16	30117205	30117206	-	cds	protein_coding	8	4	4	1	50	13	3	10	1	23.0769	16	10	6	1	62.5	7	3	4	1	42.8571	9	5	4	1	55.5556	10	2	8	1	20	24	11	13	1	45.8333	39	13	26	1	33.3333	36
chr16:30739341:C:+	SRCAP	ENST00000262518.8	chr16	30739340	30739341	+	cds	protein_coding	3	2	1	1	66.6667	1	1	0	1	100	3	2	1	1	66.6667	13	7	6	1	53.8462	6	2	4	1	33.3333	4	3	1	1	75	15	4	11	1	26.6667	12	9	3	1	75	13
chr16:30739342:C:+	SRCAP	ENST00000262518.8	chr16	30739341	30739342	+	cds	protein_coding	4	2	2	1	50	1	1	0	1	100	2	1	1	1	50	16	5	11	1	31.25	6	2	4	1	33.3333	4	3	1	1	75	13	4	9	1	30.7692	11	8	3	1	72.7273	13
chr16:30893993:C:-	BCL7C	ENST00000380317.8	chr16	30893992	30893993	-	5utr	protein_coding	253	17	235	0.996047	6.74603	254	22	232	1	8.66142	408	39	369	1	9.55882	928	106	821	0.998922	11.4347	861	90	771	1	10.453	446	49	397	1	10.9865	499	50	449	1	10.02	668	64	604	1	9.58084	310
chr16:30925776:C:+	FBXL19	ENST00000338343.8	chr16	30925775	30925776	+	cds	protein_coding	2	0	2	1	0	NA	NA	NA	NA	NA	3	0	3	1	0	34	6	28	1	17.6471	28	3	25	1	10.7143	18	3	15	1	16.6667	93	21	72	1	22.5806	96	10	86	1	10.4167	59
chr16:30925777:C:+	FBXL19	ENST00000338343.8	chr16	30925776	30925777	+	cds	protein_coding	1	0	1	1	0	NA	NA	NA	NA	NA	3	0	3	1	0	33	7	26	1	21.2121	29	3	26	1	10.3448	15	2	13	1	13.3333	95	20	75	1	21.0526	98	9	89	1	9.18367	63
chr16:31092787:C:-	VKORC1	ENST00000319788.11	chr16	31092786	31092787	-	cds	protein_coding	2	0	2	1	0	2	1	1	1	50	6	3	3	1	50	15	2	13	1	13.3333	17	7	10	1	41.1765	6	0	6	1	0	24	5	19	1	20.8333	51	14	37	1	27.451	35
chr16:3157430:C:-	RP11-473M20.16	ENST00000570843.1	chr16	3157429	3157430	-	ncRNA_exonic	lincRNA	39	3	36	1	7.69231	39	9	30	1	23.0769	25	5	20	1	20	13	1	12	1	7.69231	15	1	14	1	6.66667	8	0	8	1	0	9	0	9	1	0	10	2	8	1	20	8
chr16:3175738:C:+							intergenic	intergenic	35	23	12	1	65.7143	39	21	18	1	53.8462	38	23	15	1	60.5263	3	0	3	1	0	4	2	2	1	50	3	1	2	1	33.3333	3	2	1	1	66.6667	5	4	1	1	80	3
chr16:3191548:C:+	AJ003147.9	ENST00000576468.1	chr16	3191547	3191548	+	ncRNA_intronic	antisense	18	13	5	1	72.2222	30	10	20	1	33.3333	30	22	8	1	73.3333	10	8	2	1	80	5	2	3	1	40	1	0	1	1	0	NA	NA	NA	NA	NA	3	2	1	1	66.6667	3
chr16:3663259:C:-	TRAP1	ENST00000575671.5	chr16	3663258	3663259	-	intronic	protein_coding	42	23	19	1	54.7619	53	17	36	1	32.0755	43	23	20	1	53.4884	36	17	19	1	47.2222	29	6	23	1	20.6897	10	4	6	1	40	7	4	3	1	57.1429	8	4	4	1	50	7
chr16:47143619:C:-	NETO2	ENST00000562435.5	chr16	47143618	47143619	-	5utr	protein_coding	37	16	21	1	43.2432	21	11	10	1	52.381	46	9	37	1	19.5652	531	154	377	1	29.0019	457	115	342	1	25.1641	322	72	250	1	22.3602	535	104	431	1	19.4393	585	112	473	1	19.1453	560
chr16:48352517:C:+	LONP2	ENST00000285737.8	chr16	48352516	48352517	+	3utr	protein_coding	1	1	0	1	100	2	2	0	1	100	NA	NA	NA	NA	NA	122	67	55	1	54.918	78	47	31	1	60.2564	53	30	23	1	56.6038	61	44	17	1	72.1311	79	44	35	1	55.6962	67
chr16:54928983:C:-							intergenic	intergenic	18	5	13	1	27.7778	20	2	18	1	10	12	4	8	1	33.3333	97	11	86	1	11.3402	72	8	64	1	11.1111	39	7	32	1	17.9487	40	10	30	1	25	29	5	24	1	17.2414	28
chr16:570038:C:+	PIGQ	ENST00000321878.9	chr16	570037	570038	+	5utr	protein_coding	11	9	2	1	81.8182	4	1	3	1	25	19	12	7	1	63.1579	43	20	23	1	46.5116	18	5	13	1	27.7778	15	3	12	1	20	43	10	33	1	23.2558	62	13	49	1	20.9677	60
chr16:642483:C:+	FAM195A	ENST00000307650.8	chr16	642482	642483	+	intronic	protein_coding	6	1	5	1	16.6667	3	2	1	1	66.6667	4	1	3	1	25	21	3	18	1	14.2857	17	3	14	1	17.6471	9	1	8	1	11.1111	35	4	31	1	11.4286	33	2	31	1	6.06061	28
chr16:681472:C:+	STUB1	ENST00000565677.5	chr16	681471	681472	+	cds	protein_coding	92	19	73	1	20.6522	80	11	69	1	13.75	148	35	113	1	23.6486	864	121	743	1	14.0046	627	72	555	1	11.4833	596	77	519	1	12.9195	2578	276	2302	1	10.706	2578	257	2321	1	9.96897	2187
chr16:68907509:C:+	TANGO6	ENST00000261778.1	chr16	68907508	68907509	+	cds	protein_coding	8	6	2	1	75	8	3	5	1	37.5	7	1	6	1	14.2857	26	8	18	1	30.7692	21	9	12	1	42.8571	13	2	11	1	15.3846	15	4	11	1	26.6667	22	1	21	1	4.54545	19
chr16:70316052:C:+	DDX19B	ENST00000288071.10	chr16	70316051	70316052	+	cds	protein_coding	8	1	7	1	12.5	7	0	7	1	0	8	2	6	1	25	38	12	26	1	31.5789	36	6	30	1	16.6667	17	4	13	1	23.5294	31	6	25	1	19.3548	48	7	41	1	14.5833	46
chr16:70356195:C:+	DDX19A	ENST00000302243.11	chr16	70356194	70356195	+	cds	protein_coding	10	7	3	1	70	2	1	1	1	50	3	2	1	1	66.6667	20	8	12	1	40	25	7	18	1	28	10	5	5	1	50	21	7	14	1	33.3333	27	10	17	1	37.037	24
chr16:70789552:C:+							intergenic	intergenic	37	9	28	1	24.3243	31	6	25	1	19.3548	45	6	39	1	13.3333	11	5	6	1	45.4545	6	4	2	1	66.6667	7	4	3	1	57.1429	4	2	2	1	50	1	0	1	1	0	7
chr16:88630552:C:+	ZC3H18	ENST00000301011.9	chr16	88630551	88630552	+	cds	protein_coding	2	0	2	1	0	NA	NA	NA	NA	NA	12	3	9	1	25	22	1	21	1	4.54545	6	0	6	1	0	4	2	2	1	50	16	1	15	1	6.25	13	2	11	1	15.3846	17
chr16:88655363:C:-	MVD	ENST00000301012.7	chr16	88655362	88655363	-	cds	protein_coding	11	7	4	1	63.6364	6	4	2	1	66.6667	20	9	11	1	45	88	42	46	1	47.7273	60	26	34	1	43.3333	41	25	16	1	60.9756	90	39	51	1	43.3333	124	54	70	1	43.5484	133
chr16:88714869:C:+	CTU2	ENST00000567949.5	chr16	88714868	88714869	+	cds	protein_coding	1	0	1	1	0	3	2	1	1	66.6667	3	2	1	1	66.6667	15	8	7	1	53.3333	10	3	7	1	30	6	2	4	1	33.3333	59	14	45	1	23.7288	58	17	41	1	29.3103	55
chr16:88810479:C:-	APRT	ENST00000378364.7	chr16	88810478	88810479	-	cds	protein_coding	156	46	110	1	29.4872	112	31	81	1	27.6786	172	42	130	1	24.4186	891	142	748	0.998878	15.9551	560	82	478	1	14.6429	448	77	371	1	17.1875	2592	275	2317	1	10.6096	2638	287	2350	0.999621	10.8836	2202
chr16:89490461:C:-	ANKRD11	ENST00000301030.9	chr16	89490460	89490461	-	5utr	protein_coding	4	0	4	1	0	2	1	1	1	50	6	0	6	1	0	64	8	56	1	12.5	28	4	24	1	14.2857	11	2	9	1	18.1818	41	6	35	1	14.6341	36	3	33	1	8.33333	29
chr16:89490462:C:-	ANKRD11	ENST00000301030.9	chr16	89490461	89490462	-	5utr	protein_coding	4	1	3	1	25	2	0	2	1	0	9	1	8	1	11.1111	66	15	51	1	22.7273	33	10	23	1	30.303	11	1	10	1	9.09091	42	7	35	1	16.6667	41	11	30	1	26.8293	35
chr16:89553804:C:+	SPG7	ENST00000645818.1	chr16	89553803	89553804	+	cds	protein_coding	13	7	6	1	53.8462	4	1	3	1	25	15	7	8	1	46.6667	68	30	38	1	44.1176	44	17	27	1	38.6364	30	15	15	1	50	52	33	19	1	63.4615	44	33	11	1	75	47
chr16:89770083:C:-	FANCA	ENST00000389301.7	chr16	89770082	89770083	-	intronic	protein_coding	20	13	7	1	65	27	18	9	1	66.6667	27	19	8	1	70.3704	20	10	10	1	50	17	10	7	1	58.8235	10	3	7	1	30	3	1	2	1	33.3333	8	3	5	1	37.5	8
chr16:89770084:C:-	FANCA	ENST00000389301.7	chr16	89770083	89770084	-	intronic	protein_coding	21	8	13	1	38.0952	26	7	19	1	26.9231	28	5	23	1	17.8571	18	7	11	1	38.8889	17	4	13	1	23.5294	10	3	7	1	30	3	0	3	1	0	8	4	4	1	50	8
chr16:89773299:C:-	FANCA	ENST00000389301.7	chr16	89773298	89773299	-	cds	protein_coding	1	1	0	1	100	3	2	1	1	66.6667	3	1	2	1	33.3333	39	3	36	1	7.69231	17	1	16	1	5.88235	7	0	7	1	0	23	3	20	1	13.0435	18	1	17	1	5.55556	14
chr16:89859292:C:+	SPIRE2	ENST00000378247.7	chr16	89859291	89859292	+	cds	protein_coding	2	0	2	1	0	2	0	2	1	0	5	2	3	1	40	30	10	20	1	33.3333	14	3	11	1	21.4286	12	2	10	1	16.6667	32	2	30	1	6.25	37	7	30	1	18.9189	33
chr16:89905642:C:+	TCF25	ENST00000263347.11	chr16	89905641	89905642	+	intronic	protein_coding	11	8	3	1	72.7273	9	6	3	1	66.6667	17	9	8	1	52.9412	14	6	8	1	42.8571	13	8	5	1	61.5385	12	8	4	1	66.6667	3	3	0	1	100	6	4	2	1	66.6667	1
chr16:9106173:C:+	RP11-473I1.9	ENST00000574616.2	chr16	9106172	9106173	+	ncRNA_exonic	3prime_overlapping_ncRNA	2	0	2	1	0	3	0	3	1	0	2	0	2	1	0	65	19	46	1	29.2308	44	14	30	1	31.8182	31	8	23	1	25.8065	171	43	128	1	25.1462	197	60	137	1	30.4569	180
chr16:9106174:C:+	RP11-473I1.9	ENST00000574616.2	chr16	9106173	9106174	+	ncRNA_exonic	3prime_overlapping_ncRNA	2	0	2	1	0	4	0	4	1	0	2	0	2	1	0	67	19	48	1	28.3582	45	13	32	1	28.8889	32	10	22	1	31.25	178	44	134	1	24.7191	210	61	149	1	29.0476	186
chr17:12994801:C:-	ELAC2	ENST00000338034.8	chr17	12994800	12994801	-	cds	protein_coding	36	9	27	1	25	23	3	20	1	13.0435	44	14	30	1	31.8182	163	33	130	1	20.2454	95	24	71	1	25.2632	69	14	55	1	20.2899	168	33	135	1	19.6429	157	23	134	1	14.6497	157
chr17:12996607:C:-	ELAC2	ENST00000338034.8	chr17	12996606	12996607	-	cds	protein_coding	20	3	17	1	15	30	7	23	1	23.3333	20	8	12	1	40	102	26	76	1	25.4902	72	21	51	1	29.1667	47	15	32	1	31.9149	97	12	85	1	12.3711	122	24	98	1	19.6721	100
chr17:16068037:C:-	NCOR1	ENST00000268712.7	chr17	16068036	16068037	-	cds	protein_coding	NA	NA	NA	NA	NA	NA	NA	NA	NA	NA	NA	NA	NA	NA	NA	49	13	36	1	26.5306	12	1	11	1	8.33333	12	4	8	1	33.3333	27	4	23	1	14.8148	45	9	36	1	20	45
chr17:17187365:C:+	MPRIP	ENST00000395811.9	chr17	17187364	17187365	+	3utr	protein_coding	2	2	0	1	100	NA	NA	NA	NA	NA	NA	NA	NA	NA	NA	18	6	12	1	33.3333	7	6	1	1	85.7143	4	1	3	1	25	21	4	17	1	19.0476	25	11	14	1	44	37
chr17:17206114:C:-	PLD6	ENST00000321560.3	chr17	17206113	17206114	-	cds	protein_coding	16	1	15	1	6.25	12	2	10	1	16.6667	23	8	15	1	34.7826	56	5	51	1	8.92857	27	2	25	1	7.40741	17	1	16	1	5.88235	50	4	46	1	8	53	4	49	1	7.54717	27
chr17:19343444:C:-	B9D1	ENST00000477478.6	chr17	19343443	19343444	-	3utr	protein_coding	5	3	2	1	60	4	2	2	1	50	6	4	2	1	66.6667	29	17	12	1	58.6207	14	11	3	1	78.5714	9	7	2	1	77.7778	87	40	46	0.988506	46.5116	136	71	65	1	52.2059	115
chr17:21002702:C:-	USP22	ENST00000261497.8	chr17	21002701	21002702	-	3utr	protein_coding	7	0	7	1	0	8	5	3	1	62.5	11	1	10	1	9.09091	150	48	102	1	32	62	18	44	1	29.0323	59	10	49	1	16.9492	222	38	184	1	17.1171	303	63	240	1	20.7921	365
chr17:22204830:C:+							intergenic	intergenic	6	0	6	1	0	1	1	0	1	100	2	0	2	1	0	7	1	6	1	14.2857	5	0	5	1	0	4	1	3	1	25	51	4	47	1	7.84314	22	2	20	1	9.09091	19
chr17:28547192:C:-	UNC119	ENST00000484980.5	chr17	28547191	28547192	-	3utr	protein_coding	1	0	1	1	0	5	3	2	1	60	5	1	4	1	20	35	8	27	1	22.8571	23	3	20	1	13.0435	21	0	21	1	0	118	9	109	1	7.62712	110	11	99	1	10	75
chr17:29109949:C:-	MYO18A	ENST00000527372.6	chr17	29109948	29109949	-	cds	protein_coding	NA	NA	NA	NA	NA	NA	NA	NA	NA	NA	NA	NA	NA	NA	NA	32	11	21	1	34.375	13	5	8	1	38.4615	11	3	8	1	27.2727	23	11	12	1	47.8261	22	10	12	1	45.4545	24
chr17:29569034:C:+	TP53I13	ENST00000301057.7	chr17	29569033	29569034	+	cds	protein_coding	2	1	1	1	50	4	0	4	1	0	7	1	6	1	14.2857	14	5	9	1	35.7143	7	0	7	1	0	5	2	3	1	40	29	11	18	1	37.931	29	6	23	1	20.6897	20
chr17:29569043:C:+	TP53I13	ENST00000301057.7	chr17	29569042	29569043	+	cds	protein_coding	2	1	1	1	50	NA	NA	NA	NA	NA	8	2	6	1	25	14	4	10	1	28.5714	11	0	11	1	0	4	4	0	1	100	29	12	17	1	41.3793	38	11	27	1	28.9474	17
chr17:30445698:C:+	CPD	ENST00000225719.8	chr17	30445697	30445698	+	cds	protein_coding	1	0	1	1	0	1	0	1	1	0	NA	NA	NA	NA	NA	18	1	17	1	5.55556	7	0	7	1	0	9	0	9	1	0	6	0	6	1	0	9	2	7	1	22.2222	5
chr17:31550120:C:+							intergenic	intergenic	2067	487	1580	1	23.5607	2114	533	1581	1	25.2129	1975	457	1517	0.999494	23.151	385	88	297	1	22.8571	406	80	326	1	19.7044	237	67	170	1	28.27	153	27	126	1	17.6471	169	41	128	1	24.2604	112
chr17:31550216:C:+							intergenic	intergenic	196	47	149	1	23.9796	282	84	198	1	29.7872	339	91	248	1	26.8437	74	18	56	1	24.3243	66	22	44	1	33.3333	57	20	37	1	35.0877	24	7	17	1	29.1667	35	8	27	1	22.8571	36
chr17:31862641:C:-	UTP6	ENST00000261708.8	chr17	31862640	31862641	-	3utr	protein_coding	NA	NA	NA	NA	NA	NA	NA	NA	NA	NA	3	0	3	1	0	29	8	21	1	27.5862	22	6	16	1	27.2727	15	2	13	1	13.3333	6	2	4	1	33.3333	11	4	7	1	36.3636	12
chr17:31862642:C:-	UTP6	ENST00000261708.8	chr17	31862641	31862642	-	3utr	protein_coding	NA	NA	NA	NA	NA	NA	NA	NA	NA	NA	3	0	3	1	0	25	6	19	1	24	20	6	14	1	30	13	2	11	1	15.3846	5	2	3	1	40	11	5	6	1	45.4545	12
chr17:31997427:C:+	SUZ12	ENST00000322652.9	chr17	31997426	31997427	+	intronic	protein_coding	26	10	16	1	38.4615	46	20	26	1	43.4783	30	11	19	1	36.6667	16	4	12	1	25	21	3	18	1	14.2857	16	3	13	1	18.75	1	0	1	1	0	3	1	2	1	33.3333	4
chr17:31997428:C:+	SUZ12	ENST00000322652.9	chr17	31997427	31997428	+	intronic	protein_coding	27	8	19	1	29.6296	48	20	28	1	41.6667	32	11	21	1	34.375	16	4	12	1	25	21	2	19	1	9.52381	17	3	14	1	17.6471	2	0	2	1	0	4	0	4	1	0	4
chr17:32480684:C:+	PSMD11	ENST00000261712.7	chr17	32480683	32480684	+	intronic	protein_coding	2	0	2	1	0	1	0	1	1	0	NA	NA	NA	NA	NA	12	1	11	1	8.33333	4	0	4	1	0	3	1	2	1	33.3333	17	2	15	1	11.7647	18	2	16	1	11.1111	17
chr17:35626631:C:+	AP2B1	ENST00000621914.4	chr17	35626630	35626631	+	cds	protein_coding	2	0	2	1	0	9	0	9	1	0	23	6	17	1	26.087	149	24	125	1	16.1074	52	5	47	1	9.61538	39	5	34	1	12.8205	40	2	38	1	5	50	6	44	1	12	61
chr17:3624202:C:-	RP11-235E17.2	ENST00000572919.1	chr17	3624201	3624202	-	cds	nonsense_mediated_decay	3	2	1	1	66.6667	3	3	0	1	100	6	2	4	1	33.3333	45	6	39	1	13.3333	18	3	15	1	16.6667	10	2	8	1	20	53	18	35	1	33.9623	58	10	48	1	17.2414	53
chr17:39980912:C:+	PSMD3	ENST00000264639.8	chr17	39980911	39980912	+	5utr	protein_coding	103	34	69	1	33.0097	95	37	58	1	38.9474	136	40	96	1	29.4118	252	65	187	1	25.7937	162	37	125	1	22.8395	109	29	80	1	26.6055	653	108	545	1	16.5391	705	127	578	1	18.0142	769
chr17:40023002:C:-	MED24	ENST00000394126.5	chr17	40023001	40023002	-	intronic	protein_coding	15	12	3	1	80	20	10	10	1	50	14	8	6	1	57.1429	17	8	9	1	47.0588	9	5	4	1	55.5556	10	4	6	1	40	10	4	6	1	40	6	4	2	1	66.6667	8
chr17:40123245:C:+	MSL1	ENST00000398532.8	chr17	40123244	40123245	+	cds	protein_coding	5	1	4	1	20	4	1	3	1	25	5	0	5	1	0	67	11	56	1	16.4179	54	6	48	1	11.1111	22	3	19	1	13.6364	127	40	87	1	31.4961	100	18	82	1	18	78
chr17:40123248:C:+	MSL1	ENST00000398532.8	chr17	40123247	40123248	+	cds	protein_coding	5	1	4	1	20	5	1	4	1	20	5	0	5	1	0	79	14	65	1	17.7215	60	5	55	1	8.33333	25	4	21	1	16	132	37	95	1	28.0303	105	21	84	1	20	97
chr17:40123250:C:+	MSL1	ENST00000398532.8	chr17	40123249	40123250	+	cds	protein_coding	5	1	4	1	20	5	1	4	1	20	6	0	6	1	0	91	14	77	1	15.3846	67	8	59	1	11.9403	34	5	29	1	14.7059	147	37	110	1	25.1701	126	20	106	1	15.873	109
chr17:40171416:C:+	CASC3	ENST00000264645.11	chr17	40171415	40171416	+	3utr	protein_coding	2	0	2	1	0	2	0	2	1	0	1	0	1	1	0	38	3	35	1	7.89474	10	1	9	1	10	9	0	9	1	0	16	2	14	1	12.5	15	4	11	1	26.6667	15
chr17:41620747:C:-	KRT17	ENST00000311208.12	chr17	41620746	41620747	-	cds	protein_coding	310	88	222	1	28.3871	381	155	226	1	40.6824	444	171	273	1	38.5135	727	142	585	1	19.5323	574	168	406	1	29.2683	331	84	247	1	25.3776	561	90	471	1	16.0428	723	167	556	1	23.0982	587
chr17:41821810:C:+	FKBP10	ENST00000321562.8	chr17	41821809	41821810	+	cds	protein_coding	58	20	38	1	34.4828	74	30	44	1	40.5405	73	16	57	1	21.9178	357	76	280	0.997199	21.3483	240	50	190	1	20.8333	136	37	99	1	27.2059	206	45	161	1	21.8447	203	34	169	1	16.7488	209
chr17:41822452:C:+	FKBP10	ENST00000321562.8	chr17	41822451	41822452	+	3utr	protein_coding	18	8	10	1	44.4444	14	5	9	1	35.7143	34	15	19	1	44.1176	65	22	43	1	33.8462	51	18	33	1	35.2941	28	14	14	1	50	39	11	28	1	28.2051	39	8	31	1	20.5128	33
chr17:41973629:C:+	CNP	ENST00000393892.7	chr17	41973628	41973629	+	cds	protein_coding	29	3	26	1	10.3448	20	1	19	1	5	61	13	48	1	21.3115	197	31	166	1	15.736	89	15	74	1	16.8539	63	9	54	1	14.2857	306	39	266	0.996732	12.7869	274	33	241	1	12.0438	337
chr17:42192723:C:-	GHDC	ENST00000301671.12	chr17	42192722	42192723	-	cds	protein_coding	1	0	1	1	0	3	0	3	1	0	5	1	4	1	20	23	5	18	1	21.7391	10	2	8	1	20	7	0	7	1	0	15	0	15	1	0	23	4	19	1	17.3913	7
chr17:42192727:C:-	GHDC	ENST00000301671.12	chr17	42192726	42192727	-	cds	protein_coding	1	0	1	1	0	4	0	4	1	0	4	1	3	1	25	20	5	15	1	25	9	1	8	1	11.1111	6	1	5	1	16.6667	13	0	13	1	0	21	5	16	1	23.8095	6
chr17:42192733:C:-	GHDC	ENST00000301671.12	chr17	42192732	42192733	-	cds	protein_coding	1	0	1	1	0	3	0	3	1	0	4	0	4	1	0	23	5	18	1	21.7391	7	1	6	1	14.2857	7	1	6	1	14.2857	14	0	14	1	0	22	6	16	1	27.2727	8
chr17:42544009:C:+	NAGLU	ENST00000225927.6	chr17	42544008	42544009	+	cds	protein_coding	11	2	9	1	18.1818	6	2	4	1	33.3333	5	0	5	1	0	48	6	42	1	12.5	45	5	40	1	11.1111	19	0	19	1	0	46	10	36	1	21.7391	67	7	60	1	10.4478	46
chr17:42544010:C:+	NAGLU	ENST00000225927.6	chr17	42544009	42544010	+	cds	protein_coding	11	2	9	1	18.1818	6	2	4	1	33.3333	5	0	5	1	0	49	6	43	1	12.2449	45	7	38	1	15.5556	20	1	19	1	5	49	9	40	1	18.3673	69	7	62	1	10.1449	45
chr17:42833546:C:+	PSME3	ENST00000541124.5	chr17	42833545	42833546	+	5utr	protein_coding	60	15	45	1	25	45	8	37	1	17.7778	90	17	73	1	18.8889	272	47	225	1	17.2794	122	14	108	1	11.4754	72	8	64	1	11.1111	716	72	644	1	10.0559	848	83	763	0.997642	9.81087	744
chr17:43000948:C:+	RPL27	ENST00000589913.6	chr17	43000947	43000948	+	intronic	protein_coding	19	4	15	1	21.0526	13	0	13	1	0	21	3	18	1	14.2857	23	3	20	1	13.0435	40	6	34	1	15	25	3	22	1	12	7	2	5	1	28.5714	7	1	6	1	14.2857	9
chr17:43102220:C:-	BRCA1	ENST00000471181.7	chr17	43102219	43102220	-	intronic	protein_coding	39	33	6	1	84.6154	39	29	10	1	74.359	27	18	9	1	66.6667	8	5	3	1	62.5	11	5	6	1	45.4545	5	3	2	1	60	NA	NA	NA	NA	NA	1	1	0	1	100	2
chr17:44206665:C:-	UBTF	ENST00000302904.8	chr17	44206664	44206665	-	3utr	protein_coding	NA	NA	NA	NA	NA	1	0	1	1	0	1	0	1	1	0	16	4	12	1	25	16	4	12	1	25	10	1	9	1	10	34	10	24	1	29.4118	37	5	32	1	13.5135	24
chr17:44866626:C:-	EFTUD2	ENST00000426333.6	chr17	44866625	44866626	-	intronic	protein_coding	27	19	8	1	70.3704	15	6	9	1	40	35	16	19	1	45.7143	21	4	17	1	19.0476	24	10	14	1	41.6667	14	7	7	1	50	2	1	1	1	50	7	3	4	1	42.8571	5
chr17:44866631:C:-	EFTUD2	ENST00000426333.6	chr17	44866630	44866631	-	intronic	protein_coding	24	17	7	1	70.8333	17	8	9	1	47.0588	33	17	16	1	51.5152	15	2	13	1	13.3333	24	11	13	1	45.8333	13	6	7	1	46.1538	1	0	1	1	0	7	2	5	1	28.5714	5
chr17:44866632:C:-	EFTUD2	ENST00000426333.6	chr17	44866631	44866632	-	intronic	protein_coding	25	18	7	1	72	17	8	9	1	47.0588	31	17	14	1	54.8387	15	3	12	1	20	24	11	13	1	45.8333	13	6	7	1	46.1538	2	1	1	1	50	7	3	4	1	42.8571	5
chr17:44935846:C:-	KIF18B	ENST00000587309.5	chr17	44935845	44935846	-	intronic	protein_coding	181	52	129	1	28.7293	151	38	113	1	25.1656	120	22	98	1	18.3333	83	24	59	1	28.9157	79	23	56	1	29.1139	56	14	42	1	25	23	6	17	1	26.087	35	11	24	1	31.4286	38
chr17:45107363:C:+	NMT1	ENST00000592782.5	chr17	45107362	45107363	+	3utr	protein_coding	NA	NA	NA	NA	NA	NA	NA	NA	NA	NA	NA	NA	NA	NA	NA	20	3	17	1	15	13	3	10	1	23.0769	5	0	5	1	0	11	2	9	1	18.1818	13	3	10	1	23.0769	15
chr17:45107364:C:+	NMT1	ENST00000592782.5	chr17	45107363	45107364	+	3utr	protein_coding	NA	NA	NA	NA	NA	NA	NA	NA	NA	NA	NA	NA	NA	NA	NA	20	4	16	1	20	14	3	11	1	21.4286	5	0	5	1	0	11	2	9	1	18.1818	13	2	11	1	15.3846	13
chr17:45107367:C:+	NMT1	ENST00000592782.5	chr17	45107366	45107367	+	3utr	protein_coding	NA	NA	NA	NA	NA	NA	NA	NA	NA	NA	NA	NA	NA	NA	NA	12	3	9	1	25	8	2	6	1	25	2	0	2	1	0	8	1	7	1	12.5	5	2	3	1	40	5
chr17:45111823:C:-	PLCD3	ENST00000619929.4	chr17	45111822	45111823	-	3utr	protein_coding	24	1	23	1	4.16667	11	0	11	1	0	49	5	44	1	10.2041	178	19	159	1	10.6742	69	9	60	1	13.0435	30	2	28	1	6.66667	53	8	45	1	15.0943	40	1	39	1	2.5	35
chr17:45243293:C:+	FMNL1	ENST00000331495.7	chr17	45243292	45243293	+	cds	protein_coding	11	1	10	1	9.09091	4	1	3	1	25	10	1	9	1	10	100	9	91	1	9	31	3	28	1	9.67742	18	1	17	1	5.55556	52	5	47	1	9.61538	50	3	47	1	6	61
chr17:45243294:C:+	FMNL1	ENST00000331495.7	chr17	45243293	45243294	+	cds	protein_coding	12	1	11	1	8.33333	4	0	4	1	0	14	1	13	1	7.14286	102	7	95	1	6.86275	32	3	29	1	9.375	18	1	17	1	5.55556	60	4	56	1	6.66667	51	4	47	1	7.84314	66
chr17:47709146:C:+	TBKBP1	ENST00000361722.7	chr17	47709145	47709146	+	cds	protein_coding	4	0	4	1	0	1	0	1	1	0	3	0	3	1	0	26	6	20	1	23.0769	16	2	14	1	12.5	5	2	3	1	40	13	3	10	1	23.0769	21	3	18	1	14.2857	15
chr17:47709148:C:+	TBKBP1	ENST00000361722.7	chr17	47709147	47709148	+	cds	protein_coding	4	0	4	1	0	1	0	1	1	0	3	0	3	1	0	25	2	23	1	8	16	3	13	1	18.75	4	1	3	1	25	10	1	9	1	10	22	4	18	1	18.1818	15
chr17:48934808:C:-	SNF8	ENST00000502492.5	chr17	48934807	48934808	-	intronic	protein_coding	12	4	8	1	33.3333	13	2	11	1	15.3846	18	4	14	1	22.2222	25	6	19	1	24	19	5	14	1	26.3158	12	5	7	1	41.6667	3	0	3	1	0	2	1	1	1	50	4
chr17:50077019:C:+	ITGA3	ENST00000320031.12	chr17	50077018	50077019	+	cds	protein_coding	16	6	10	1	37.5	10	0	10	1	0	12	3	9	1	25	118	14	104	1	11.8644	64	8	56	1	12.5	47	4	43	1	8.51064	69	11	58	1	15.942	38	6	32	1	15.7895	37
chr17:50357115:C:+	XYLT2	ENST00000017003.6	chr17	50357114	50357115	+	cds	protein_coding	16	7	9	1	43.75	5	4	1	1	80	4	0	4	1	0	36	5	31	1	13.8889	23	9	14	1	39.1304	10	2	8	1	20	24	4	20	1	16.6667	31	6	25	1	19.3548	37
chr17:50551110:C:+	SPATA20	ENST00000619622.4	chr17	50551109	50551110	+	cds	protein_coding	33	22	11	1	66.6667	24	16	8	1	66.6667	51	36	15	1	70.5882	175	126	49	1	72	112	79	33	1	70.5357	73	51	22	1	69.863	147	96	51	1	65.3061	162	105	57	1	64.8148	174
chr17:5468855:C:-	DHX33	ENST00000225296.7	chr17	5468854	5468855	-	cds	protein_coding	3	2	1	1	66.6667	3	1	2	1	33.3333	NA	NA	NA	NA	NA	37	13	24	1	35.1351	18	5	13	1	27.7778	17	13	4	1	76.4706	49	16	33	1	32.6531	38	19	19	1	50	44
chr17:56889978:C:-	TRIM25	ENST00000316881.8	chr17	56889977	56889978	-	3utr	protein_coding	NA	NA	NA	NA	NA	1	0	1	1	0	1	1	0	1	100	24	4	20	1	16.6667	16	4	12	1	25	6	1	5	1	16.6667	6	0	6	1	0	8	1	7	1	12.5	17
chr17:57885861:C:-	CUEDC1	ENST00000577830.5	chr17	57885860	57885861	-	5utr	protein_coding	15	2	13	1	13.3333	14	4	10	1	28.5714	18	4	14	1	22.2222	111	7	104	1	6.30631	68	7	61	1	10.2941	30	4	26	1	13.3333	92	11	81	1	11.9565	79	11	68	1	13.9241	69
chr17:62689599:C:+	MRC2	ENST00000303375.9	chr17	62689598	62689599	+	cds	protein_coding	5	1	4	1	20	8	6	2	1	75	4	2	2	1	50	36	10	26	1	27.7778	15	6	9	1	40	6	3	3	1	50	6	3	3	1	50	5	2	3	1	40	8
chr17:62692371:C:+	MRC2	ENST00000303375.9	chr17	62692370	62692371	+	cds	protein_coding	16	6	10	1	37.5	10	5	5	1	50	14	6	8	1	42.8571	85	40	45	1	47.0588	46	12	34	1	26.087	34	15	19	1	44.1176	18	5	13	1	27.7778	29	8	21	1	27.5862	24
chr17:66302749:C:+							intergenic	intergenic	6	0	6	1	0	2	1	1	1	50	4	0	4	1	0	23	3	20	1	13.0435	8	1	7	1	12.5	5	1	4	1	20	21	6	15	1	28.5714	17	3	14	1	17.6471	22
chr17:66302867:C:+	PRKCA	ENST00000413366.7	chr17	66302866	66302867	+	cds	protein_coding	8	1	7	1	12.5	15	2	13	1	13.3333	12	2	10	1	16.6667	43	5	38	1	11.6279	23	3	20	1	13.0435	19	7	12	1	36.8421	40	4	36	1	10	44	9	35	1	20.4545	50
chr17:68128639:C:+	RP11-147L13.11	ENST00000620266.1	chr17	68128638	68128639	+	ncRNA_exonic	lincRNA	1	0	1	1	0	NA	NA	NA	NA	NA	1	0	1	1	0	48	3	45	1	6.25	17	5	12	1	29.4118	14	4	10	1	28.5714	31	9	22	1	29.0323	39	8	31	1	20.5128	34
chr17:68427148:C:-	WIPI1	ENST00000262139.9	chr17	68427147	68427148	-	cds	protein_coding	13	3	10	1	23.0769	5	4	1	1	80	13	2	11	1	15.3846	48	5	43	1	10.4167	41	6	35	1	14.6341	18	2	16	1	11.1111	63	8	55	1	12.6984	75	11	64	1	14.6667	60
chr17:7351381:C:+	ACAP1	ENST00000158762.7	chr17	7351380	7351381	+	cds	protein_coding	7	1	6	1	14.2857	4	2	2	1	50	5	0	5	1	0	94	9	85	1	9.57447	43	5	38	1	11.6279	30	3	27	1	10	19	3	16	1	15.7895	23	3	20	1	13.0435	14
chr17:74209850:C:+	RPL38	ENST00000311111.10	chr17	74209849	74209850	+	3utr	protein_coding	11	0	11	1	0	5	0	5	1	0	1	0	1	1	0	17	2	15	1	11.7647	13	3	10	1	23.0769	17	1	16	1	5.88235	32	3	29	1	9.375	43	10	33	1	23.2558	43
chr17:75318971:C:-	GRB2	ENST00000392562.5	chr17	75318970	75318971	-	3utr	protein_coding	8	7	1	1	87.5	1	1	0	1	100	2	0	2	1	0	15	9	6	1	60	12	10	2	1	83.3333	9	8	1	1	88.8889	70	41	29	1	58.5714	75	43	32	1	57.3333	81
chr17:75777945:C:-	H3F3B	ENST00000254810.8	chr17	75777944	75777945	-	3utr	protein_coding	6	5	1	1	83.3333	6	3	3	1	50	4	3	1	1	75	21	13	8	1	61.9048	35	18	17	1	51.4286	21	14	7	1	66.6667	73	33	40	1	45.2055	244	171	73	1	70.082	202
chr17:75913736:C:-	FBF1	ENST00000586717.5	chr17	75913735	75913736	-	cds	protein_coding	6	0	6	1	0	2	0	2	1	0	5	1	4	1	20	23	5	18	1	21.7391	10	2	8	1	20	5	2	3	1	40	9	0	9	1	0	17	7	10	1	41.1765	9
chr17:76019386:C:-	EVPL	ENST00000301607.7	chr17	76019385	76019386	-	intronic	protein_coding	44	10	34	1	22.7273	43	5	38	1	11.6279	36	13	23	1	36.1111	13	1	12	1	7.69231	16	6	10	1	37.5	5	1	4	1	20	2	0	2	1	0	6	2	4	1	33.3333	4
chr17:76082266:C:-	EXOC7	ENST00000589210.5	chr17	76082265	76082266	-	3utr	protein_coding	2	1	1	1	50	NA	NA	NA	NA	NA	1	1	0	1	100	25	15	10	1	60	27	17	10	1	62.963	10	4	6	1	40	22	13	9	1	59.0909	19	6	13	1	31.5789	24
chr17:76710743:C:-	MXRA7	ENST00000355797.7	chr17	76710742	76710743	-	cds	protein_coding	46	5	41	1	10.8696	50	9	41	1	18	27	4	23	1	14.8148	199	30	169	1	15.0754	88	14	74	1	15.9091	109	13	95	0.990826	12.037	256	26	230	1	10.1562	150	21	129	1	14	161
chr17:78174187:C:-	TK1	ENST00000588734.5	chr17	78174186	78174187	-	3utr	protein_coding	2	0	2	1	0	7	0	7	1	0	5	3	2	1	60	9	1	8	1	11.1111	3	0	3	1	0	6	1	5	1	16.6667	73	26	47	1	35.6164	63	21	42	1	33.3333	58
chr17:78674804:C:-	CYTH1	ENST00000589297.5	chr17	78674803	78674804	-	3utr	protein_coding	5	3	2	1	60	1	0	1	1	0	5	3	2	1	60	53	10	43	1	18.8679	38	3	35	1	7.89474	16	3	13	1	18.75	86	6	80	1	6.97674	115	13	102	1	11.3043	122
chr17:7910885:C:+	CHD3	ENST00000380358.8	chr17	7910884	7910885	+	cds	protein_coding	1	0	1	1	0	2	1	1	1	50	1	0	1	1	0	36	14	22	1	38.8889	14	6	8	1	42.8571	12	3	9	1	25	37	11	26	1	29.7297	34	6	28	1	17.6471	46
chr17:7939621:C:+	CNTROB	ENST00000380262.7	chr17	7939620	7939621	+	cds	protein_coding	6	3	3	1	50	2	1	1	1	50	6	4	2	1	66.6667	37	15	22	1	40.5405	27	11	16	1	40.7407	14	7	7	1	50	36	14	22	1	38.8889	54	27	27	1	50	38
chr17:79938649:C:-	TBC1D16	ENST00000310924.6	chr17	79938648	79938649	-	3utr	protein_coding	1	1	0	1	100	NA	NA	NA	NA	NA	1	0	1	1	0	17	3	14	1	17.6471	6	0	6	1	0	3	0	3	1	0	44	2	42	1	4.54545	27	3	24	1	11.1111	45
chr17:80010590:C:-	TBC1D16	ENST00000310924.6	chr17	80010589	80010590	-	cds	protein_coding	4	0	4	1	0	1	0	1	1	0	2	0	2	1	0	39	4	35	1	10.2564	27	2	25	1	7.40741	22	3	19	1	13.6364	93	14	79	1	15.0538	82	7	75	1	8.53659	61
chr17:8138906:C:-							intergenic	intergenic	65	9	56	1	13.8462	56	8	48	1	14.2857	50	8	42	1	16	21	2	19	1	9.52381	24	3	21	1	12.5	10	2	8	1	20	6	0	6	1	0	7	0	7	1	0	19
chr17:81550479:C:-	FAAP100	ENST00000327787.12	chr17	81550478	81550479	-	cds	protein_coding	4	0	4	1	0	5	1	4	1	20	14	1	13	1	7.14286	99	10	89	1	10.101	40	3	37	1	7.5	32	4	28	1	12.5	77	8	69	1	10.3896	69	10	59	1	14.4928	70
chr17:81596163:C:-	NPLOC4	ENST00000374747.9	chr17	81596162	81596163	-	cds	protein_coding	7	3	4	1	42.8571	17	3	14	1	17.6471	8	5	3	1	62.5	73	7	66	1	9.58904	42	7	35	1	16.6667	24	6	18	1	25	69	9	60	1	13.0435	136	12	124	1	8.82353	144
chr17:8186922:C:+							intergenic	intergenic	50	37	13	1	74	129	72	57	1	55.814	75	50	25	1	66.6667	68	36	32	1	52.9412	46	22	24	1	47.8261	32	12	20	1	37.5	21	15	6	1	71.4286	23	12	11	1	52.1739	17
chr17:81909736:C:-	PCYT2	ENST00000538936.6	chr17	81909735	81909736	-	intronic	protein_coding	15	7	8	1	46.6667	21	3	18	1	14.2857	24	7	17	1	29.1667	9	3	6	1	33.3333	15	1	14	1	6.66667	9	1	8	1	11.1111	4	0	4	1	0	6	1	5	1	16.6667	4
chr17:82093544:C:-	FASN	ENST00000306749.3	chr17	82093543	82093544	-	intronic	protein_coding	78	40	38	1	51.2821	132	48	84	1	36.3636	149	60	89	1	40.2685	36	15	21	1	41.6667	34	12	22	1	35.2941	26	11	15	1	42.3077	20	9	11	1	45	28	12	16	1	42.8571	23
chr17:82094127:C:-	FASN	ENST00000306749.3	chr17	82094126	82094127	-	intronic	protein_coding	30	2	28	1	6.66667	23	5	18	1	21.7391	59	3	56	1	5.08475	18	3	15	1	16.6667	5	0	5	1	0	11	2	9	1	18.1818	4	0	4	1	0	4	1	3	1	25	1
chr17:8221594:C:+							intergenic	intergenic	6	6	0	1	100	9	8	1	1	88.8889	20	13	7	1	65	10	8	2	1	80	5	4	1	1	80	7	6	1	1	85.7143	4	4	0	1	100	11	9	2	1	81.8182	13
chr17:8221595:C:+							intergenic	intergenic	6	6	0	1	100	8	7	1	1	87.5	22	15	7	1	68.1818	9	7	2	1	77.7778	6	6	0	1	100	7	4	3	1	57.1429	4	4	0	1	100	12	11	1	1	91.6667	12
chr17:8221596:C:+							intergenic	intergenic	5	5	0	1	100	9	7	2	1	77.7778	22	19	3	1	86.3636	9	8	1	1	88.8889	6	6	0	1	100	7	6	1	1	85.7143	4	4	0	1	100	12	10	2	1	83.3333	12
chr17:8222262:C:-	LINC00324	ENST00000315707.3	chr17	8222261	8222262	-	ncRNA_intronic	lincRNA	9	5	4	1	55.5556	12	6	6	1	50	9	4	5	1	44.4444	18	17	1	1	94.4444	11	5	6	1	45.4545	7	1	6	1	14.2857	10	9	1	1	90	22	21	1	1	95.4545	3
chr17:8222263:C:-	LINC00324	ENST00000315707.3	chr17	8222262	8222263	-	ncRNA_intronic	lincRNA	9	6	3	1	66.6667	11	4	7	1	36.3636	9	6	3	1	66.6667	16	13	3	1	81.25	11	6	5	1	54.5455	6	0	6	1	0	10	5	5	1	50	20	17	3	1	85	3
chr17:8222272:C:-	LINC00324	ENST00000315707.3	chr17	8222271	8222272	-	ncRNA_intronic	lincRNA	8	0	8	1	0	12	4	8	1	33.3333	9	1	8	1	11.1111	17	7	10	1	41.1765	11	1	10	1	9.09091	6	2	4	1	33.3333	11	6	5	1	54.5455	21	7	14	1	33.3333	3
chr17:82237888:C:+	SLC16A3	ENST00000581287.5	chr17	82237887	82237888	+	cds	protein_coding	166	38	128	1	22.8916	109	27	82	1	24.7706	155	40	115	1	25.8065	679	123	556	1	18.1149	431	63	368	1	14.6172	322	57	265	1	17.7019	1998	300	1698	1	15.015	1796	273	1523	1	15.2004	1996
chr17:82418549:C:+	HEXDC	ENST00000337014.10	chr17	82418548	82418549	+	5utr	protein_coding	1	0	1	1	0	1	0	1	1	0	4	0	4	1	0	6	1	5	1	16.6667	5	2	3	1	40	3	3	0	1	100	29	5	24	1	17.2414	42	15	27	1	35.7143	29
chr17:82437179:C:+	HEXDC	ENST00000337014.10	chr17	82437178	82437179	+	cds	protein_coding	7	0	7	1	0	8	1	7	1	12.5	9	1	8	1	11.1111	16	1	15	1	6.25	13	0	13	1	0	8	0	8	1	0	68	5	63	1	7.35294	86	15	71	1	17.4419	69
chr17:82449719:C:-	C17orf62	ENST00000437807.6	chr17	82449718	82449719	-	intronic	protein_coding	26	4	22	1	15.3846	46	11	35	1	23.913	44	10	34	1	22.7273	32	8	24	1	25	34	3	31	1	8.82353	14	2	12	1	14.2857	18	2	16	1	11.1111	27	3	24	1	11.1111	22
chr17:8561480:C:+							intergenic	intergenic	53	9	44	1	16.9811	42	7	35	1	16.6667	35	6	29	1	17.1429	101	19	82	1	18.8119	77	11	66	1	14.2857	14	3	11	1	21.4286	38	4	34	1	10.5263	83	2	81	1	2.40964	117
chr18:12030713:C:+	IMPA2	ENST00000269159.7	chr18	12030712	12030713	+	3utr	protein_coding	5	0	5	1	0	6	0	6	1	0	6	0	6	1	0	55	4	51	1	7.27273	50	6	44	1	12	28	3	25	1	10.7143	108	14	94	1	12.963	126	22	104	1	17.4603	105
chr18:22933407:C:+	RBBP8	ENST00000327155.9	chr18	22933406	22933407	+	5utr	protein_coding	14	4	10	1	28.5714	12	0	12	1	0	21	1	20	1	4.7619	105	18	87	1	17.1429	86	17	69	1	19.7674	46	5	41	1	10.8696	69	10	59	1	14.4928	51	4	47	1	7.84314	62
chr18:36180173:C:-	RP11-49I11.1	ENST00000568654.1	chr18	36180172	36180173	-	ncRNA_exonic	antisense	11	9	2	1	81.8182	12	7	5	1	58.3333	10	7	3	1	70	253	139	114	1	54.9407	190	106	84	1	55.7895	83	54	29	1	65.0602	68	29	39	1	42.6471	108	59	49	1	54.6296	82
chr18:36297773:C:+	FHOD3	ENST00000257209.8	chr18	36297772	36297773	+	5utr	protein_coding	4	2	2	1	50	7	1	6	1	14.2857	3	0	3	1	0	62	19	43	1	30.6452	31	11	20	1	35.4839	24	11	13	1	45.8333	41	15	26	1	36.5854	38	12	26	1	31.5789	62
chr18:48758289:C:+	CTIF	ENST00000256413.7	chr18	48758288	48758289	+	cds	protein_coding	6	1	5	1	16.6667	7	0	7	1	0	4	1	3	1	25	20	2	18	1	10	8	1	7	1	12.5	7	1	6	1	14.2857	17	0	17	1	0	16	4	12	1	25	16
chr18:49286597:C:-	DYM	ENST00000269445.10	chr18	49286596	49286597	-	cds	protein_coding	12	9	3	1	75	9	4	5	1	44.4444	11	3	8	1	27.2727	44	8	36	1	18.1818	26	1	25	1	3.84615	32	10	22	1	31.25	38	4	34	1	10.5263	45	4	41	1	8.88889	65
chr18:58044395:C:+	NEDD4L	ENST00000400345.7	chr18	58044394	58044395	+	5utr	protein_coding	3	0	3	1	0	3	0	3	1	0	8	0	8	1	0	31	5	26	1	16.129	20	3	17	1	15	12	4	8	1	33.3333	30	0	30	1	0	34	5	29	1	14.7059	18
chr18:59345934:C:-	LMAN1	ENST00000251047.5	chr18	59345933	59345934	-	cds	protein_coding	5	2	3	1	40	2	0	2	1	0	5	3	2	1	60	382	99	283	1	25.9162	292	94	198	1	32.1918	193	56	137	1	29.0155	203	61	142	1	30.0493	211	62	149	1	29.3839	165
chr18:76919973:C:+	ZNF236	ENST00000253159.12	chr18	76919972	76919973	+	cds	protein_coding	NA	NA	NA	NA	NA	1	0	1	1	0	3	3	0	1	100	59	11	48	1	18.6441	49	10	39	1	20.4082	28	6	22	1	21.4286	32	2	30	1	6.25	21	1	20	1	4.7619	35
chr18:79971869:C:-	TXNL4A	ENST00000269601.9	chr18	79971868	79971869	-	3utr	protein_coding	2	0	2	1	0	NA	NA	NA	NA	NA	NA	NA	NA	NA	NA	29	6	23	1	20.6897	13	2	11	1	15.3846	9	1	8	1	11.1111	28	4	24	1	14.2857	35	5	30	1	14.2857	25
chr19:10575008:C:-	AP1M2	ENST00000590923.5	chr19	10575007	10575008	-	cds	protein_coding	87	18	69	1	20.6897	87	9	77	0.988506	10.4651	97	22	75	1	22.6804	654	115	539	1	17.5841	600	104	496	1	17.3333	393	69	324	1	17.5573	257	40	217	1	15.5642	312	63	249	1	20.1923	248
chr19:10687671:C:+	ILF3	ENST00000449870.5	chr19	10687670	10687671	+	cds	protein_coding	1	0	1	1	0	3	1	2	1	33.3333	4	1	3	1	25	22	9	13	1	40.9091	14	4	10	1	28.5714	4	2	2	1	50	9	4	5	1	44.4444	6	1	5	1	16.6667	7
chr19:10687677:C:+	ILF3	ENST00000449870.5	chr19	10687676	10687677	+	cds	protein_coding	1	0	1	1	0	2	0	2	1	0	3	1	2	1	33.3333	16	6	10	1	37.5	13	3	10	1	23.0769	3	1	2	1	33.3333	7	2	5	1	28.5714	6	3	3	1	50	8
chr19:11035303:C:+	SMARCA4	ENST00000344626.9	chr19	11035302	11035303	+	intronic	protein_coding	1	0	1	1	0	NA	NA	NA	NA	NA	1	0	1	1	0	109	15	94	1	13.7615	50	7	43	1	14	40	7	33	1	17.5	10	3	7	1	30	12	0	12	1	0	18
chr19:11035694:C:+	SMARCA4	ENST00000344626.9	chr19	11035693	11035694	+	intronic	protein_coding	NA	NA	NA	NA	NA	1	0	1	1	0	1	0	1	1	0	90	12	78	1	13.3333	43	9	34	1	20.9302	31	3	28	1	9.67742	13	0	13	1	0	12	0	12	1	0	10
chr19:1235222:C:-	CBARP	ENST00000590083.5	chr19	1235221	1235222	-	intronic	protein_coding	47	37	9	0.978723	80.4348	52	39	13	1	75	58	36	22	1	62.069	16	10	6	1	62.5	20	16	4	1	80	8	3	5	1	37.5	8	7	1	1	87.5	10	6	4	1	60	7
chr19:1235266:C:-	CBARP	ENST00000590083.5	chr19	1235265	1235266	-	intronic	protein_coding	75	42	33	1	56	75	27	48	1	36	87	38	49	1	43.6782	24	14	10	1	58.3333	28	9	19	1	32.1429	12	2	10	1	16.6667	11	7	4	1	63.6364	13	4	9	1	30.7692	10
chr19:1244556:C:+	ATP5D	ENST00000215375.6	chr19	1244555	1244556	+	3utr	protein_coding	45	9	36	1	20	46	9	37	1	19.5652	97	22	75	1	22.6804	224	30	194	1	13.3929	70	8	62	1	11.4286	48	6	42	1	12.5	438	36	402	1	8.21918	474	50	424	1	10.5485	440
chr19:1256047:C:+	MIDN	ENST00000300952.6	chr19	1256046	1256047	+	intronic	protein_coding	39	3	36	1	7.69231	29	3	26	1	10.3448	43	8	35	1	18.6047	21	6	15	1	28.5714	15	3	12	1	20	20	2	18	1	10	4	1	3	1	25	3	0	2	0.666667	0	8
chr19:12696367:C:-	FBXW9	ENST00000393261.7	chr19	12696366	12696367	-	cds	protein_coding	2	1	1	1	50	NA	NA	NA	NA	NA	NA	NA	NA	NA	NA	12	4	8	1	33.3333	7	4	3	1	57.1429	6	3	3	1	50	27	13	14	1	48.1481	20	7	13	1	35	22
chr19:12896017:C:+	GCDH	ENST00000222214.9	chr19	12896016	12896017	+	cds	protein_coding	3	2	1	1	66.6667	5	4	1	1	80	10	8	2	1	80	48	25	23	1	52.0833	30	17	13	1	56.6667	22	15	7	1	68.1818	37	16	21	1	43.2432	41	17	24	1	41.4634	66
chr19:1358991:C:+	MUM1	ENST00000591806.5	chr19	1358990	1358991	+	intronic	protein_coding	13	1	12	1	7.69231	8	2	6	1	25	23	7	16	1	30.4348	48	4	44	1	8.33333	34	2	32	1	5.88235	20	0	20	1	0	22	3	19	1	13.6364	29	2	27	1	6.89655	31
chr19:1393465:C:+	NDUFS7	ENST00000313408.11	chr19	1393464	1393465	+	3utr	protein_coding	6	2	4	1	33.3333	3	2	1	1	66.6667	4	2	2	1	50	7	7	0	1	100	11	9	2	1	81.8182	2	2	0	1	100	13	11	2	1	84.6154	19	18	1	1	94.7368	23
chr19:1421365:C:+	DAZAP1	ENST00000336761.10	chr19	1421364	1421365	+	intronic	protein_coding	19	5	14	1	26.3158	14	0	14	1	0	32	9	23	1	28.125	16	7	9	1	43.75	19	6	13	1	31.5789	10	1	9	1	10	6	2	4	1	33.3333	8	4	4	1	50	4
chr19:14622002:C:-	ADGRE3	ENST00000344373.8	chr19	14622001	14622002	-	intronic	protein_coding	NA	NA	NA	NA	NA	3	0	3	1	0	4	0	4	1	0	52	5	47	1	9.61538	55	6	49	1	10.9091	36	4	32	1	11.1111	34	5	29	1	14.7059	43	7	36	1	16.2791	46
chr19:15425616:C:-	WIZ	ENST00000643092.1	chr19	15425615	15425616	-	cds	protein_coding	6	6	0	1	100	10	6	4	1	60	32	15	17	1	46.875	121	69	52	1	57.0248	48	28	20	1	58.3333	22	13	9	1	59.0909	48	24	24	1	50	29	16	13	1	55.1724	35
chr19:15428495:C:-	WIZ	ENST00000643092.1	chr19	15428494	15428495	-	intronic	protein_coding	6	1	5	1	16.6667	4	1	3	1	25	11	4	7	1	36.3636	66	21	45	1	31.8182	8	4	4	1	50	5	1	4	1	20	14	2	12	1	14.2857	12	3	9	1	25	11
chr19:15429589:C:-	WIZ	ENST00000643092.1	chr19	15429588	15429589	-	cds	protein_coding	7	1	6	1	14.2857	3	3	0	1	100	15	6	9	1	40	98	34	64	1	34.6939	11	6	5	1	54.5455	7	2	5	1	28.5714	24	6	18	1	25	19	4	15	1	21.0526	19
chr19:1592499:C:-	MBD3	ENST00000156825.5	chr19	1592498	1592499	-	intronic	protein_coding	NA	NA	NA	NA	NA	2	0	2	1	0	5	2	3	1	40	39	2	37	1	5.12821	33	1	32	1	3.0303	13	2	11	1	15.3846	36	5	31	1	13.8889	33	3	30	1	9.09091	27
chr19:17309637:C:+	DDA1	ENST00000359866.8	chr19	17309636	17309637	+	5utr	protein_coding	24	3	21	1	12.5	13	3	10	1	23.0769	14	0	14	1	0	21	2	19	1	9.52381	20	4	16	1	20	5	0	4	0.8	0	47	3	44	1	6.38298	49	3	46	1	6.12245	49
chr19:17581639:C:+	GLT25D1	ENST00000252599.8	chr19	17581638	17581639	+	3utr	protein_coding	10	8	2	1	80	2	0	2	1	0	4	1	3	1	25	85	18	67	1	21.1765	48	6	42	1	12.5	35	9	26	1	25.7143	90	15	75	1	16.6667	177	42	135	1	23.7288	164
chr19:17933302:C:+	CCDC124	ENST00000445755.6	chr19	17933301	17933302	+	intronic	protein_coding	25	7	18	1	28	26	8	18	1	30.7692	34	6	28	1	17.6471	50	19	31	1	38	33	7	26	1	21.2121	24	7	17	1	29.1667	6	1	5	1	16.6667	10	1	9	1	10	7
chr19:18169404:C:+	AC007192.4	ENST00000593731.1	chr19	18169403	18169404	+	3utr	nonsense_mediated_decay	1	0	1	1	0	8	5	3	1	62.5	5	1	4	1	20	36	12	24	1	33.3333	19	10	9	1	52.6316	13	4	9	1	30.7692	41	7	34	1	17.0732	45	13	32	1	28.8889	45
chr19:18169405:C:+	AC007192.4	ENST00000593731.1	chr19	18169404	18169405	+	3utr	nonsense_mediated_decay	2	2	0	1	100	8	4	4	1	50	5	0	5	1	0	36	8	28	1	22.2222	19	8	11	1	42.1053	13	6	7	1	46.1538	45	14	31	1	31.1111	45	17	28	1	37.7778	44
chr19:18169979:C:+	AC007192.4	ENST00000593731.1	chr19	18169978	18169979	+	3utr	nonsense_mediated_decay	4	3	1	1	75	10	3	7	1	30	9	3	6	1	33.3333	43	18	25	1	41.8605	12	6	6	1	50	10	8	2	1	80	63	27	36	1	42.8571	49	20	29	1	40.8163	43
chr19:18365882:C:+	PGPEP1	ENST00000269919.10	chr19	18365881	18365882	+	3utr	protein_coding	1	0	1	1	0	NA	NA	NA	NA	NA	1	1	0	1	100	8	2	6	1	25	14	1	13	1	7.14286	8	3	5	1	37.5	28	3	25	1	10.7143	29	4	25	1	13.7931	28
chr19:18434304:C:+	SSBP4	ENST00000270061.11	chr19	18434303	18434304	+	3utr	protein_coding	34	10	24	1	29.4118	23	4	19	1	17.3913	42	4	38	1	9.52381	136	35	101	1	25.7353	82	13	68	0.987805	16.0494	45	7	38	1	15.5556	105	11	94	1	10.4762	98	20	78	1	20.4082	80
chr19:18568621:C:+	KXD1	ENST00000602094.5	chr19	18568620	18568621	+	cds	protein_coding	95	29	66	1	30.5263	86	25	61	1	29.0698	109	38	71	1	34.8624	636	139	497	1	21.8553	451	103	348	1	22.8381	295	65	230	1	22.0339	309	56	253	1	18.123	373	74	299	1	19.8391	289
chr19:18854232:C:+	UPF1	ENST00000262803.9	chr19	18854231	18854232	+	intronic	protein_coding	20	3	17	1	15	19	3	16	1	15.7895	13	2	11	1	15.3846	25	6	19	1	24	24	8	16	1	33.3333	9	4	5	1	44.4444	7	2	5	1	28.5714	2	0	2	1	0	6
chr19:19356030:C:+	MAU2	ENST00000262815.12	chr19	19356029	19356030	+	3utr	protein_coding	1	0	1	1	0	4	1	3	1	25	1	0	1	1	0	63	8	55	1	12.6984	28	6	22	1	21.4286	10	1	9	1	10	24	1	23	1	4.16667	20	0	20	1	0	24
chr19:19663425:C:-	ATP13A1	ENST00000357324.10	chr19	19663424	19663425	-	cds	protein_coding	2	0	2	1	0	2	0	2	1	0	11	2	9	1	18.1818	26	6	20	1	23.0769	6	1	5	1	16.6667	4	2	2	1	50	12	3	9	1	25	12	4	8	1	33.3333	4
chr19:2050804:C:-	MKNK2	ENST00000250896.7	chr19	2050803	2050804	-	cds	protein_coding	50	13	37	1	26	24	5	19	1	20.8333	59	7	52	1	11.8644	253	35	218	1	13.834	126	18	108	1	14.2857	77	13	64	1	16.8831	202	11	191	1	5.44554	229	20	209	1	8.73362	202
chr19:23827395:C:+							intergenic	intergenic	405	117	288	1	28.8889	297	77	220	1	25.9259	296	88	207	0.996622	29.8305	358	104	254	1	29.0503	320	85	235	1	26.5625	220	63	157	1	28.6364	97	18	79	1	18.5567	155	47	108	1	30.3226	145
chr19:289947:C:-	PLPP2	ENST00000327790.7	chr19	289946	289947	-	intronic	protein_coding	15	10	5	1	66.6667	9	6	3	1	66.6667	20	12	8	1	60	37	31	6	1	83.7838	53	40	13	1	75.4717	13	8	5	1	61.5385	14	9	5	1	64.2857	15	11	4	1	73.3333	5
chr19:29615305:C:+	POP4	ENST00000585603.5	chr19	29615304	29615305	+	cds	protein_coding	17	3	14	1	17.6471	14	4	10	1	28.5714	11	4	7	1	36.3636	90	14	76	1	15.5556	67	16	51	1	23.8806	32	5	27	1	15.625	236	41	195	1	17.3729	502	89	413	1	17.7291	283
chr19:29942324:C:+	URI1	ENST00000392271.5	chr19	29942323	29942324	+	5utr	protein_coding	2	0	2	1	0	2	1	1	1	50	4	1	3	1	25	36	5	31	1	13.8889	42	3	39	1	7.14286	28	5	23	1	17.8571	43	4	39	1	9.30233	59	7	52	1	11.8644	37
chr19:35658707:C:+	COX6B1	ENST00000246554.7	chr19	35658706	35658707	+	3utr	protein_coding	18	0	18	1	0	11	0	11	1	0	19	3	16	1	15.7895	38	6	32	1	15.7895	68	6	62	1	8.82353	43	8	35	1	18.6047	262	19	243	1	7.25191	243	44	199	1	18.107	217
chr19:3758506:C:-	APBA3	ENST00000316757.3	chr19	3758505	3758506	-	intronic	protein_coding	6	1	5	1	16.6667	8	1	7	1	12.5	7	3	4	1	42.8571	17	2	15	1	11.7647	20	2	18	1	10	3	0	3	1	0	40	8	32	1	20	30	5	25	1	16.6667	21
chr19:3758512:C:-	APBA3	ENST00000316757.3	chr19	3758511	3758512	-	intronic	protein_coding	7	1	6	1	14.2857	6	1	5	1	16.6667	6	3	3	1	50	14	2	12	1	14.2857	17	2	15	1	11.7647	4	0	4	1	0	31	8	23	1	25.8065	27	4	23	1	14.8148	18
chr19:38304981:C:+	C19orf33	ENST00000588605.5	chr19	38304980	38304981	+	3utr	protein_coding	11	6	5	1	54.5455	8	4	4	1	50	14	6	8	1	42.8571	35	18	17	1	51.4286	14	9	5	1	64.2857	9	7	2	1	77.7778	38	19	19	1	50	40	21	19	1	52.5	24
chr19:38705823:C:+	ACTN4	ENST00000252699.6	chr19	38705822	38705823	+	intronic	protein_coding	60	40	20	1	66.6667	38	19	19	1	50	62	39	23	1	62.9032	29	17	12	1	58.6207	20	12	8	1	60	20	13	7	1	65	6	3	3	1	50	7	6	1	1	85.7143	11
chr19:38725256:C:+	ACTN4	ENST00000252699.6	chr19	38725255	38725256	+	intronic	protein_coding	245	98	147	1	40	249	76	173	1	30.5221	268	103	165	1	38.4328	93	25	68	1	26.8817	90	32	58	1	35.5556	72	26	46	1	36.1111	21	1	20	1	4.7619	39	16	23	1	41.0256	28
chr19:39489944:C:+	TIMM50	ENST00000544017.5	chr19	39489943	39489944	+	3utr	protein_coding	2	1	1	1	50	6	2	4	1	33.3333	1	0	1	1	0	40	14	26	1	35	34	13	21	1	38.2353	15	9	6	1	60	60	31	29	1	51.6667	78	37	41	1	47.4359	79
chr19:3979103:C:-	EEF2	ENST00000309311.6	chr19	3979102	3979103	-	intronic	protein_coding	53	7	46	1	13.2075	63	8	55	1	12.6984	59	6	53	1	10.1695	24	2	22	1	8.33333	15	1	14	1	6.66667	9	1	8	1	11.1111	4	0	4	1	0	9	0	9	1	0	9
chr19:4013022:C:+	PIAS4	ENST00000262971.2	chr19	4013021	4013022	+	cds	protein_coding	12	3	9	1	25	13	6	7	1	46.1538	13	5	8	1	38.4615	58	6	52	1	10.3448	22	3	19	1	13.6364	15	1	14	1	6.66667	29	5	24	1	17.2414	44	2	42	1	4.54545	42
chr19:40367744:C:+	PLD3	ENST00000409587.5	chr19	40367743	40367744	+	cds	protein_coding	5	2	3	1	40	5	0	5	1	0	9	2	7	1	22.2222	67	24	43	1	35.8209	35	21	14	1	60	13	5	8	1	38.4615	109	43	66	1	39.4495	108	47	61	1	43.5185	94
chr19:40705367:C:-	ADCK4	ENST00000324464.7	chr19	40705366	40705367	-	cds	protein_coding	14	8	6	1	57.1429	6	5	1	1	83.3333	5	2	3	1	40	50	21	29	1	42	48	19	29	1	39.5833	17	6	11	1	35.2941	40	22	18	1	55	85	37	48	1	43.5294	56
chr19:41432260:C:-	ATP5SL	ENST00000221943.13	chr19	41432259	41432260	-	cds	protein_coding	28	8	20	1	28.5714	16	6	10	1	37.5	28	4	24	1	14.2857	103	23	80	1	22.3301	98	20	78	1	20.4082	41	6	35	1	14.6341	252	32	220	1	12.6984	315	41	274	1	13.0159	229
chr19:41438309:C:-	ATP5SL	ENST00000221943.13	chr19	41438308	41438309	-	cds	protein_coding	24	4	20	1	16.6667	29	3	26	1	10.3448	16	3	13	1	18.75	175	41	134	1	23.4286	88	20	68	1	22.7273	54	12	42	1	22.2222	301	42	259	1	13.9535	374	56	318	1	14.9733	302
chr19:4366418:C:-	SH3GL1	ENST00000269886.7	chr19	4366417	4366418	-	intronic	protein_coding	28	4	24	1	14.2857	25	3	22	1	12	35	7	28	1	20	6	1	5	1	16.6667	12	2	10	1	16.6667	5	3	2	1	60	3	2	1	1	66.6667	5	2	3	1	40	4
chr19:44871926:C:+	NECTIN2	ENST00000252483.9	chr19	44871925	44871926	+	cds	protein_coding	2	1	1	1	50	3	2	1	1	66.6667	4	4	0	1	100	13	9	4	1	69.2308	6	5	1	1	83.3333	4	2	2	1	50	36	28	8	1	77.7778	28	24	4	1	85.7143	20
chr19:45835202:C:-	SYMPK	ENST00000599814.5	chr19	45835201	45835202	-	cds	protein_coding	NA	NA	NA	NA	NA	3	0	3	1	0	3	1	2	1	33.3333	26	4	22	1	15.3846	21	4	17	1	19.0476	7	0	7	1	0	15	1	14	1	6.66667	21	4	17	1	19.0476	16
chr19:46390356:C:+	PPP5C	ENST00000012443.8	chr19	46390355	46390356	+	3utr	protein_coding	6	1	5	1	16.6667	4	0	4	1	0	2	0	2	1	0	15	1	14	1	6.66667	7	0	7	1	0	9	0	9	1	0	36	5	31	1	13.8889	38	4	34	1	10.5263	57
chr19:4704435:C:-	DPP9	ENST00000262960.13	chr19	4704434	4704435	-	intronic	protein_coding	20	3	17	1	15	10	1	9	1	10	19	4	15	1	21.0526	16	7	9	1	43.75	14	2	12	1	14.2857	14	3	11	1	21.4286	3	0	3	1	0	3	1	2	1	33.3333	4
chr19:4724116:C:+							intergenic	intergenic	33	9	24	1	27.2727	41	5	36	1	12.1951	31	9	22	1	29.0323	24	13	11	1	54.1667	14	11	3	1	78.5714	12	3	9	1	25	10	6	4	1	60	17	11	6	1	64.7059	12
chr19:4724117:C:+							intergenic	intergenic	34	9	25	1	26.4706	41	4	37	1	9.7561	33	13	20	1	39.3939	25	17	8	1	68	14	8	5	0.928571	61.5385	12	9	3	1	75	10	7	3	1	70	18	15	3	1	83.3333	12
chr19:4724118:C:+							intergenic	intergenic	33	8	25	1	24.2424	44	8	36	1	18.1818	33	12	21	1	36.3636	24	15	9	1	62.5	16	10	6	1	62.5	13	7	6	1	53.8462	11	7	4	1	63.6364	17	12	5	1	70.5882	12
chr19:47945035:C:+							intergenic	intergenic	27	14	13	1	51.8519	30	4	26	1	13.3333	2	2	0	1	100	7	3	4	1	42.8571	4	4	0	1	100	10	3	7	1	30	14	3	11	1	21.4286	6	3	3	1	50	12
chr19:49108036:C:+	SNRNP70	ENST00000221448.9	chr19	49108035	49108036	+	cds	protein_coding	1	0	1	1	0	4	1	3	1	25	2	2	0	1	100	12	3	9	1	25	1	1	0	1	100	5	1	4	1	20	13	4	9	1	30.7692	13	1	12	1	7.69231	13
chr19:49108042:C:+	SNRNP70	ENST00000221448.9	chr19	49108041	49108042	+	cds	protein_coding	1	0	1	1	0	3	1	2	1	33.3333	2	2	0	1	100	16	3	13	1	18.75	2	1	1	1	50	5	1	4	1	20	12	2	10	1	16.6667	17	0	17	1	0	14
chr19:49453379:C:-	PIH1D1	ENST00000596049.5	chr19	49453378	49453379	-	intronic	protein_coding	6	2	4	1	33.3333	1	0	1	1	0	4	0	4	1	0	7	1	6	1	14.2857	5	1	4	1	20	5	1	4	1	20	20	6	14	1	30	36	4	32	1	11.1111	27
chr19:49719513:C:-							intergenic	intergenic	175	31	144	1	17.7143	96	16	80	1	16.6667	156	36	120	1	23.0769	266	25	241	1	9.3985	182	29	153	1	15.9341	127	29	98	1	22.8346	335	35	300	1	10.4478	252	28	224	1	11.1111	238
chr19:49805177:C:+	AP2A1	ENST00000354293.9	chr19	49805176	49805177	+	intronic	protein_coding	23	7	16	1	30.4348	19	2	17	1	10.5263	19	4	15	1	21.0526	16	6	10	1	37.5	19	4	15	1	21.0526	9	3	6	1	33.3333	7	3	4	1	42.8571	7	1	6	1	14.2857	8
chr19:536463:C:+	CDC34	ENST00000215574.8	chr19	536462	536463	+	intronic	protein_coding	35	8	27	1	22.8571	38	3	35	1	7.89474	38	5	33	1	13.1579	23	1	22	1	4.34783	19	0	19	1	0	7	1	6	1	14.2857	5	0	5	1	0	9	3	6	1	33.3333	8
chr19:55112668:C:-	PPP1R12C	ENST00000263433.7	chr19	55112667	55112668	-	cds	protein_coding	25	6	19	1	24	20	7	13	1	35	36	9	27	1	25	104	17	87	1	16.3462	70	11	59	1	15.7143	43	4	39	1	9.30233	71	8	63	1	11.2676	101	11	90	1	10.8911	88
chr19:55385785:C:+	RPL28	ENST00000344063.6	chr19	55385784	55385785	+	5utr	protein_coding	1	1	0	1	100	4	1	3	1	25	2	0	2	1	0	15	0	15	1	0	15	3	12	1	20	11	1	10	1	9.09091	28	5	23	1	17.8571	36	4	32	1	11.1111	17
chr19:55387904:C:+	RPL28	ENST00000344063.6	chr19	55387903	55387904	+	intronic	protein_coding	4	0	4	1	0	3	0	3	1	0	4	0	4	1	0	67	5	62	1	7.46269	18	3	15	1	16.6667	19	3	16	1	15.7895	38	6	32	1	15.7895	40	7	33	1	17.5	24
chr19:55453234:C:-	ISOC2	ENST00000438389.6	chr19	55453233	55453234	-	3utr	protein_coding	7	2	5	1	28.5714	9	1	8	1	11.1111	13	0	13	1	0	72	14	58	1	19.4444	72	17	55	1	23.6111	49	10	39	1	20.4082	280	76	204	1	27.1429	305	85	220	1	27.8689	217
chr19:55690080:C:+	EPN1	ENST00000270460.10	chr19	55690079	55690080	+	intronic	protein_coding	35	13	22	1	37.1429	27	7	20	1	25.9259	19	9	10	1	47.3684	55	20	35	1	36.3636	50	13	37	1	26	31	9	22	1	29.0323	10	2	8	1	20	11	2	9	1	18.1818	12
chr19:57302178:C:+							intergenic	intergenic	2	2	0	1	100	NA	NA	NA	NA	NA	NA	NA	NA	NA	NA	39	12	27	1	30.7692	18	8	10	1	44.4444	9	4	5	1	44.4444	52	12	40	1	23.0769	68	23	45	1	33.8235	80
chr19:57863809:C:+	ZNF587	ENST00000339656.7	chr19	57863808	57863809	+	3utr	protein_coding	NA	NA	NA	NA	NA	NA	NA	NA	NA	NA	NA	NA	NA	NA	NA	19	3	16	1	15.7895	16	3	13	1	18.75	9	3	6	1	33.3333	27	4	23	1	14.8148	24	1	23	1	4.16667	26
chr19:58394793:C:+	RPS5	ENST00000596046.1	chr19	58394792	58394793	+	3utr	protein_coding	8	0	8	1	0	5	0	5	1	0	7	4	3	1	57.1429	22	1	21	1	4.54545	15	2	13	1	13.3333	15	2	13	1	13.3333	19	4	15	1	21.0526	31	9	22	1	29.0323	23
chr19:58408879:C:+	ZNF584	ENST00000306910.8	chr19	58408878	58408879	+	5utr	protein_coding	4	2	2	1	50	5	1	4	1	20	4	0	4	1	0	33	8	25	1	24.2424	21	2	19	1	9.52381	15	4	11	1	26.6667	49	12	37	1	24.4898	65	8	57	1	12.3077	42
chr19:58549491:C:+	TRIM28	ENST00000253024.9	chr19	58549490	58549491	+	cds	protein_coding	55	18	37	1	32.7273	28	7	21	1	25	73	17	56	1	23.2877	170	34	136	1	20	88	19	69	1	21.5909	45	7	38	1	15.5556	110	34	76	1	30.9091	104	28	76	1	26.9231	94
chr19:58583513:C:+							intergenic	intergenic	6	2	4	1	33.3333	4	1	3	1	25	5	2	3	1	40	88	48	40	1	54.5455	59	23	36	1	38.9831	25	15	10	1	60	57	24	33	1	42.1053	85	43	42	1	50.5882	62
chr19:622731:C:-	POLRMT	ENST00000588649.6	chr19	622730	622731	-	cds	protein_coding	16	5	11	1	31.25	5	3	2	1	60	20	4	16	1	20	122	19	103	1	15.5738	105	12	93	1	11.4286	55	8	47	1	14.5455	95	5	90	1	5.26316	90	12	78	1	13.3333	104
chr19:679960:C:+	FSTL3	ENST00000166139.8	chr19	679959	679960	+	intronic	protein_coding	32	31	1	1	96.875	23	18	5	1	78.2609	37	21	15	0.972973	58.3333	55	35	20	1	63.6364	52	31	21	1	59.6154	26	16	10	1	61.5385	14	6	8	1	42.8571	22	13	9	1	59.0909	15
chr19:7555260:C:+	PNPLA6	ENST00000221249.10	chr19	7555259	7555260	+	cds	protein_coding	4	0	4	1	0	2	0	2	1	0	6	0	6	1	0	45	3	42	1	6.66667	18	4	14	1	22.2222	9	2	7	1	22.2222	18	2	16	1	11.1111	24	5	19	1	20.8333	19
chr19:7555275:C:+	PNPLA6	ENST00000221249.10	chr19	7555274	7555275	+	cds	protein_coding	4	3	1	1	75	NA	NA	NA	NA	NA	5	3	2	1	60	39	18	21	1	46.1538	16	10	6	1	62.5	7	5	2	1	71.4286	13	2	11	1	15.3846	19	14	5	1	73.6842	17
chr19:7631560:C:+	CTD-3214H19.4	ENST00000595866.1	chr19	7631559	7631560	+	intronic	nonsense_mediated_decay	109	19	90	1	17.4312	94	12	82	1	12.766	98	13	85	1	13.2653	534	78	456	1	14.6067	387	57	330	1	14.7287	259	30	229	1	11.583	1336	182	1154	1	13.6228	1182	178	1004	1	15.0592	1025
chr19:8321947:C:+	RPS28	ENST00000600659.2	chr19	8321946	8321947	+	intronic	protein_coding	20	4	16	1	20	16	0	16	1	0	30	1	29	1	3.33333	51	8	43	1	15.6863	32	4	28	1	12.5	30	3	27	1	10	29	5	24	1	17.2414	40	5	35	1	12.5	21
chr19:9646884:C:-	ZNF562	ENST00000293648.8	chr19	9646883	9646884	-	3utr	protein_coding	4	2	2	1	50	3	0	3	1	0	3	1	2	1	33.3333	32	3	29	1	9.375	30	9	21	1	30	14	0	14	1	0	35	8	27	1	22.8571	26	5	21	1	19.2308	31
chr19:9646890:C:-	ZNF562	ENST00000293648.8	chr19	9646889	9646890	-	3utr	protein_coding	4	2	2	1	50	3	0	3	1	0	3	0	3	1	0	28	4	24	1	14.2857	29	8	21	1	27.5862	13	1	12	1	7.69231	33	9	24	1	27.2727	26	6	20	1	23.0769	29
chr2:108686845:C:+	LIMS1	ENST00000544547.5	chr2	108686844	108686845	+	3utr	protein_coding	4	0	4	1	0	5	0	5	1	0	9	0	9	1	0	35	3	32	1	8.57143	26	1	25	1	3.84615	20	0	20	1	0	40	10	30	1	25	64	9	55	1	14.0625	69
chr2:11672230:C:+							intergenic	intergenic	80	15	65	1	18.75	51	11	40	1	21.5686	75	21	54	1	28	9	3	6	1	33.3333	12	5	7	1	41.6667	8	3	5	1	37.5	3	2	1	1	66.6667	8	2	6	1	25	3
chr2:119372426:C:+	DBI	ENST00000535757.5	chr2	119372425	119372426	+	3utr	protein_coding	38	4	34	1	10.5263	41	9	32	1	21.9512	48	10	38	1	20.8333	448	155	293	1	34.5982	507	104	403	1	20.5128	242	62	180	1	25.6198	1003	259	744	1	25.8225	2368	542	1824	0.999155	22.9079	1366
chr2:151796943:C:-							intergenic	intergenic	3	3	0	1	100	1	1	0	1	100	1	0	1	1	0	95	71	24	1	74.7368	54	40	14	1	74.0741	42	33	9	1	78.5714	74	45	29	1	60.8108	198	141	57	1	71.2121	90
chr2:1649290:C:-	PXDN	ENST00000252804.8	chr2	1649289	1649290	-	cds	protein_coding	3	1	2	1	33.3333	NA	NA	NA	NA	NA	7	1	6	1	14.2857	45	12	33	1	26.6667	23	12	11	1	52.1739	14	3	11	1	21.4286	19	6	13	1	31.5789	20	4	16	1	20	27
chr2:172427908:C:+	ITGA6	ENST00000264107.11	chr2	172427907	172427908	+	cds	protein_coding	NA	NA	NA	NA	NA	1	0	1	1	0	1	0	1	1	0	40	10	30	1	25	33	4	29	1	12.1212	17	5	12	1	29.4118	22	1	21	1	4.54545	27	1	26	1	3.7037	21
chr2:174682843:C:-	WIPF1	ENST00000272746.9	chr2	174682842	174682843	-	5utr	protein_coding	13	3	10	1	23.0769	7	1	6	1	14.2857	12	3	9	1	25	118	18	100	1	15.2542	67	8	59	1	11.9403	42	5	37	1	11.9048	101	14	87	1	13.8614	79	13	66	1	16.4557	61
chr2:187465414:C:-	TFPI	ENST00000233156.8	chr2	187465413	187465414	-	3utr	protein_coding	3	1	2	1	33.3333	2	0	2	1	0	6	0	6	1	0	23	4	19	1	17.3913	17	2	15	1	11.7647	19	0	19	1	0	7	1	6	1	14.2857	29	5	24	1	17.2414	9
chr2:197486313:C:-							intergenic	intergenic	2	1	1	1	50	5	0	5	1	0	1	0	1	1	0	56	18	38	1	32.1429	53	9	44	1	16.9811	40	9	31	1	22.5	18	1	17	1	5.55556	40	7	33	1	17.5	28
chr2:213284576:C:+	SPAG16	ENST00000413312.5	chr2	213284575	213284576	+	5utr	protein_coding	6	2	4	1	33.3333	4	1	3	1	25	NA	NA	NA	NA	NA	14	0	14	1	0	11	0	11	1	0	11	1	10	1	9.09091	35	3	32	1	8.57143	56	8	48	1	14.2857	37
chr2:216633760:C:+	IGFBP2	ENST00000233809.8	chr2	216633759	216633760	+	cds	protein_coding	57	10	47	1	17.5439	40	4	36	1	10	78	12	66	1	15.3846	207	23	184	1	11.1111	115	7	108	1	6.08696	87	9	78	1	10.3448	337	38	299	1	11.276	220	23	197	1	10.4545	284
chr2:219225284:C:-	ATG9A	ENST00000409618.5	chr2	219225283	219225284	-	intronic	protein_coding	23	16	7	1	69.5652	19	9	10	1	47.3684	17	3	14	1	17.6471	24	12	12	1	50	8	4	4	1	50	5	2	3	1	40	5	0	5	1	0	4	3	1	1	75	6
chr2:231198804:C:+	ARMC9	ENST00000614261.4	chr2	231198803	231198804	+	intronic	protein_coding	7	3	4	1	42.8571	3	0	3	1	0	2	2	0	1	100	8	5	3	1	62.5	2	1	1	1	50	8	3	5	1	37.5	10	5	5	1	50	13	7	6	1	53.8462	24
chr2:235494372:C:+	AGAP1	ENST00000304032.12	chr2	235494371	235494372	+	5utr	protein_coding	18	3	15	1	16.6667	9	1	8	1	11.1111	23	1	22	1	4.34783	93	16	77	1	17.2043	68	15	53	1	22.0588	42	5	37	1	11.9048	110	25	85	1	22.7273	124	26	98	1	20.9677	100
chr2:239115073:C:-	HDAC4	ENST00000543185.5	chr2	239115072	239115073	-	cds	protein_coding	3	2	1	1	66.6667	3	3	0	1	100	4	1	3	1	25	28	5	23	1	17.8571	12	6	6	1	50	7	2	5	1	28.5714	16	3	13	1	18.75	22	7	15	1	31.8182	26
chr2:241373225:C:+	FARP2	ENST00000264042.7	chr2	241373224	241373225	+	cds	protein_coding	1	1	0	1	100	5	4	1	1	80	1	1	0	1	100	23	6	17	1	26.087	21	2	19	1	9.52381	7	5	2	1	71.4286	13	3	10	1	23.0769	24	3	21	1	12.5	32
chr2:27233405:C:+	CAD	ENST00000264705.8	chr2	27233404	27233405	+	cds	protein_coding	2	0	2	1	0	NA	NA	NA	NA	NA	NA	NA	NA	NA	NA	55	7	48	1	12.7273	12	1	11	1	8.33333	7	0	7	1	0	13	3	10	1	23.0769	6	0	6	1	0	23
chr2:27409491:C:-	PPM1G	ENST00000344034.4	chr2	27409490	27409491	-	5utr	protein_coding	19	3	16	1	15.7895	33	2	31	1	6.06061	54	2	52	1	3.7037	372	35	337	1	9.4086	210	20	190	1	9.52381	140	15	125	1	10.7143	346	51	295	1	14.7399	453	48	405	1	10.596	524
chr2:28783915:C:+	PPP1CB	ENST00000395366.2	chr2	28783914	28783915	+	cds	protein_coding	61	25	36	1	40.9836	38	16	22	1	42.1053	55	11	44	1	20	431	127	304	1	29.4664	451	130	321	1	28.8248	276	77	199	1	27.8986	546	158	388	1	28.9377	670	174	496	1	25.9701	549
chr2:32357482:C:+	BIRC6	ENST00000421745.6	chr2	32357481	32357482	+	cds	protein_coding	1	0	1	1	0	2	1	1	1	50	NA	NA	NA	NA	NA	26	1	25	1	3.84615	13	4	9	1	30.7692	12	1	11	1	8.33333	56	1	55	1	1.78571	76	12	64	1	15.7895	67
chr2:36441334:C:+	CRIM1	ENST00000280527.6	chr2	36441333	36441334	+	cds	protein_coding	45	16	29	1	35.5556	29	9	20	1	31.0345	30	6	24	1	20	50	8	42	1	16	24	5	19	1	20.8333	23	7	16	1	30.4348	30	1	29	1	3.33333	29	2	27	1	6.89655	22
chr2:38482373:C:+							intergenic	intergenic	48	5	43	1	10.4167	50	3	47	1	6	37	10	27	1	27.027	83	8	75	1	9.63855	78	11	67	1	14.1026	46	6	40	1	13.0435	35	1	34	1	2.85714	57	6	51	1	10.5263	39
chr2:38681295:C:+	GALM	ENST00000272252.9	chr2	38681294	38681295	+	cds	protein_coding	5	3	2	1	60	8	5	3	1	62.5	7	3	4	1	42.8571	36	12	24	1	33.3333	15	3	12	1	20	23	9	14	1	39.1304	64	23	41	1	35.9375	73	23	50	1	31.5068	64
chr2:43225483:C:-	ZFP36L2	ENST00000282388.3	chr2	43225482	43225483	-	cds	protein_coding	5	0	5	1	0	9	4	5	1	44.4444	31	9	22	1	29.0323	25	1	24	1	4	6	1	5	1	16.6667	8	3	5	1	37.5	20	3	17	1	15	23	6	17	1	26.087	18
chr2:43916008:C:-	LRPPRC	ENST00000260665.11	chr2	43916007	43916008	-	intronic	protein_coding	NA	NA	NA	NA	NA	NA	NA	NA	NA	NA	NA	NA	NA	NA	NA	48	24	24	1	50	31	12	19	1	38.7097	24	10	14	1	41.6667	3	0	3	1	0	NA	NA	NA	NA	NA	5
chr2:53787225:C:+	ERLEC1	ENST00000185150.8	chr2	53787224	53787225	+	cds	protein_coding	NA	NA	NA	NA	NA	2	2	0	1	100	5	1	4	1	20	19	7	12	1	36.8421	12	2	10	1	16.6667	7	4	3	1	57.1429	21	9	12	1	42.8571	29	13	16	1	44.8276	14
chr2:53787228:C:+	ERLEC1	ENST00000185150.8	chr2	53787227	53787228	+	cds	protein_coding	1	0	1	1	0	2	2	0	1	100	5	1	4	1	20	20	7	13	1	35	13	3	10	1	23.0769	10	4	6	1	40	21	7	14	1	33.3333	32	12	20	1	37.5	16
chr2:59322261:C:+							intergenic	intergenic	11	0	11	1	0	10	0	10	1	0	9	0	9	1	0	13	4	8	0.923077	33.3333	11	2	7	0.818182	22.2222	15	1	13	0.933333	7.14286	7	0	7	1	0	8	4	3	0.875	57.1429	9
chr2:61178232:C:+							intergenic	intergenic	13	2	11	1	15.3846	12	3	9	1	25	11	0	11	1	0	49	4	45	1	8.16327	37	4	33	1	10.8108	22	2	20	1	9.09091	20	2	18	1	10	21	2	19	1	9.52381	21
chr2:61185515:C:+							intergenic	intergenic	11	4	7	1	36.3636	34	15	19	1	44.1176	23	9	14	1	39.1304	92	19	73	1	20.6522	66	20	46	1	30.303	36	7	28	0.972222	20	44	10	34	1	22.7273	62	12	50	1	19.3548	62
chr2:65269162:C:+	ACTR2	ENST00000260641.9	chr2	65269161	65269162	+	3utr	protein_coding	NA	NA	NA	NA	NA	NA	NA	NA	NA	NA	1	1	0	1	100	15	2	13	1	13.3333	15	0	15	1	0	9	3	6	1	33.3333	9	1	8	1	11.1111	13	2	11	1	15.3846	24
chr2:69246032:C:+	ANTXR1	ENST00000303714.8	chr2	69246031	69246032	+	3utr	protein_coding	NA	NA	NA	NA	NA	NA	NA	NA	NA	NA	3	0	3	1	0	84	17	67	1	20.2381	13	2	11	1	15.3846	11	1	10	1	9.09091	27	1	26	1	3.7037	33	9	24	1	27.2727	37
chr2:73242187:C:+	CCT7	ENST00000539919.5	chr2	73242186	73242187	+	intronic	protein_coding	18	7	11	1	38.8889	21	6	15	1	28.5714	27	3	24	1	11.1111	11	4	7	1	36.3636	12	3	9	1	25	11	1	10	1	9.09091	1	0	1	1	0	3	0	3	1	0	1
chr2:73602259:C:+	ALMS1	ENST00000613296.4	chr2	73602258	73602259	+	cds	protein_coding	6	1	5	1	16.6667	4	1	3	1	25	2	2	0	1	100	90	11	79	1	12.2222	58	11	47	1	18.9655	34	6	28	1	17.6471	67	6	61	1	8.95522	71	10	61	1	14.0845	74
chr2:74369422:C:-	DCTN1	ENST00000361874.7	chr2	74369421	74369422	-	cds	protein_coding	5	0	5	1	0	NA	NA	NA	NA	NA	10	4	6	1	40	138	28	110	1	20.2899	100	21	79	1	21	61	8	53	1	13.1148	75	8	67	1	10.6667	107	21	86	1	19.6262	116
chr2:84972104:C:+	KCMF1	ENST00000409785.8	chr2	84972103	84972104	+	intronic	protein_coding	5	4	1	1	80	6	2	4	1	33.3333	3	3	0	1	100	50	31	18	0.98	63.2653	32	26	6	1	81.25	17	13	4	1	76.4706	21	13	8	1	61.9048	27	15	12	1	55.5556	32
chr2:96283915:C:-	SNRNP200	ENST00000323853.9	chr2	96283914	96283915	-	cds	protein_coding	7	1	6	1	14.2857	2	0	2	1	0	6	1	5	1	16.6667	33	9	24	1	27.2727	20	1	19	1	5	9	1	8	1	11.1111	10	0	10	1	0	15	0	15	1	0	10
chr2:96832830:C:+	CNNM3	ENST00000305510.3	chr2	96832829	96832830	+	3utr	protein_coding	NA	NA	NA	NA	NA	1	0	1	1	0	NA	NA	NA	NA	NA	12	2	10	1	16.6667	10	1	9	1	10	1	0	1	1	0	21	7	14	1	33.3333	32	11	21	1	34.375	20
chr20:18162412:C:+	CSRP2BP	ENST00000435364.7	chr20	18162411	18162412	+	cds	protein_coding	1	1	0	1	100	NA	NA	NA	NA	NA	1	0	1	1	0	10	4	6	1	40	6	0	6	1	0	3	1	2	1	33.3333	16	4	12	1	25	21	4	17	1	19.0476	18
chr20:25634773:C:+	RP4-694B14.5	ENST00000414393.5	chr20	25634772	25634773	+	ncRNA_exonic	antisense	15	9	6	1	60	6	4	2	1	66.6667	12	5	7	1	41.6667	22	5	17	1	22.7273	19	3	16	1	15.7895	17	6	11	1	35.2941	20	5	15	1	25	31	7	24	1	22.5806	16
chr20:32236430:C:+	POFUT1	ENST00000375749.7	chr20	32236429	32236430	+	3utr	protein_coding	5	2	3	1	40	3	0	3	1	0	2	0	2	1	0	30	3	27	1	10	12	1	11	1	8.33333	14	2	12	1	14.2857	30	4	26	1	13.3333	33	6	27	1	18.1818	37
chr20:32429429:C:+	ASXL1	ENST00000375687.9	chr20	32429428	32429429	+	cds	protein_coding	10	2	8	1	20	6	4	2	1	66.6667	3	1	2	1	33.3333	84	10	74	1	11.9048	37	5	32	1	13.5135	19	2	17	1	10.5263	35	1	34	1	2.85714	36	6	30	1	16.6667	47
chr20:33706173:C:-	PXMP4	ENST00000409299.7	chr20	33706172	33706173	-	3utr	protein_coding	2	2	0	1	100	NA	NA	NA	NA	NA	4	0	4	1	0	26	5	21	1	19.2308	17	4	13	1	23.5294	8	1	7	1	12.5	35	8	27	1	22.8571	47	13	34	1	27.6596	49
chr20:33706179:C:-	PXMP4	ENST00000409299.7	chr20	33706178	33706179	-	3utr	protein_coding	2	2	0	1	100	NA	NA	NA	NA	NA	4	0	4	1	0	25	5	20	1	20	19	5	14	1	26.3158	10	2	8	1	20	39	10	29	1	25.641	52	17	35	1	32.6923	49
chr20:35699266:C:+							intergenic	intergenic	26	3	23	1	11.5385	26	2	24	1	7.69231	40	3	37	1	7.5	132	20	112	1	15.1515	106	13	93	1	12.2642	64	5	59	1	7.8125	37	4	33	1	10.8108	61	10	51	1	16.3934	31
chr20:36829210:C:-	SOGA1	ENST00000237536.8	chr20	36829209	36829210	-	cds	protein_coding	6	3	3	1	50	6	0	6	1	0	4	1	3	1	25	14	3	11	1	21.4286	11	2	9	1	18.1818	11	1	10	1	9.09091	17	1	16	1	5.88235	11	1	10	1	9.09091	10
chr20:37316501:C:+	MANBAL	ENST00000373605.7	chr20	37316500	37316501	+	3utr	protein_coding	1	0	1	1	0	2	0	2	1	0	2	1	1	1	50	23	7	16	1	30.4348	21	2	19	1	9.52381	5	2	3	1	40	55	17	38	1	30.9091	108	23	85	1	21.2963	58
chr20:41174172:C:+	PLCG1	ENST00000373271.5	chr20	41174171	41174172	+	cds	protein_coding	1	0	1	1	0	1	0	1	1	0	1	0	1	1	0	40	15	25	1	37.5	16	11	5	1	68.75	16	10	6	1	62.5	22	8	14	1	36.3636	13	6	7	1	46.1538	22
chr20:422158:C:+	RBCK1	ENST00000356286.9	chr20	422157	422158	+	cds	protein_coding	17	11	6	1	64.7059	13	7	6	1	53.8462	19	5	14	1	26.3158	28	3	25	1	10.7143	31	7	24	1	22.5806	18	3	15	1	16.6667	35	1	34	1	2.85714	40	3	37	1	7.5	31
chr20:43699813:C:+	MYBL2	ENST00000396863.8	chr20	43699812	43699813	+	cds	protein_coding	58	11	47	1	18.9655	75	15	60	1	20	107	13	94	1	12.1495	565	104	461	1	18.4071	234	37	197	1	15.812	157	18	139	1	11.465	394	39	355	1	9.89848	335	32	303	1	9.55224	292
chr20:44498849:C:-	SERINC3	ENST00000342374.4	chr20	44498848	44498849	-	3utr	protein_coding	3	1	2	1	33.3333	2	1	1	1	50	NA	NA	NA	NA	NA	103	15	88	1	14.5631	91	17	74	1	18.6813	81	18	63	1	22.2222	89	19	70	1	21.3483	125	24	101	1	19.2	106
chr20:45843543:C:-	ACOT8	ENST00000217455.8	chr20	45843542	45843543	-	cds	protein_coding	7	4	3	1	57.1429	6	2	4	1	33.3333	4	1	3	1	25	49	13	36	1	26.5306	36	10	26	1	27.7778	24	9	15	1	37.5	187	44	143	1	23.5294	270	75	195	1	27.7778	158
chr20:45957453:C:-	ZNF335	ENST00000322927.2	chr20	45957452	45957453	-	intronic	protein_coding	33	10	23	1	30.303	31	7	24	1	22.5806	49	11	38	1	22.449	78	11	67	1	14.1026	58	13	45	1	22.4138	42	9	33	1	21.4286	7	0	7	1	0	18	3	15	1	16.6667	4
chr20:46356919:C:-	SLC35C2	ENST00000543605.5	chr20	46356918	46356919	-	intronic	protein_coding	18	4	14	1	22.2222	19	3	16	1	15.7895	13	5	8	1	38.4615	15	1	14	1	6.66667	13	2	11	1	15.3846	10	0	10	1	0	6	2	4	1	33.3333	6	0	6	1	0	5
chr20:49270328:C:-	ZNFX1	ENST00000396105.5	chr20	49270327	49270328	-	cds	protein_coding	6	3	3	1	50	5	4	1	1	80	7	6	1	1	85.7143	59	17	42	1	28.8136	42	15	27	1	35.7143	17	5	12	1	29.4118	18	1	17	1	5.55556	17	9	8	1	52.9412	22
chr20:50191615:C:+	CEBPB	ENST00000303004.4	chr20	50191614	50191615	+	cds	protein_coding	22	3	19	1	13.6364	23	5	18	1	21.7391	27	3	24	1	11.1111	38	10	28	1	26.3158	25	6	19	1	24	10	1	9	1	10	90	19	71	1	21.1111	108	12	96	1	11.1111	67
chr20:50191618:C:+	CEBPB	ENST00000303004.4	chr20	50191617	50191618	+	cds	protein_coding	23	2	21	1	8.69565	27	5	22	1	18.5185	29	4	25	1	13.7931	42	9	33	1	21.4286	24	6	18	1	25	13	2	11	1	15.3846	89	22	67	1	24.7191	115	19	96	1	16.5217	69
chr20:50191621:C:+	CEBPB	ENST00000303004.4	chr20	50191620	50191621	+	cds	protein_coding	24	3	21	1	12.5	26	6	20	1	23.0769	26	6	20	1	23.0769	42	6	36	1	14.2857	27	6	21	1	22.2222	13	2	11	1	15.3846	91	19	72	1	20.8791	115	11	104	1	9.56522	71
chr20:51791897:C:-	SALL4	ENST00000217086.8	chr20	51791896	51791897	-	cds	protein_coding	17	3	14	1	17.6471	17	4	13	1	23.5294	23	7	16	1	30.4348	163	27	136	1	16.5644	46	13	33	1	28.2609	26	2	24	1	7.69231	42	8	34	1	19.0476	59	7	52	1	11.8644	40
chr20:58671252:C:+	STX16	ENST00000371141.8	chr20	58671251	58671252	+	cds	protein_coding	15	10	5	1	66.6667	46	19	27	1	41.3043	37	18	19	1	48.6486	439	57	382	1	12.9841	226	43	183	1	19.0265	139	20	119	1	14.3885	402	44	358	1	10.9453	429	50	379	1	11.655	387
chr20:58713976:C:+	STX16-NPEPL1	ENST00000530122.1	chr20	58713975	58713976	+	3utr	nonsense_mediated_decay	15	4	11	1	26.6667	7	2	5	1	28.5714	17	5	12	1	29.4118	50	9	41	1	18	38	7	31	1	18.4211	21	1	20	1	4.7619	71	16	55	1	22.5352	101	10	91	1	9.90099	53
chr20:58989960:C:+	NELFCD	ENST00000602795.5	chr20	58989959	58989960	+	cds	protein_coding	106	44	62	1	41.5094	69	14	55	1	20.2899	198	58	140	1	29.2929	441	101	340	1	22.9025	217	42	175	1	19.3548	137	40	97	1	29.1971	833	81	751	0.9988	9.73558	1046	152	894	1	14.5315	1391
chr20:62180011:C:+	SS18L1	ENST00000331758.7	chr20	62180010	62180011	+	3utr	protein_coding	8	2	6	1	25	4	0	4	1	0	7	3	4	1	42.8571	64	9	55	1	14.0625	30	9	21	1	30	20	6	14	1	30	46	10	36	1	21.7391	34	10	24	1	29.4118	24
chr20:62303047:C:+	ADRM1	ENST00000491935.5	chr20	62303046	62303047	+	5utr	protein_coding	128	46	82	1	35.9375	110	19	91	1	17.2727	184	45	139	1	24.4565	328	69	259	1	21.0366	225	28	197	1	12.4444	153	31	122	1	20.2614	635	52	582	0.998425	8.20189	827	101	726	1	12.2128	778
chr20:62303421:C:+	ADRM1	ENST00000491935.5	chr20	62303420	62303421	+	intronic	protein_coding	15	2	13	1	13.3333	10	7	3	1	70	13	6	7	1	46.1538	8	1	7	1	12.5	15	6	9	1	40	11	6	5	1	54.5455	20	9	11	1	45	29	12	17	1	41.3793	21
chr20:62813612:C:+	OGFR	ENST00000370461.5	chr20	62813611	62813612	+	cds	protein_coding	13	2	11	1	15.3846	22	2	20	1	9.09091	28	5	23	1	17.8571	151	17	134	1	11.2583	110	14	96	1	12.7273	81	4	77	1	4.93827	320	41	279	1	12.8125	397	60	337	1	15.1134	429
chr20:63236915:C:+	BIRC7	ENST00000217169.7	chr20	63236914	63236915	+	intronic	protein_coding	24	6	18	1	25	12	3	9	1	25	15	4	11	1	26.6667	18	5	13	1	27.7778	20	9	11	1	45	12	2	10	1	16.6667	9	4	5	1	44.4444	6	3	3	1	50	6
chr20:63674064:C:+	RTEL1	ENST00000370018.7	chr20	63674063	63674064	+	cds	protein_coding	9	4	5	1	44.4444	14	1	13	1	7.14286	12	1	11	1	8.33333	70	7	63	1	10	29	6	23	1	20.6897	23	3	20	1	13.0435	42	3	39	1	7.14286	59	10	49	1	16.9492	45
chr20:63695336:C:+	RTEL1	ENST00000370018.7	chr20	63695335	63695336	+	cds	protein_coding	3	0	3	1	0	3	0	3	1	0	4	1	3	1	25	35	6	29	1	17.1429	22	4	18	1	18.1818	8	2	6	1	25	19	2	17	1	10.5263	26	6	20	1	23.0769	16
chr20:63790483:C:-	ZBTB46	ENST00000395104.5	chr20	63790482	63790483	-	cds	protein_coding	15	4	11	1	26.6667	30	8	22	1	26.6667	17	1	16	1	5.88235	28	5	23	1	17.8571	14	2	12	1	14.2857	17	2	15	1	11.7647	9	0	9	1	0	14	1	13	1	7.14286	20
chr21:32338738:C:-	URB1	ENST00000382751.3	chr21	32338737	32338738	-	cds	protein_coding	5	4	1	1	80	NA	NA	NA	NA	NA	3	1	2	1	33.3333	54	14	40	1	25.9259	26	4	22	1	15.3846	22	1	21	1	4.54545	20	2	18	1	10	28	4	23	0.964286	14.8148	20
chr21:37195882:C:+	TTC3	ENST00000399017.6	chr21	37195881	37195882	+	cds	protein_coding	7	1	6	1	14.2857	10	5	5	1	50	5	0	5	1	0	542	107	435	1	19.7417	198	32	166	1	16.1616	190	34	156	1	17.8947	339	56	283	1	16.5192	332	44	288	1	13.253	364
chr21:43758133:C:+	PDXK	ENST00000291565.8	chr21	43758132	43758133	+	3utr	protein_coding	3	2	1	1	66.6667	3	0	3	1	0	NA	NA	NA	NA	NA	45	4	41	1	8.88889	7	1	6	1	14.2857	3	0	3	1	0	100	8	92	1	8	73	10	63	1	13.6986	83
chr21:43759122:C:+	PDXK	ENST00000291565.8	chr21	43759121	43759122	+	3utr	protein_coding	2	0	2	1	0	2	0	2	1	0	1	0	1	1	0	69	11	58	1	15.942	7	1	6	1	14.2857	15	3	12	1	20	129	19	110	1	14.7287	125	18	107	1	14.4	131
chr21:43759481:C:+	PDXK	ENST00000291565.8	chr21	43759480	43759481	+	3utr	protein_coding	1	0	1	1	0	2	1	1	1	50	NA	NA	NA	NA	NA	45	3	42	1	6.66667	11	1	10	1	9.09091	15	2	13	1	13.3333	89	5	84	1	5.61798	83	5	78	1	6.0241	83
chr21:45530864:C:-	SLC19A1	ENST00000311124.8	chr21	45530863	45530864	-	cds	protein_coding	24	8	16	1	33.3333	17	3	14	1	17.6471	19	3	16	1	15.7895	34	6	28	1	17.6471	26	1	25	1	3.84615	10	0	10	1	0	27	1	26	1	3.7037	32	3	29	1	9.375	31
chr21:46243636:C:-	MCM3AP	ENST00000397708.1	chr21	46243635	46243636	-	cds	protein_coding	2	0	2	1	0	NA	NA	NA	NA	NA	1	1	0	1	100	18	2	16	1	11.1111	8	1	7	1	12.5	14	5	9	1	35.7143	10	1	9	1	10	15	1	14	1	6.66667	20
chr21:46286072:C:-	MCM3AP	ENST00000397708.1	chr21	46286071	46286072	-	intronic	protein_coding	NA	NA	NA	NA	NA	NA	NA	NA	NA	NA	NA	NA	NA	NA	NA	4	0	4	1	0	3	1	2	1	33.3333	3	1	2	1	33.3333	3	2	1	1	66.6667	2	0	2	1	0	3
chr21:46411387:C:+	PCNT	ENST00000359568.9	chr21	46411386	46411387	+	cds	protein_coding	NA	NA	NA	NA	NA	3	2	1	1	66.6667	2	2	0	1	100	8	2	6	1	25	6	2	4	1	33.3333	5	1	4	1	20	10	4	6	1	40	16	8	8	1	50	8
chr21:8391816:C:+	CH507-528H12.1	ENST00000623860.2	chr21	8391815	8391816	+	ncRNA_intronic	lincRNA	33	5	28	1	15.1515	35	9	26	1	25.7143	28	5	23	1	17.8571	33	3	30	1	9.09091	25	3	22	1	12	14	1	13	1	7.14286	16	3	13	1	18.75	14	0	14	1	0	27
chr22:17109523:C:+	IL17RA	ENST00000319363.10	chr22	17109522	17109523	+	cds	protein_coding	1	0	1	1	0	NA	NA	NA	NA	NA	3	0	3	1	0	12	3	9	1	25	4	1	3	1	25	4	2	2	1	50	13	2	11	1	15.3846	9	2	7	1	22.2222	10
chr22:18088675:C:+	PEX26	ENST00000329627.11	chr22	18088674	18088675	+	3utr	protein_coding	8	5	3	1	62.5	3	0	3	1	0	2	0	2	1	0	94	25	69	1	26.5957	84	19	65	1	22.619	42	8	34	1	19.0476	155	51	104	1	32.9032	220	68	152	1	30.9091	160
chr22:18088681:C:+	PEX26	ENST00000329627.11	chr22	18088680	18088681	+	3utr	protein_coding	8	5	3	1	62.5	4	0	4	1	0	3	0	3	1	0	98	26	72	1	26.5306	89	20	69	1	22.4719	57	12	45	1	21.0526	174	55	119	1	31.6092	261	78	183	1	29.8851	194
chr22:19064994:C:-	DGCR2	ENST00000545799.5	chr22	19064993	19064994	-	cds	protein_coding	7	3	4	1	42.8571	10	7	3	1	70	4	3	1	1	75	32	2	30	1	6.25	11	1	10	1	9.09091	14	2	12	1	14.2857	41	0	41	1	0	50	8	42	1	16	41
chr22:20400669:C:+	ZNF74	ENST00000611540.4	chr22	20400668	20400669	+	cds	protein_coding	2	0	2	1	0	3	0	3	1	0	3	0	3	1	0	35	3	32	1	8.57143	34	4	30	1	11.7647	21	2	19	1	9.52381	66	8	58	1	12.1212	83	12	71	1	14.4578	57
chr22:20400670:C:+	ZNF74	ENST00000611540.4	chr22	20400669	20400670	+	cds	protein_coding	2	0	2	1	0	3	1	2	1	33.3333	3	0	3	1	0	36	4	32	1	11.1111	32	9	23	1	28.125	21	3	18	1	14.2857	65	19	46	1	29.2308	85	23	62	1	27.0588	57
chr22:20400671:C:+	ZNF74	ENST00000611540.4	chr22	20400670	20400671	+	cds	protein_coding	2	0	2	1	0	3	1	2	1	33.3333	3	0	3	1	0	36	5	31	1	13.8889	33	9	24	1	27.2727	20	2	18	1	10	64	21	43	1	32.8125	84	24	60	1	28.5714	57
chr22:21922954:C:-	PPM1F	ENST00000407142.5	chr22	21922953	21922954	-	3utr	protein_coding	NA	NA	NA	NA	NA	NA	NA	NA	NA	NA	NA	NA	NA	NA	NA	14	2	12	1	14.2857	7	2	5	1	28.5714	8	2	6	1	25	30	4	26	1	13.3333	36	3	33	1	8.33333	30
chr22:23253938:C:+	BCR	ENST00000305877.12	chr22	23253937	23253938	+	cds	protein_coding	1	0	1	1	0	2	1	1	1	50	3	1	2	1	33.3333	32	3	29	1	9.375	6	0	6	1	0	9	1	8	1	11.1111	47	11	36	1	23.4043	33	8	25	1	24.2424	40
chr22:24063016:C:+	CABIN1	ENST00000398319.6	chr22	24063015	24063016	+	cds	protein_coding	NA	NA	NA	NA	NA	3	1	2	1	33.3333	4	1	3	1	25	37	9	28	1	24.3243	19	2	17	1	10.5263	8	3	5	1	37.5	45	5	40	1	11.1111	44	9	35	1	20.4545	43
chr22:24164531:C:+	CABIN1	ENST00000398319.6	chr22	24164530	24164531	+	cds	protein_coding	1	0	1	1	0	2	2	0	1	100	2	1	1	1	50	32	12	20	1	37.5	7	4	3	1	57.1429	7	3	4	1	42.8571	13	3	10	1	23.0769	9	1	8	1	11.1111	12
chr22:24573103:C:+	SNRPD3	ENST00000402849.5	chr22	24573102	24573103	+	intronic	protein_coding	1	0	1	1	0	6	0	6	1	0	11	3	8	1	27.2727	41	6	35	1	14.6341	39	3	36	1	7.69231	22	2	20	1	9.09091	155	19	136	1	12.2581	209	15	194	1	7.17703	148
chr22:29341196:C:-	AP1B1	ENST00000357586.6	chr22	29341195	29341196	-	intronic	protein_coding	271	140	131	1	51.6605	248	92	156	1	37.0968	231	90	141	1	38.961	192	97	95	1	50.5208	135	56	79	1	41.4815	107	48	59	1	44.8598	59	30	28	0.983051	51.7241	62	28	34	1	45.1613	59
chr22:29695287:C:+	NF2	ENST00000338641.8	chr22	29695286	29695287	+	3utr	protein_coding	1	0	1	1	0	NA	NA	NA	NA	NA	1	0	1	1	0	69	8	61	1	11.5942	35	6	29	1	17.1429	19	5	14	1	26.3158	148	19	129	1	12.8378	205	30	175	1	14.6341	152
chr22:31105080:C:-	RP3-412A9.11	ENST00000402395.5	chr22	31105079	31105080	-	cds	protein_coding	80	11	69	1	13.75	110	10	100	1	9.09091	131	17	114	1	12.9771	1911	237	1674	1	12.4019	1071	132	939	1	12.3249	716	96	620	1	13.4078	1599	128	1471	1	8.005	1813	186	1627	1	10.2592	1356
chr22:36285622:C:-	MYH9	ENST00000216181.10	chr22	36285621	36285622	-	intronic	protein_coding	25	3	22	1	12	40	5	35	1	12.5	45	9	36	1	20	34	7	27	1	20.5882	19	0	19	1	0	21	1	20	1	4.7619	15	2	13	1	13.3333	16	5	11	1	31.25	19
chr22:36285626:C:-	MYH9	ENST00000216181.10	chr22	36285625	36285626	-	intronic	protein_coding	25	5	20	1	20	41	5	36	1	12.1951	50	9	41	1	18	34	6	28	1	17.6471	20	0	20	1	0	21	1	20	1	4.7619	12	3	9	1	25	21	5	16	1	23.8095	18
chr22:36285628:C:-	MYH9	ENST00000216181.10	chr22	36285627	36285628	-	intronic	protein_coding	23	4	19	1	17.3913	38	5	33	1	13.1579	39	8	31	1	20.5128	29	5	24	1	17.2414	18	0	18	1	0	19	2	17	1	10.5263	11	2	9	1	18.1818	19	5	14	1	26.3158	14
chr22:37496485:C:-	CARD10	ENST00000403299.5	chr22	37496484	37496485	-	cds	protein_coding	9	0	9	1	0	2	0	2	1	0	2	1	1	1	50	53	4	49	1	7.54717	22	0	22	1	0	18	2	16	1	11.1111	81	8	73	1	9.87654	66	6	60	1	9.09091	91
chr22:38072502:C:+	PICK1	ENST00000404072.7	chr22	38072501	38072502	+	cds	protein_coding	6	3	3	1	50	5	2	3	1	40	4	1	3	1	25	15	1	14	1	6.66667	14	1	13	1	7.14286	8	2	6	1	25	25	4	21	1	16	17	1	16	1	5.88235	32
chr22:39377698:C:+	SYNGR1	ENST00000328933.9	chr22	39377697	39377698	+	intronic	protein_coding	11	2	9	1	18.1818	8	2	6	1	25	9	1	8	1	11.1111	61	8	53	1	13.1148	41	10	31	1	24.3902	37	12	25	1	32.4324	76	13	63	1	17.1053	90	11	79	1	12.2222	73
chr22:41262127:C:-	RANGAP1	ENST00000455915.6	chr22	41262126	41262127	-	intronic	protein_coding	38	8	30	1	21.0526	34	12	22	1	35.2941	39	11	28	1	28.2051	78	22	56	1	28.2051	81	21	60	1	25.9259	46	10	36	1	21.7391	18	3	15	1	16.6667	6	0	6	1	0	7
chr22:41620865:C:-	DESI1	ENST00000263256.6	chr22	41620864	41620865	-	5utr	protein_coding	39	18	21	1	46.1538	70	22	48	1	31.4286	43	15	28	1	34.8837	421	139	282	1	33.0166	256	71	185	1	27.7344	163	41	122	1	25.1534	861	221	640	1	25.6678	1102	298	804	1	27.0417	649
chr22:43067414:C:-	TTLL1	ENST00000266254.11	chr22	43067413	43067414	-	intronic	protein_coding	67	25	42	1	37.3134	97	36	61	1	37.1134	102	39	63	1	38.2353	36	17	19	1	47.2222	20	6	14	1	30	14	4	10	1	28.5714	6	3	3	1	50	7	1	6	1	14.2857	12
chr22:43067437:C:-	TTLL1	ENST00000266254.11	chr22	43067436	43067437	-	intronic	protein_coding	69	6	63	1	8.69565	99	12	87	1	12.1212	108	18	90	1	16.6667	38	5	33	1	13.1579	21	3	18	1	14.2857	14	2	12	1	14.2857	6	0	6	1	0	7	2	5	1	28.5714	13
chr22:45196845:C:-	KIAA0930	ENST00000336156.9	chr22	45196844	45196845	-	3utr	protein_coding	16	2	14	1	12.5	16	2	14	1	12.5	39	7	31	0.974359	18.4211	90	16	74	1	17.7778	71	11	60	1	15.493	57	8	49	1	14.0351	170	14	156	1	8.23529	159	15	144	1	9.43396	154
chr22:46297241:C:+	GTSE1	ENST00000454366.1	chr22	46297240	46297241	+	intronic	protein_coding	2	0	2	1	0	5	2	3	1	40	2	0	2	1	0	33	9	24	1	27.2727	14	4	10	1	28.5714	11	2	9	1	18.1818	23	5	18	1	21.7391	42	7	35	1	16.6667	23
chr22:46678022:C:+	GRAMD4	ENST00000406902.5	chr22	46678021	46678022	+	3utr	protein_coding	1	1	0	1	100	NA	NA	NA	NA	NA	1	0	1	1	0	27	6	21	1	22.2222	15	4	11	1	26.6667	13	3	10	1	23.0769	39	3	36	1	7.69231	20	4	16	1	20	27
chr22:50201561:C:+	SELO	ENST00000380903.6	chr22	50201560	50201561	+	cds	protein_coding	21	7	14	1	33.3333	14	3	11	1	21.4286	19	5	14	1	26.3158	114	23	91	1	20.1754	49	8	41	1	16.3265	40	10	30	1	25	110	18	92	1	16.3636	113	23	90	1	20.354	84
chr22:50253021:C:-	MAPK12	ENST00000215659.12	chr22	50253020	50253021	-	3utr	protein_coding	8	1	7	1	12.5	3	0	3	1	0	5	1	4	1	20	15	1	14	1	6.66667	15	2	13	1	13.3333	13	1	12	1	7.69231	13	2	11	1	15.3846	18	3	15	1	16.6667	12
chr22:50343477:C:+	PPP6R2	ENST00000612753.4	chr22	50343476	50343477	+	5utr	protein_coding	20	4	16	1	20	19	8	11	1	42.1053	16	4	12	1	25	171	42	129	1	24.5614	78	17	61	1	21.7949	64	12	52	1	18.75	171	19	152	1	11.1111	167	33	134	1	19.7605	195
chr22:50466457:C:-	SBF1	ENST00000380817.7	chr22	50466456	50466457	-	cds	protein_coding	NA	NA	NA	NA	NA	3	0	3	1	0	5	1	4	1	20	58	11	47	1	18.9655	24	5	19	1	20.8333	15	4	11	1	26.6667	33	4	29	1	12.1212	55	3	52	1	5.45455	45
chr3:113718386:C:-	NAA50	ENST00000240922.7	chr3	113718385	113718386	-	3utr	protein_coding	NA	NA	NA	NA	NA	NA	NA	NA	NA	NA	1	0	1	1	0	16	2	14	1	12.5	10	4	6	1	40	6	1	5	1	16.6667	37	19	18	1	51.3514	72	23	49	1	31.9444	65
chr3:114333277:C:-	ZBTB20	ENST00000357258.8	chr3	114333276	114333277	-	3utr	protein_coding	NA	NA	NA	NA	NA	NA	NA	NA	NA	NA	NA	NA	NA	NA	NA	5	2	3	1	40	1	1	0	1	100	1	0	1	1	0	10	2	8	1	20	18	8	10	1	44.4444	15
chr3:114351160:C:-	ZBTB20	ENST00000357258.8	chr3	114351159	114351160	-	cds	protein_coding	32	14	18	1	43.75	14	7	7	1	50	28	6	22	1	21.4286	14	5	9	1	35.7143	11	4	7	1	36.3636	2	0	2	1	0	10	1	9	1	10	15	1	14	1	6.66667	12
chr3:122680922:C:+	PARP14	ENST00000474629.6	chr3	122680921	122680922	+	cds	protein_coding	2	0	2	1	0	NA	NA	NA	NA	NA	3	0	3	1	0	14	5	9	1	35.7143	16	4	12	1	25	4	0	4	1	0	18	2	16	1	11.1111	18	1	17	1	5.55556	20
chr3:122680924:C:+	PARP14	ENST00000474629.6	chr3	122680923	122680924	+	cds	protein_coding	5	0	5	1	0	1	0	1	1	0	1	0	1	1	0	19	5	14	1	26.3158	17	4	13	1	23.5294	8	0	8	1	0	21	3	18	1	14.2857	25	1	24	1	4	24
chr3:122680925:C:+	PARP14	ENST00000474629.6	chr3	122680924	122680925	+	cds	protein_coding	6	0	6	1	0	1	0	1	1	0	1	0	1	1	0	18	5	13	1	27.7778	17	4	13	1	23.5294	9	0	9	1	0	22	2	20	1	9.09091	23	1	22	1	4.34783	26
chr3:132639617:C:-	NPHP3-ACAD11	ENST00000471702.2	chr3	132639616	132639617	-	3utr	nonsense_mediated_decay	NA	NA	NA	NA	NA	NA	NA	NA	NA	NA	NA	NA	NA	NA	NA	15	0	15	1	0	6	1	5	1	16.6667	3	0	3	1	0	9	1	8	1	11.1111	11	3	8	1	27.2727	12
chr3:133573922:C:+	CDV3	ENST00000264993.7	chr3	133573921	133573922	+	5utr	protein_coding	105	12	93	1	11.4286	62	7	55	1	11.2903	112	18	94	1	16.0714	698	111	586	0.998567	15.9254	549	79	470	1	14.3898	346	61	285	1	17.6301	893	86	806	0.99888	9.64126	1164	109	1055	1	9.36426	852
chr3:13386321:C:-	NUP210	ENST00000254508.6	chr3	13386320	13386321	-	cds	protein_coding	2	0	2	1	0	1	0	1	1	0	3	1	2	1	33.3333	34	4	30	1	11.7647	17	2	15	1	11.7647	12	1	11	1	8.33333	22	4	18	1	18.1818	13	0	13	1	0	16
chr3:136250405:C:+	PCCB	ENST00000471595.5	chr3	136250404	136250405	+	cds	protein_coding	6	2	4	1	33.3333	5	0	5	1	0	7	2	5	1	28.5714	25	2	23	1	8	11	0	11	1	0	12	1	11	1	8.33333	27	3	24	1	11.1111	27	3	24	1	11.1111	30
chr3:136250410:C:+	PCCB	ENST00000471595.5	chr3	136250409	136250410	+	cds	protein_coding	4	1	3	1	25	6	0	6	1	0	8	2	6	1	25	32	3	29	1	9.375	14	0	14	1	0	15	2	13	1	13.3333	36	4	32	1	11.1111	23	2	21	1	8.69565	31
chr3:139494914:C:+	RP11-319G6.1	ENST00000515247.5	chr3	139494913	139494914	+	ncRNA_intronic	antisense	2	0	2	1	0	5	0	5	1	0	11	1	10	1	9.09091	36	8	28	1	22.2222	8	1	7	1	12.5	5	2	3	1	40	36	5	31	1	13.8889	24	3	21	1	12.5	21
chr3:149656989:C:-	WWTR1	ENST00000465804.5	chr3	149656988	149656989	-	cds	protein_coding	5	4	1	1	80	8	0	8	1	0	11	3	8	1	27.2727	36	6	30	1	16.6667	11	3	8	1	27.2727	15	2	13	1	13.3333	33	2	31	1	6.06061	34	3	31	1	8.82353	36
chr3:15051825:C:-	MRPS25	ENST00000253686.6	chr3	15051824	15051825	-	3utr	protein_coding	3	2	1	1	66.6667	1	0	1	1	0	2	1	1	1	50	73	44	29	1	60.274	28	16	12	1	57.1429	25	12	13	1	48	43	9	34	1	20.9302	83	48	35	1	57.8313	61
chr3:150546246:C:-	SERP1	ENST00000479209.1	chr3	150546245	150546246	-	5utr	protein_coding	267	116	151	1	43.4457	206	87	119	1	42.233	251	125	126	1	49.8008	818	264	554	1	32.2738	737	185	552	1	25.1018	352	132	220	1	37.5	1930	377	1553	1	19.5337	2582	505	2077	1	19.5585	1679
chr3:15058499:C:-	MRPS25	ENST00000253686.6	chr3	15058498	15058499	-	intronic	protein_coding	1	0	1	1	0	NA	NA	NA	NA	NA	2	0	2	1	0	141	19	122	1	13.4752	138	14	124	1	10.1449	80	10	70	1	12.5	18	2	16	1	11.1111	17	0	17	1	0	21
chr3:15206369:C:+	CAPN7	ENST00000253693.6	chr3	15206368	15206369	+	5utr	protein_coding	6	0	6	1	0	3	0	3	1	0	5	2	3	1	40	96	12	84	1	12.5	58	6	52	1	10.3448	45	5	40	1	11.1111	56	6	50	1	10.7143	98	7	90	0.989796	7.21649	72
chr3:15414885:C:-	METTL6	ENST00000443029.5	chr3	15414884	15414885	-	intronic	protein_coding	4	1	3	1	25	1	0	1	1	0	3	2	1	1	66.6667	15	3	12	1	20	6	0	6	1	0	4	3	1	1	75	12	1	11	1	8.33333	27	5	22	1	18.5185	32
chr3:15414893:C:-	METTL6	ENST00000443029.5	chr3	15414892	15414893	-	intronic	protein_coding	5	2	3	1	40	1	0	1	1	0	3	2	1	1	66.6667	12	2	10	1	16.6667	6	0	6	1	0	6	4	2	1	66.6667	13	1	12	1	7.69231	25	3	22	1	12	28
chr3:169764738:C:-	TERC	ENST00000602385.1	chr3	169764737	169764738	-	ncRNA_exonic	lincRNA	1781	188	1593	1	10.5559	1628	168	1460	1	10.3194	2126	272	1854	1	12.794	356	40	316	1	11.236	426	27	399	1	6.33803	256	24	232	1	9.375	150	18	132	1	12	168	18	150	1	10.7143	137
chr3:183447897:C:+							intergenic	intergenic	24	8	16	1	33.3333	23	3	20	1	13.0435	20	5	15	1	25	159	13	146	1	8.1761	117	8	109	1	6.83761	63	9	54	1	14.2857	58	3	55	1	5.17241	57	6	51	1	10.5263	39
chr3:184150247:C:+							intergenic	intergenic	581	201	379	0.998279	34.6552	533	160	372	0.998124	30.0752	447	150	297	1	33.557	2293	598	1693	0.999128	26.1021	1756	418	1337	0.999431	23.8177	1263	377	885	0.999208	29.8732	954	163	791	1	17.086	1317	198	1119	1	15.0342	1035
chr3:184303425:C:+	PSMD2	ENST00000310118.8	chr3	184303424	184303425	+	cds	protein_coding	7	2	5	1	28.5714	4	1	3	1	25	6	2	4	1	33.3333	261	44	217	1	16.8582	134	20	114	1	14.9254	100	15	85	1	15	274	31	243	1	11.3139	350	52	298	1	14.8571	366
chr3:184317763:C:+	EIF4G1	ENST00000342981.8	chr3	184317762	184317763	+	cds	protein_coding	NA	NA	NA	NA	NA	2	2	0	1	100	2	0	2	1	0	38	11	27	1	28.9474	20	5	15	1	25	22	0	22	1	0	20	4	16	1	20	31	4	27	1	12.9032	36
chr3:195976798:C:-							intergenic	intergenic	50	6	44	1	12	53	6	47	1	11.3208	37	4	33	1	10.8108	23	3	20	1	13.0435	24	2	22	1	8.33333	19	3	16	1	15.7895	7	1	6	1	14.2857	11	0	11	1	0	14
chr3:196536624:C:+							intergenic	intergenic	77	24	53	1	31.1688	67	21	46	1	31.3433	64	24	40	1	37.5	801	203	598	1	25.3433	189	43	146	1	22.7513	143	42	101	1	29.3706	37	5	32	1	13.5135	123	14	109	1	11.3821	63
chr3:33865334:C:+	PDCD6IP	ENST00000307296.7	chr3	33865333	33865334	+	cds	protein_coding	5	0	5	1	0	2	0	2	1	0	7	0	7	1	0	13	6	7	1	46.1538	9	4	5	1	44.4444	11	6	5	1	54.5455	7	2	5	1	28.5714	12	6	6	1	50	10
chr3:38165710:C:+	OXSR1	ENST00000311806.7	chr3	38165709	38165710	+	5utr	protein_coding	2	2	0	1	100	NA	NA	NA	NA	NA	3	1	2	1	33.3333	29	11	18	1	37.931	18	6	12	1	33.3333	14	2	12	1	14.2857	16	7	9	1	43.75	30	10	20	1	33.3333	30
chr3:39096447:C:+							intergenic	intergenic	NA	NA	NA	NA	NA	1	1	0	1	100	1	0	1	1	0	12	5	7	1	41.6667	9	7	2	1	77.7778	8	5	3	1	62.5	11	4	7	1	36.3636	15	5	10	1	33.3333	10
chr3:39098424:C:-	GORASP1	ENST00000319283.7	chr3	39098423	39098424	-	cds	protein_coding	5	0	5	1	0	4	0	4	1	0	2	0	2	1	0	6	1	5	1	16.6667	6	0	6	1	0	5	0	5	1	0	20	3	17	1	15	27	3	24	1	11.1111	21
chr3:39408706:C:+	RPSA	ENST00000301821.10	chr3	39408705	39408706	+	cds	protein_coding	5959	1827	4132	1	30.6595	5642	1661	3981	1	29.4399	4975	1472	3502	0.999799	29.5939	9661	3272	6389	1	33.8681	6877	2095	4780	0.999709	30.4727	4873	1530	3343	1	31.3975	2668	859	1809	1	32.1964	3846	1135	2711	1	29.5112	2904
chr3:45595226:C:+	LIMD1	ENST00000273317.4	chr3	45595225	45595226	+	cds	protein_coding	3	0	3	1	0	NA	NA	NA	NA	NA	NA	NA	NA	NA	NA	36	6	30	1	16.6667	20	1	19	1	5	6	1	5	1	16.6667	23	6	17	1	26.087	34	3	31	1	8.82353	46
chr3:47670681:C:-	SMARCC1	ENST00000254480.9	chr3	47670680	47670681	-	cds	protein_coding	34	12	22	1	35.2941	34	7	27	1	20.5882	40	12	28	1	30	270	42	228	1	15.5556	114	19	95	1	16.6667	71	12	59	1	16.9014	80	5	75	1	6.25	79	10	69	1	12.6582	83
chr3:48293673:C:-	NME6	ENST00000451657.6	chr3	48293672	48293673	-	3utr	protein_coding	1	0	1	1	0	NA	NA	NA	NA	NA	2	1	1	1	50	24	2	22	1	8.33333	18	7	11	1	38.8889	9	0	9	1	0	43	4	39	1	9.30233	64	14	50	1	21.875	52
chr3:48435090:C:-	CCDC51	ENST00000395694.6	chr3	48435089	48435090	-	cds	protein_coding	9	1	8	1	11.1111	10	1	9	1	10	14	2	12	1	14.2857	38	9	29	1	23.6842	25	10	15	1	40	28	2	26	1	7.14286	65	13	52	1	20	82	12	70	1	14.6341	89
chr3:48468769:C:-	SHISA5	ENST00000619810.4	chr3	48468768	48468769	-	3utr	protein_coding	22	6	16	1	27.2727	37	8	29	1	21.6216	38	5	33	1	13.1579	152	31	121	1	20.3947	118	21	97	1	17.7966	55	10	45	1	18.1818	93	16	77	1	17.2043	98	16	82	1	16.3265	74
chr3:48572673:C:-	COL7A1	ENST00000328333.12	chr3	48572672	48572673	-	cds	protein_coding	9	3	6	1	33.3333	3	3	0	1	100	6	0	6	1	0	62	13	49	1	20.9677	53	11	42	1	20.7547	20	3	17	1	15	75	7	68	1	9.33333	59	9	50	1	15.2542	54
chr3:49104400:C:-	QARS	ENST00000306125.11	chr3	49104399	49104400	-	cds	protein_coding	24	21	3	1	87.5	16	11	5	1	68.75	6	5	1	1	83.3333	83	50	33	1	60.241	86	55	31	1	63.9535	66	45	21	1	68.1818	11	8	3	1	72.7273	29	15	14	1	51.7241	28
chr3:49414954:C:+	TCTA	ENST00000273590.3	chr3	49414953	49414954	+	3utr	protein_coding	1	0	1	1	0	NA	NA	NA	NA	NA	1	0	1	1	0	31	0	31	1	0	11	3	8	1	27.2727	5	1	4	1	20	29	6	23	1	20.6897	30	2	28	1	6.66667	30
chr3:49681197:C:+	APEH	ENST00000296456.9	chr3	49681196	49681197	+	cds	protein_coding	16	7	9	1	43.75	15	8	7	1	53.3333	35	12	23	1	34.2857	158	32	126	1	20.2532	130	29	101	1	22.3077	76	17	59	1	22.3684	152	42	110	1	27.6316	177	49	128	1	27.6836	193
chr3:49691182:C:+	RNF123	ENST00000327697.10	chr3	49691181	49691182	+	cds	protein_coding	3	2	1	1	66.6667	6	1	5	1	16.6667	7	1	6	1	14.2857	51	6	45	1	11.7647	28	3	25	1	10.7143	23	1	22	1	4.34783	38	3	35	1	7.89474	26	4	22	1	15.3846	24
chr3:49691183:C:+	RNF123	ENST00000327697.10	chr3	49691182	49691183	+	cds	protein_coding	3	1	2	1	33.3333	6	1	5	1	16.6667	7	0	7	1	0	51	6	45	1	11.7647	30	2	28	1	6.66667	25	1	24	1	4	39	3	36	1	7.69231	26	3	23	1	11.5385	24
chr3:50274025:C:+	SEMA3B	ENST00000616701.4	chr3	50274024	50274025	+	cds	protein_coding	9	5	4	1	55.5556	4	2	2	1	50	2	2	0	1	100	39	15	24	1	38.4615	13	4	9	1	30.7692	10	5	5	1	50	4	0	4	1	0	12	3	9	1	25	17
chr3:50558126:C:-	C3orf18	ENST00000357203.7	chr3	50558125	50558126	-	3utr	protein_coding	1	0	1	1	0	2	1	1	1	50	3	2	1	1	66.6667	19	6	13	1	31.5789	16	1	15	1	6.25	10	4	6	1	40	16	5	11	1	31.25	25	4	21	1	16	15
chr3:51971716:C:-	ABHD14B	ENST00000315877.14	chr3	51971715	51971716	-	intronic	protein_coding	2	0	2	1	0	1	0	1	1	0	7	2	5	1	28.5714	27	14	13	1	51.8519	13	2	11	1	15.3846	7	0	7	1	0	45	13	32	1	28.8889	82	21	61	1	25.6098	65
chr3:52490539:C:+	NISCH	ENST00000345716.8	chr3	52490538	52490539	+	intronic	protein_coding	74	9	65	1	12.1622	109	17	92	1	15.5963	106	20	86	1	18.8679	50	10	40	1	20	30	2	28	1	6.66667	30	7	23	1	23.3333	14	5	9	1	35.7143	19	4	15	1	21.0526	19
chr3:52527360:C:-	NT5DC2	ENST00000307076.8	chr3	52527359	52527360	-	cds	protein_coding	90	45	45	1	50	108	51	57	1	47.2222	195	109	86	1	55.8974	1088	501	587	1	46.0478	408	193	214	0.997549	47.4201	221	107	114	1	48.4163	639	292	346	0.998435	45.768	621	268	353	1	43.1562	563
chr3:53122402:C:-	RFT1	ENST00000296292.7	chr3	53122401	53122402	-	cds	protein_coding	5	5	0	1	100	3	0	3	1	0	15	4	11	1	26.6667	107	39	68	1	36.4486	34	15	19	1	44.1176	31	12	19	1	38.7097	50	8	42	1	16	91	34	57	1	37.3626	130
chr3:75427466:C:-							intergenic	intergenic	1	1	0	1	100	8	1	7	1	12.5	12	1	11	1	8.33333	58	10	48	1	17.2414	36	7	29	1	19.4444	21	3	18	1	14.2857	42	4	38	1	9.52381	57	6	51	1	10.5263	48
chr3:9987113:C:+							intergenic	intergenic	28	9	19	1	32.1429	21	7	14	1	33.3333	24	7	17	1	29.1667	53	10	43	1	18.8679	80	24	56	1	30	32	11	21	1	34.375	49	19	30	1	38.7755	83	15	68	1	18.0723	66
chr3:9987119:C:+							intergenic	intergenic	26	7	19	1	26.9231	20	5	15	1	25	28	8	20	1	28.5714	53	10	43	1	18.8679	91	23	68	1	25.2747	32	11	21	1	34.375	55	18	37	1	32.7273	82	11	71	1	13.4146	71
chr4:10083577:C:-	WDR1	ENST00000382452.6	chr4	10083576	10083577	-	intronic	protein_coding	53	25	28	1	47.1698	51	27	24	1	52.9412	47	24	23	1	51.0638	36	21	15	1	58.3333	24	17	7	1	70.8333	17	3	14	1	17.6471	8	2	6	1	25	12	6	6	1	50	11
chr4:1107304:C:-	RNF212	ENST00000382968.9	chr4	1107303	1107304	-	intronic	protein_coding	5	0	5	1	0	NA	NA	NA	NA	NA	4	0	4	1	0	35	9	26	1	25.7143	20	3	17	1	15	12	3	9	1	25	16	3	13	1	18.75	24	4	20	1	16.6667	10
chr4:147906687:C:+	ARHGAP10	ENST00000336498.7	chr4	147906686	147906687	+	cds	protein_coding	26	11	15	1	42.3077	25	13	12	1	52	46	10	36	1	21.7391	63	9	54	1	14.2857	44	6	38	1	13.6364	37	7	30	1	18.9189	31	4	27	1	12.9032	41	3	38	1	7.31707	36
chr4:1841410:C:-	LETM1	ENST00000302787.2	chr4	1841409	1841410	-	cds	protein_coding	12	3	9	1	25	4	4	0	1	100	3	3	0	1	100	73	27	46	1	36.9863	41	16	25	1	39.0244	26	9	17	1	34.6154	66	27	39	1	40.9091	63	25	38	1	39.6825	86
chr4:1979040:C:+	NSD2	ENST00000382895.7	chr4	1979039	1979040	+	3utr	protein_coding	13	5	8	1	38.4615	10	3	7	1	30	11	3	8	1	27.2727	154	35	119	1	22.7273	43	12	31	1	27.907	35	6	29	1	17.1429	31	3	28	1	9.67742	33	6	27	1	18.1818	28
chr4:2249983:C:-	MXD4	ENST00000337190.6	chr4	2249982	2249983	-	3utr	protein_coding	NA	NA	NA	NA	NA	NA	NA	NA	NA	NA	1	0	1	1	0	12	5	7	1	41.6667	12	3	9	1	25	10	2	8	1	20	19	0	19	1	0	27	5	22	1	18.5185	19
chr4:25234097:C:+	PI4K2B	ENST00000264864.7	chr4	25234096	25234097	+	5utr	protein_coding	1	0	1	1	0	3	0	3	1	0	1	0	1	1	0	29	6	23	1	20.6897	24	10	14	1	41.6667	13	4	9	1	30.7692	90	21	69	1	23.3333	171	67	104	1	39.1813	115
chr4:523764:C:+	PIGG	ENST00000453061.6	chr4	523763	523764	+	cds	protein_coding	9	4	5	1	44.4444	12	1	11	1	8.33333	21	2	19	1	9.52381	57	7	50	1	12.2807	40	3	37	1	7.5	32	3	29	1	9.375	45	10	35	1	22.2222	44	10	34	1	22.7273	31
chr4:56978357:C:+	POLR2B	ENST00000381227.5	chr4	56978356	56978357	+	intronic	protein_coding	145	27	118	1	18.6207	97	16	81	1	16.4948	92	23	69	1	25	26	4	22	1	15.3846	24	4	20	1	16.6667	11	2	9	1	18.1818	15	4	11	1	26.6667	11	6	5	1	54.5455	8
chr4:57033261:C:-	IGFBP7	ENST00000295666.6	chr4	57033260	57033261	-	cds	protein_coding	38	2	36	1	5.26316	48	6	42	1	12.5	47	11	36	1	23.4043	220	33	187	1	15	102	14	88	1	13.7255	74	16	58	1	21.6216	619	66	553	1	10.6624	467	79	388	1	16.9165	397
chr4:73057782:C:-	COX18	ENST00000295890.8	chr4	73057781	73057782	-	3utr	protein_coding	5	1	4	1	20	6	0	6	1	0	10	0	10	1	0	75	5	70	1	6.66667	65	7	58	1	10.7692	36	5	31	1	13.8889	179	22	157	1	12.2905	183	17	166	1	9.28962	173
chr4:73057788:C:-	COX18	ENST00000295890.8	chr4	73057787	73057788	-	3utr	protein_coding	5	0	5	1	0	5	0	5	1	0	10	0	10	1	0	75	5	70	1	6.66667	61	5	56	1	8.19672	41	7	34	1	17.0732	173	21	152	1	12.1387	179	22	157	1	12.2905	175
chr4:75936208:C:-	NAAA	ENST00000286733.8	chr4	75936207	75936208	-	cds	protein_coding	6	5	1	1	83.3333	11	4	7	1	36.3636	6	4	2	1	66.6667	62	29	33	1	46.7742	36	14	22	1	38.8889	37	19	18	1	51.3514	117	64	53	1	54.7009	180	92	88	1	51.1111	129
chr4:8007625:C:-	ABLIM2	ENST00000361737.9	chr4	8007624	8007625	-	intronic	protein_coding	1	1	0	1	100	2	1	1	1	50	1	0	1	1	0	5	2	3	1	40	7	1	6	1	14.2857	5	1	4	1	20	8	0	8	1	0	11	2	9	1	18.1818	3
chr4:86594692:C:+	PTPN13	ENST00000436978.5	chr4	86594691	86594692	+	5utr	protein_coding	4	2	2	1	50	6	1	5	1	16.6667	1	0	1	1	0	39	18	21	1	46.1538	36	13	23	1	36.1111	15	5	10	1	33.3333	65	17	48	1	26.1538	83	27	56	1	32.5301	75
chr4:890580:C:-	GAK	ENST00000314167.8	chr4	890579	890580	-	cds	protein_coding	11	6	5	1	54.5455	9	4	5	1	44.4444	12	7	5	1	58.3333	71	11	60	1	15.493	41	6	35	1	14.6341	25	2	23	1	8	34	3	31	1	8.82353	41	5	36	1	12.1951	40
chr4:98261413:C:+							intergenic	intergenic	7	4	3	1	57.1429	3	1	2	1	33.3333	4	1	3	1	25	13	3	10	1	23.0769	10	3	7	1	30	10	2	8	1	20	12	3	9	1	25	22	7	15	1	31.8182	32
chr5:103025223:C:+	PAM	ENST00000438793.7	chr5	103025222	103025223	+	cds	protein_coding	1	1	0	1	100	1	0	1	1	0	3	0	3	1	0	38	6	32	1	15.7895	26	3	23	1	11.5385	14	1	13	1	7.14286	52	4	48	1	7.69231	41	6	35	1	14.6341	47
chr5:109409891:C:-	PJA2	ENST00000361189.6	chr5	109409890	109409891	-	5utr	protein_coding	NA	NA	NA	NA	NA	2	1	1	1	50	1	0	1	1	0	18	11	7	1	61.1111	17	7	10	1	41.1765	14	7	7	1	50	21	10	11	1	47.619	11	4	7	1	36.3636	16
chr5:109409900:C:-	PJA2	ENST00000361189.6	chr5	109409899	109409900	-	5utr	protein_coding	NA	NA	NA	NA	NA	1	1	0	1	100	1	0	1	1	0	22	12	10	1	54.5455	15	7	8	1	46.6667	15	6	9	1	40	17	9	8	1	52.9412	11	4	7	1	36.3636	16
chr5:113513872:C:+	YTHDC2	ENST00000161863.8	chr5	113513871	113513872	+	5utr	protein_coding	2	0	2	1	0	1	0	1	1	0	NA	NA	NA	NA	NA	80	21	59	1	26.25	47	9	38	1	19.1489	29	4	25	1	13.7931	41	12	29	1	29.2683	68	17	51	1	25	54
chr5:113567766:C:+	YTHDC2	ENST00000161863.8	chr5	113567765	113567766	+	cds	protein_coding	1	0	1	1	0	3	3	0	1	100	NA	NA	NA	NA	NA	17	4	13	1	23.5294	11	4	7	1	36.3636	4	3	1	1	75	6	0	6	1	0	14	3	11	1	21.4286	9
chr5:134794914:C:+	DDX46	ENST00000452510.6	chr5	134794913	134794914	+	cds	protein_coding	17	5	12	1	29.4118	9	2	7	1	22.2222	7	1	6	1	14.2857	167	25	142	1	14.9701	81	10	71	1	12.3457	53	16	37	1	30.1887	70	15	55	1	21.4286	75	11	64	1	14.6667	76
chr5:135034147:C:-	PITX1	ENST00000265340.11	chr5	135034146	135034147	-	5utr	protein_coding	54	10	44	1	18.5185	69	17	52	1	24.6377	154	29	125	1	18.8312	400	47	353	1	11.75	253	17	236	1	6.71937	156	25	131	1	16.0256	495	59	436	1	11.9192	640	89	551	1	13.9062	474
chr5:135034148:C:-	PITX1	ENST00000265340.11	chr5	135034147	135034148	-	5utr	protein_coding	50	9	41	1	18	61	13	48	1	21.3115	128	27	101	1	21.0938	327	53	274	1	16.208	212	20	192	1	9.43396	131	22	109	1	16.7939	426	59	367	1	13.8498	567	80	487	1	14.1093	419
chr5:135343361:C:-	H2AFY	ENST00000511689.5	chr5	135343360	135343361	-	cds	protein_coding	136	55	81	1	40.4412	147	41	106	1	27.8912	203	71	132	1	34.9754	486	152	334	1	31.2757	301	69	232	1	22.9236	236	51	185	1	21.6102	826	148	678	1	17.9177	955	201	754	1	21.0471	1205
chr5:136080599:C:-							intergenic	intergenic	33	10	22	0.969697	31.25	60	20	40	1	33.3333	60	18	42	1	30	45	1	44	1	2.22222	40	2	38	1	5	34	0	34	1	0	7	0	7	1	0	20	0	20	1	0	10
chr5:138507106:C:-	ETF1	ENST00000499810.6	chr5	138507105	138507106	-	3utr	protein_coding	36	27	9	1	75	51	33	18	1	64.7059	47	28	19	1	59.5745	1107	621	486	1	56.0976	1032	601	431	1	58.2364	569	349	220	1	61.3357	610	304	306	1	49.8361	960	475	485	1	49.4792	812
chr5:140567661:C:+	SLC35A4	ENST00000514199.1	chr5	140567660	140567661	+	cds	protein_coding	6	1	5	1	16.6667	3	1	2	1	33.3333	19	7	12	1	36.8421	56	12	44	1	21.4286	19	1	18	1	5.26316	13	5	8	1	38.4615	63	11	52	1	17.4603	56	8	48	1	14.2857	74
chr5:140677060:C:-	HARS	ENST00000504366.5	chr5	140677059	140677060	-	cds	protein_coding	8	4	4	1	50	4	3	1	1	75	8	6	2	1	75	70	30	40	1	42.8571	44	13	31	1	29.5455	26	3	23	1	11.5385	46	13	33	1	28.2609	84	31	53	1	36.9048	75
chr5:140705974:C:+	ZMAT2	ENST00000274712.7	chr5	140705973	140705974	+	3utr	protein_coding	3	0	3	1	0	4	1	3	1	25	4	1	3	1	25	39	9	30	1	23.0769	52	12	40	1	23.0769	26	5	21	1	19.2308	170	13	157	1	7.64706	398	58	340	1	14.5729	264
chr5:140711344:C:+	VTRNA1-1	ENST00000363120.1	chr5	140711343	140711344	+	ncRNA_exonic	misc_RNA	200	48	152	1	24	242	77	165	1	31.8182	249	74	175	1	29.7189	187	35	152	1	18.7166	116	25	91	1	21.5517	63	17	46	1	26.9841	39	3	36	1	7.69231	67	14	53	1	20.8955	52
chr5:140711359:C:+	VTRNA1-1	ENST00000363120.1	chr5	140711358	140711359	+	ncRNA_exonic	misc_RNA	80	5	75	1	6.25	88	15	73	1	17.0455	99	6	93	1	6.06061	29	6	23	1	20.6897	20	1	19	1	5	10	5	5	1	50	5	0	5	1	0	10	3	7	1	30	12
chr5:140718923:C:+							intergenic	intergenic	19	17	2	1	89.4737	45	39	6	1	86.6667	44	38	6	1	86.3636	13	10	3	1	76.9231	11	9	2	1	81.8182	6	6	0	1	100	2	0	2	1	0	8	4	4	1	50	9
chr5:140718999:C:+	VTRNA1-2	ENST00000365241.1	chr5	140718998	140718999	+	ncRNA_exonic	misc_RNA	49	7	42	1	14.2857	53	12	41	1	22.6415	78	17	61	1	21.7949	23	4	19	1	17.3913	10	1	9	1	10	10	3	7	1	30	9	1	8	1	11.1111	11	5	6	1	45.4545	9
chr5:141578585:C:-	DIAPH1	ENST00000647433.1	chr5	141578584	141578585	-	cds	protein_coding	1	0	1	1	0	4	2	2	1	50	6	4	2	1	66.6667	62	13	49	1	20.9677	17	2	15	1	11.7647	11	4	7	1	36.3636	30	3	27	1	10	23	4	19	1	17.3913	32
chr5:144140971:C:+	RN7SL87P	ENST00000497657.3	chr5	144140970	144140971	+	ncRNA_exonic	misc_RNA	56	35	21	1	62.5	71	48	23	1	67.6056	65	48	16	0.984615	75	13	8	5	1	61.5385	19	12	6	0.947368	66.6667	7	2	5	1	28.5714	3	0	2	0.666667	0	7	3	4	1	42.8571	6
chr5:14848801:C:-	ANKH	ENST00000284268.7	chr5	14848800	14848801	-	intronic	protein_coding	12	4	8	1	33.3333	9	3	6	1	33.3333	14	2	12	1	14.2857	68	18	50	1	26.4706	23	8	15	1	34.7826	17	2	15	1	11.7647	15	3	12	1	20	17	2	15	1	11.7647	16
chr5:149306376:C:+	AFAP1L1	ENST00000296721.8	chr5	149306375	149306376	+	cds	protein_coding	3	1	2	1	33.3333	2	1	1	1	50	6	2	4	1	33.3333	17	7	10	1	41.1765	11	3	8	1	27.2727	11	0	11	1	0	37	7	30	1	18.9189	50	10	40	1	20	42
chr5:149551001:C:-	CSNK1A1	ENST00000261798.9	chr5	149551000	149551001	-	5utr	protein_coding	44	15	29	1	34.0909	48	20	28	1	41.6667	46	19	27	1	41.3043	520	119	401	1	22.8846	448	90	358	1	20.0893	301	82	219	1	27.2425	707	128	579	1	18.1047	842	159	683	1	18.8836	673
chr5:150375161:C:+	TCOF1	ENST00000377797.7	chr5	150375160	150375161	+	cds	protein_coding	7	1	6	1	14.2857	5	3	2	1	60	12	4	8	1	33.3333	148	55	93	1	37.1622	59	24	35	1	40.678	44	13	31	1	29.5455	38	7	31	1	18.4211	51	15	36	1	29.4118	54
chr5:155845507:C:+	RNA5SP199	ENST00000363405.1	chr5	155845506	155845507	+	ncRNA_exonic	rRNA pseudogene	NA	NA	NA	NA	NA	NA	NA	NA	NA	NA	NA	NA	NA	NA	NA	24	9	15	1	37.5	48	26	20	0.958333	56.5217	33	10	22	0.969697	31.25	7	4	3	1	57.1429	25	9	14	0.92	39.1304	21
chr5:163437760:C:+	CCNG1	ENST00000340828.6	chr5	163437759	163437760	+	5utr	protein_coding	155	92	63	1	59.3548	107	64	43	1	59.8131	130	76	54	1	58.4615	642	363	279	1	56.5421	462	256	206	1	55.4113	315	176	138	0.996825	56.051	174	117	57	1	67.2414	219	137	82	1	62.5571	199
chr5:163437761:C:+	CCNG1	ENST00000340828.6	chr5	163437760	163437761	+	5utr	protein_coding	161	98	63	1	60.8696	116	73	43	1	62.931	134	73	61	1	54.4776	662	382	279	0.998489	57.7912	486	271	215	1	55.7613	327	182	145	1	55.6575	168	113	55	1	67.2619	221	143	78	1	64.7059	201
chr5:163437762:C:+	CCNG1	ENST00000340828.6	chr5	163437761	163437762	+	5utr	protein_coding	172	107	65	1	62.2093	127	76	51	1	59.8425	149	85	64	1	57.047	704	401	303	1	56.9602	539	297	242	1	55.102	340	187	153	1	55	178	118	59	0.994382	66.6667	240	150	90	1	62.5	220
chr5:17276803:C:+	BASP1	ENST00000322611.3	chr5	17276802	17276803	+	3utr	protein_coding	3	0	3	1	0	NA	NA	NA	NA	NA	3	1	2	1	33.3333	6	4	2	1	66.6667	5	0	5	1	0	3	1	2	1	33.3333	19	6	13	1	31.5789	26	8	18	1	30.7692	18
chr5:176389544:C:+	HIGD2A	ENST00000274787.2	chr5	176389543	176389544	+	3utr	protein_coding	90	16	74	1	17.7778	69	3	66	1	4.34783	147	20	127	1	13.6054	487	72	415	1	14.7844	257	29	228	1	11.284	208	31	177	1	14.9038	649	52	597	1	8.01233	854	109	745	1	12.7635	674
chr5:176507979:C:+	FAF2	ENST00000261942.6	chr5	176507978	176507979	+	3utr	protein_coding	5	2	3	1	40	4	2	2	1	50	8	1	7	1	12.5	221	49	172	1	22.1719	113	23	90	1	20.354	80	17	63	1	21.25	129	18	111	1	13.9535	152	34	118	1	22.3684	133
chr5:177097295:C:+	FGFR4	ENST00000292408.8	chr5	177097294	177097295	+	cds	protein_coding	5	3	2	1	60	3	0	3	1	0	9	2	7	1	22.2222	26	1	25	1	3.84615	20	1	19	1	5	8	0	8	1	0	36	2	34	1	5.55556	40	4	36	1	10	30
chr5:177097802:C:+	FGFR4	ENST00000292408.8	chr5	177097801	177097802	+	3utr	protein_coding	2	2	0	1	100	4	1	3	1	25	1	0	1	1	0	27	14	13	1	51.8519	32	14	18	1	43.75	12	6	6	1	50	32	12	20	1	37.5	46	14	32	1	30.4348	24
chr5:177331690:C:-	LMAN2	ENST00000303127.11	chr5	177331689	177331690	-	3utr	protein_coding	19	2	17	1	10.5263	29	3	26	1	10.3448	34	4	30	1	11.7647	231	26	205	1	11.2554	163	23	140	1	14.1104	94	14	80	1	14.8936	138	15	123	1	10.8696	141	13	128	1	9.21986	176
chr5:177595649:C:+	TMED9	ENST00000332598.6	chr5	177595648	177595649	+	3utr	protein_coding	10	3	7	1	30	9	6	3	1	66.6667	16	3	13	1	18.75	71	16	55	1	22.5352	55	17	38	1	30.9091	46	11	35	1	23.913	169	31	138	1	18.3432	363	79	284	1	21.7631	264
chr5:178729304:C:-	ZNF354A	ENST00000335815.6	chr5	178729303	178729304	-	intronic	protein_coding	32	6	26	1	18.75	20	1	19	1	5	41	6	35	1	14.6341	24	2	22	1	8.33333	25	3	22	1	12	14	1	13	1	7.14286	17	1	16	1	5.88235	12	2	10	1	16.6667	15
chr5:178860362:C:+	ZNF354B	ENST00000322434.7	chr5	178860361	178860362	+	intronic	protein_coding	62	8	54	1	12.9032	53	7	46	1	13.2075	30	4	26	1	13.3333	103	17	86	1	16.5049	82	10	72	1	12.1951	52	7	45	1	13.4615	60	6	54	1	10	54	13	41	1	24.0741	44
chr5:179616893:C:-	HNRNPH1	ENST00000356731.9	chr5	179616892	179616893	-	cds	protein_coding	60	12	48	1	20	48	7	41	1	14.5833	66	16	50	1	24.2424	478	64	414	1	13.3891	393	53	340	1	13.486	237	39	198	1	16.4557	246	39	207	1	15.8537	356	61	295	1	17.1348	317
chr5:179617045:C:-	HNRNPH1	ENST00000356731.9	chr5	179617044	179617045	-	intronic	protein_coding	9	1	8	1	11.1111	10	1	9	1	10	3	0	3	1	0	121	15	106	1	12.3967	86	7	79	1	8.13953	49	7	42	1	14.2857	56	5	51	1	8.92857	77	6	71	1	7.79221	67
chr5:179811580:C:+							intergenic	intergenic	69	14	55	1	20.2899	50	2	48	1	4	74	6	68	1	8.10811	309	38	270	0.996764	12.3377	259	23	236	1	8.88031	179	14	165	1	7.82123	268	30	238	1	11.194	201	22	179	1	10.9453	186
chr5:179879518:C:-	TBC1D9B	ENST00000356834.7	chr5	179879517	179879518	-	intronic	protein_coding	35	17	18	1	48.5714	22	11	11	1	50	39	17	22	1	43.5897	15	6	9	1	40	12	5	7	1	41.6667	8	4	4	1	50	4	2	2	1	50	7	4	3	1	57.1429	5
chr5:180071996:C:-	RNF130	ENST00000521389.5	chr5	180071995	180071996	-	5utr	protein_coding	4	1	3	1	25	4	1	3	1	25	9	1	8	1	11.1111	18	5	13	1	27.7778	26	5	21	1	19.2308	12	2	10	1	16.6667	13	4	9	1	30.7692	15	4	11	1	26.6667	8
chr5:181174069:C:-							intergenic	intergenic	63	7	56	1	11.1111	74	4	70	1	5.40541	61	11	50	1	18.0328	20	1	19	1	5	28	5	23	1	17.8571	5	0	5	1	0	13	1	12	1	7.69231	15	4	11	1	26.6667	8
chr5:181222004:C:-							intergenic	intergenic	22	1	21	1	4.54545	26	2	24	1	7.69231	15	4	11	1	26.6667	11	2	9	1	18.1818	9	3	6	1	33.3333	8	1	7	1	12.5	4	2	2	1	50	5	2	3	1	40	4
chr5:32786430:C:+	NPR3	ENST00000265074.12	chr5	32786429	32786430	+	3utr	protein_coding	3	0	3	1	0	1	0	1	1	0	NA	NA	NA	NA	NA	12	4	8	1	33.3333	15	3	12	1	20	4	0	4	1	0	43	11	32	1	25.5814	72	14	58	1	19.4444	20
chr5:33451062:C:+	TARS	ENST00000265112.7	chr5	33451061	33451062	+	intronic	protein_coding	6	0	6	1	0	2	1	1	1	50	6	2	4	1	33.3333	24	2	22	1	8.33333	40	2	38	1	5	29	2	27	1	6.89655	8	3	5	1	37.5	5	2	3	1	40	6
chr5:442198:C:-	C5orf55	ENST00000623673.1	chr5	442197	442198	-	ncRNA_exonic	antisense	14	3	11	1	21.4286	23	11	12	1	47.8261	13	7	6	1	53.8462	86	51	35	1	59.3023	54	26	28	1	48.1481	29	15	14	1	51.7241	46	27	19	1	58.6957	41	22	19	1	53.6585	43
chr5:442204:C:-	C5orf55	ENST00000623673.1	chr5	442203	442204	-	ncRNA_exonic	antisense	15	5	10	1	33.3333	22	11	11	1	50	10	5	5	1	50	84	62	22	1	73.8095	52	29	23	1	55.7692	30	18	12	1	60	44	35	9	1	79.5455	43	29	14	1	67.4419	42
chr5:44819986:C:+							intergenic	intergenic	9	0	9	1	0	NA	NA	NA	NA	NA	3	0	3	1	0	108	20	88	1	18.5185	51	7	44	1	13.7255	35	5	30	1	14.2857	107	9	98	1	8.41121	161	16	145	1	9.93789	99
chr5:50441179:C:-	EMB	ENST00000303221.9	chr5	50441178	50441179	-	5utr	protein_coding	6	4	2	1	66.6667	2	0	2	1	0	1	0	1	1	0	48	6	42	1	12.5	30	4	26	1	13.3333	20	2	18	1	10	50	9	41	1	18	45	12	33	1	26.6667	40
chr5:5503471:C:+							intergenic	intergenic	1	1	0	1	100	2	1	1	1	50	NA	NA	NA	NA	NA	17	2	15	1	11.7647	23	3	20	1	13.0435	10	2	8	1	20	58	6	52	1	10.3448	73	16	57	1	21.9178	48
chr5:59215794:C:-	PDE4D	ENST00000340635.10	chr5	59215793	59215794	-	cds	protein_coding	30	7	23	1	23.3333	14	7	7	1	50	12	4	8	1	33.3333	79	10	69	1	12.6582	57	8	49	1	14.0351	43	5	38	1	11.6279	73	10	63	1	13.6986	94	14	80	1	14.8936	58
chr5:66159228:C:+	SREK1	ENST00000334121.10	chr5	66159227	66159228	+	cds	protein_coding	2	0	2	1	0	5	0	5	1	0	1	1	0	1	100	5	3	2	1	60	9	3	6	1	33.3333	3	0	3	1	0	7	2	5	1	28.5714	9	0	9	1	0	8
chr5:6714484:C:+	PAPD7	ENST00000230859.7	chr5	6714483	6714484	+	cds	protein_coding	11	4	7	1	36.3636	9	2	7	1	22.2222	15	5	10	1	33.3333	182	48	134	1	26.3736	45	11	34	1	24.4444	46	10	36	1	21.7391	86	22	64	1	25.5814	94	20	74	1	21.2766	100
chr5:69214376:C:+							intergenic	intergenic	NA	NA	NA	NA	NA	NA	NA	NA	NA	NA	NA	NA	NA	NA	NA	16	2	14	1	12.5	14	1	13	1	7.14286	3	1	2	1	33.3333	14	2	12	1	14.2857	40	6	34	1	15	18
chr5:74685443:C:+	HEXB	ENST00000511181.5	chr5	74685442	74685443	+	intronic	protein_coding	19	3	16	1	15.7895	22	12	10	1	54.5455	22	8	14	1	36.3636	111	43	68	1	38.7387	61	16	45	1	26.2295	52	17	35	1	32.6923	92	26	66	1	28.2609	103	24	79	1	23.301	120
chr5:868869:C:-	BRD9	ENST00000467963.5	chr5	868868	868869	-	intronic	protein_coding	9	0	9	1	0	17	2	15	1	11.7647	23	3	20	1	13.0435	140	15	125	1	10.7143	117	15	102	1	12.8205	69	5	64	1	7.24638	20	3	17	1	15	36	3	33	1	8.33333	36
chr5:95794873:C:+	RHOBTB3	ENST00000379982.7	chr5	95794872	95794873	+	3utr	protein_coding	6	3	3	1	50	5	3	2	1	60	1	0	1	1	0	456	164	292	1	35.9649	288	111	177	1	38.5417	175	83	92	1	47.4286	572	168	404	1	29.3706	739	250	489	1	33.8295	725
chr6:104859759:C:-	HACE1	ENST00000262903.8	chr6	104859758	104859759	-	5utr	protein_coding	NA	NA	NA	NA	NA	2	0	2	1	0	NA	NA	NA	NA	NA	36	4	32	1	11.1111	16	2	14	1	12.5	21	4	17	1	19.0476	24	5	19	1	20.8333	48	4	44	1	8.33333	29
chr6:109791491:C:+	FIG4	ENST00000230124.7	chr6	109791490	109791491	+	cds	protein_coding	9	8	1	1	88.8889	3	3	0	1	100	2	1	1	1	50	29	11	18	1	37.931	23	6	17	1	26.087	10	1	9	1	10	38	10	28	1	26.3158	26	5	21	1	19.2308	33
chr6:112144920:C:-	LAMA4	ENST00000230538.11	chr6	112144919	112144920	-	cds	protein_coding	NA	NA	NA	NA	NA	NA	NA	NA	NA	NA	NA	NA	NA	NA	NA	18	4	14	1	22.2222	10	3	7	1	30	8	1	7	1	12.5	6	1	5	1	16.6667	11	2	9	1	18.1818	13
chr6:112356493:C:-							intergenic	intergenic	17	4	13	1	23.5294	19	2	17	1	10.5263	18	3	15	1	16.6667	15	2	13	1	13.3333	10	3	7	1	30	9	1	8	1	11.1111	4	2	2	1	50	7	3	4	1	42.8571	5
chr6:113859942:C:+	MARCKS	ENST00000612661.1	chr6	113859941	113859942	+	cds	protein_coding	80	23	57	1	28.75	50	19	31	1	38	95	35	60	1	36.8421	175	59	116	1	33.7143	123	33	90	1	26.8293	90	27	63	1	30	226	72	153	0.995575	32	188	48	140	1	25.5319	187
chr6:113859943:C:+	MARCKS	ENST00000612661.1	chr6	113859942	113859943	+	cds	protein_coding	83	22	61	1	26.506	51	19	32	1	37.2549	95	37	58	1	38.9474	175	54	121	1	30.8571	123	30	93	1	24.3902	92	26	66	1	28.2609	234	68	166	1	29.0598	189	46	143	1	24.3386	194
chr6:113859945:C:+	MARCKS	ENST00000612661.1	chr6	113859944	113859945	+	cds	protein_coding	77	19	58	1	24.6753	48	17	31	1	35.4167	88	30	58	1	34.0909	171	54	117	1	31.5789	120	30	90	1	25	85	23	62	1	27.0588	225	61	164	1	27.1111	184	47	137	1	25.5435	187
chr6:136592607:C:-	MAP3K5	ENST00000359015.4	chr6	136592606	136592607	-	cds	protein_coding	NA	NA	NA	NA	NA	NA	NA	NA	NA	NA	NA	NA	NA	NA	NA	12	2	10	1	16.6667	8	1	7	1	12.5	8	2	6	1	25	6	1	5	1	16.6667	9	1	8	1	11.1111	16
chr6:13787953:C:-	MCUR1	ENST00000379170.8	chr6	13787952	13787953	-	3utr	protein_coding	3	0	3	1	0	1	0	1	1	0	8	0	8	1	0	149	23	125	0.993289	15.5405	95	10	85	1	10.5263	58	5	53	1	8.62069	118	22	96	1	18.6441	112	17	95	1	15.1786	103
chr6:13787960:C:-	MCUR1	ENST00000379170.8	chr6	13787959	13787960	-	3utr	protein_coding	4	0	4	1	0	1	0	1	1	0	11	3	8	1	27.2727	160	32	128	1	20	107	16	91	1	14.9533	64	12	52	1	18.75	132	36	96	1	27.2727	120	22	98	1	18.3333	117
chr6:13787969:C:-	MCUR1	ENST00000379170.8	chr6	13787968	13787969	-	3utr	protein_coding	4	0	4	1	0	1	0	1	1	0	10	2	8	1	20	153	30	123	1	19.6078	97	15	82	1	15.4639	59	10	49	1	16.9492	128	37	91	1	28.9062	117	25	92	1	21.3675	107
chr6:138792421:C:+	CCDC28A	ENST00000611852.4	chr6	138792420	138792421	+	intronic	protein_coding	NA	NA	NA	NA	NA	NA	NA	NA	NA	NA	NA	NA	NA	NA	NA	16	2	14	1	12.5	9	1	8	1	11.1111	3	2	1	1	66.6667	32	6	26	1	18.75	47	5	42	1	10.6383	36
chr6:1389842:C:+	FOXF2	ENST00000645481.1	chr6	1389841	1389842	+	5utr	protein_coding	8	3	5	1	37.5	3	0	3	1	0	5	2	3	1	40	13	2	11	1	15.3846	7	1	6	1	14.2857	8	2	6	1	25	24	4	20	1	16.6667	24	3	21	1	12.5	15
chr6:1389845:C:+	FOXF2	ENST00000645481.1	chr6	1389844	1389845	+	5utr	protein_coding	9	3	6	1	33.3333	3	0	3	1	0	7	2	5	1	28.5714	13	2	11	1	15.3846	7	1	6	1	14.2857	8	2	6	1	25	20	3	17	1	15	25	3	22	1	12	13
chr6:143136910:C:+	AIG1	ENST00000629020.2	chr6	143136909	143136910	+	cds	protein_coding	26	13	13	1	50	8	3	5	1	37.5	22	7	15	1	31.8182	180	31	149	1	17.2222	67	12	55	1	17.9104	61	17	44	1	27.8689	249	34	215	1	13.6546	258	51	207	1	19.7674	222
chr6:149843114:C:-	LRP11	ENST00000239367.6	chr6	149843113	149843114	-	cds	protein_coding	65	38	27	1	58.4615	60	32	28	1	53.3333	72	34	38	1	47.2222	363	135	228	1	37.1901	305	122	183	1	40	181	62	119	1	34.2541	357	69	288	1	19.3277	481	141	340	1	29.3139	412
chr6:150936916:C:+	MTHFD1L	ENST00000367321.7	chr6	150936915	150936916	+	cds	protein_coding	30	13	17	1	43.3333	26	8	18	1	30.7692	38	12	26	1	31.5789	213	54	159	1	25.3521	99	25	74	1	25.2525	78	21	57	1	26.9231	69	11	58	1	15.942	82	16	66	1	19.5122	87
chr6:158028789:C:+	SYNJ2	ENST00000355585.8	chr6	158028788	158028789	+	cds	protein_coding	28	8	20	1	28.5714	27	4	23	1	14.8148	37	13	24	1	35.1351	259	38	221	1	14.6718	155	33	122	1	21.2903	206	51	155	1	24.7573	200	23	177	1	11.5	262	54	208	1	20.6107	238
chr6:158628856:C:+	TMEM181	ENST00000367090.3	chr6	158628855	158628856	+	intronic	protein_coding	57	6	51	1	10.5263	41	6	35	1	14.6341	36	7	29	1	19.4444	26	6	20	1	23.0769	26	2	24	1	7.69231	24	3	21	1	12.5	6	2	4	1	33.3333	14	3	11	1	21.4286	6
chr6:160048428:C:+	IGF2R	ENST00000356956.5	chr6	160048427	160048428	+	cds	protein_coding	22	4	18	1	18.1818	15	2	13	1	13.3333	16	4	12	1	25	55	5	50	1	9.09091	27	5	22	1	18.5185	19	0	19	1	0	30	4	26	1	13.3333	27	1	26	1	3.7037	41
chr6:166167006:C:-	T	ENST00000296946.6	chr6	166167005	166167006	-	intronic	protein_coding	69	7	62	1	10.1449	74	13	61	1	17.5676	78	8	70	1	10.2564	16	1	15	1	6.25	21	5	16	1	23.8095	16	0	16	1	0	9	2	7	1	22.2222	9	1	8	1	11.1111	6
chr6:26286572:C:+							intergenic	intergenic	20	9	11	1	45	29	14	15	1	48.2759	46	24	22	1	52.1739	8	6	2	1	75	9	6	3	1	66.6667	6	3	3	1	50	5	3	2	1	60	4	2	2	1	50	3
chr6:26305515:C:-							intergenic	intergenic	299	210	89	1	70.2341	700	378	321	0.998571	54.0773	377	246	131	1	65.252	195	95	100	1	48.7179	206	103	103	1	50	118	54	64	1	45.7627	64	32	32	1	50	103	37	66	1	35.9223	79
chr6:26330326:C:-							intergenic	intergenic	54	25	29	1	46.2963	82	26	56	1	31.7073	104	27	77	1	25.9615	34	8	26	1	23.5294	35	16	19	1	45.7143	12	0	12	1	0	16	9	7	1	56.25	13	7	6	1	53.8462	6
chr6:26532942:C:-							intergenic	intergenic	63	11	52	1	17.4603	98	39	59	1	39.7959	61	12	49	1	19.6721	47	12	35	1	25.5319	48	7	41	1	14.5833	23	6	17	1	26.087	14	5	9	1	35.7143	22	3	19	1	13.6364	20
chr6:26538101:C:+							intergenic	intergenic	34	29	5	1	85.2941	14	13	1	1	92.8571	2	2	0	1	100	37	26	11	1	70.2703	7	4	3	1	57.1429	2	2	0	1	100	19	18	1	1	94.7368	8	5	3	1	62.5	29
chr6:26538102:C:+							intergenic	intergenic	37	33	4	1	89.1892	15	13	2	1	86.6667	2	2	0	1	100	39	33	6	1	84.6154	6	3	3	1	50	2	2	0	1	100	19	13	6	1	68.4211	7	6	1	1	85.7143	29
chr6:26743310:C:+							intergenic	intergenic	26	10	16	1	38.4615	22	7	15	1	31.8182	21	3	18	1	14.2857	32	15	17	1	46.875	58	28	30	1	48.2759	34	11	23	1	32.3529	15	3	12	1	20	15	4	11	1	26.6667	9
chr6:27097362:C:+							intergenic	intergenic	57	12	45	1	21.0526	82	17	65	1	20.7317	52	13	39	1	25	24	1	23	1	4.16667	22	1	21	1	4.54545	18	3	15	1	16.6667	15	1	14	1	6.66667	17	2	15	1	11.7647	10
chr6:27230580:C:-							intergenic	intergenic	6215	1500	4714	0.999839	24.139	6702	1304	5397	0.999851	19.4598	6773	1261	5510	0.999705	18.6235	1179	247	932	1	20.95	1230	249	981	1	20.2439	788	151	637	1	19.1624	288	52	236	1	18.0556	446	91	355	1	20.4036	360
chr6:27237596:C:-							intergenic	intergenic	54	7	47	1	12.963	43	6	37	1	13.9535	48	7	41	1	14.5833	19	3	16	1	15.7895	9	3	6	1	33.3333	18	0	18	1	0	3	1	2	1	33.3333	7	2	5	1	28.5714	2
chr6:27275236:C:-							intergenic	intergenic	34	3	31	1	8.82353	100	12	88	1	12	47	7	40	1	14.8936	18	2	16	1	11.1111	21	4	17	1	19.0476	13	1	12	1	7.69231	2	0	2	1	0	10	0	10	1	0	5
chr6:27293963:C:+							intergenic	intergenic	47	20	27	1	42.5532	93	47	46	1	50.5376	79	39	40	1	49.3671	26	17	9	1	65.3846	25	16	9	1	64	20	9	11	1	45	9	3	6	1	33.3333	17	8	9	1	47.0588	14
chr6:27298052:C:+							intergenic	intergenic	44	8	36	1	18.1818	81	19	62	1	23.4568	38	14	24	1	36.8421	19	3	16	1	15.7895	21	6	15	1	28.5714	11	3	8	1	27.2727	10	2	8	1	20	10	5	5	1	50	9
chr6:27505853:C:-							intergenic	intergenic	25	4	21	1	16	30	5	25	1	16.6667	23	4	19	1	17.3913	6	1	5	1	16.6667	10	1	9	1	10	6	2	4	1	33.3333	1	1	0	1	100	7	3	4	1	42.8571	3
chr6:27541800:C:-							intergenic	intergenic	32	6	26	1	18.75	78	19	59	1	24.359	42	4	38	1	9.52381	10	2	8	1	20	17	4	13	1	23.5294	8	0	8	1	0	4	0	4	1	0	9	1	8	1	11.1111	6
chr6:27583481:C:-							intergenic	intergenic	183	126	57	1	68.8525	181	115	66	1	63.5359	255	185	70	1	72.549	67	51	16	1	76.1194	54	38	16	1	70.3704	48	31	17	1	64.5833	48	38	10	1	79.1667	62	49	13	1	79.0323	55
chr6:27583482:C:-							intergenic	intergenic	174	135	39	1	77.5862	168	129	39	1	76.7857	249	188	61	1	75.502	67	46	21	1	68.6567	52	37	15	1	71.1538	44	27	17	1	61.3636	46	39	7	1	84.7826	61	44	17	1	72.1311	55
chr6:27583491:C:-							intergenic	intergenic	175	49	126	1	28	179	41	138	1	22.905	256	74	182	1	28.9062	70	19	51	1	27.1429	54	14	40	1	25.9259	46	15	31	1	32.6087	50	25	25	1	50	73	35	38	1	47.9452	54
chr6:27592846:C:-							intergenic	intergenic	63	18	45	1	28.5714	110	22	88	1	20	87	14	73	1	16.092	41	5	36	1	12.1951	41	5	36	1	12.1951	23	8	15	1	34.7826	21	2	19	1	9.52381	19	2	17	1	10.5263	19
chr6:27602641:C:-							intergenic	intergenic	141	102	38	0.992908	72.8571	239	141	98	1	58.9958	152	100	52	1	65.7895	88	58	30	1	65.9091	66	38	28	1	57.5758	20	10	10	1	50	10	4	6	1	40	35	22	13	1	62.8571	18
chr6:27605711:C:-							intergenic	intergenic	404	324	80	1	80.198	571	402	169	1	70.4028	440	342	98	1	77.7273	154	126	28	1	81.8182	125	97	27	0.992	78.2258	79	60	19	1	75.9494	41	30	11	1	73.1707	72	54	18	1	75	43
chr6:27668631:C:+							intergenic	intergenic	319	57	262	1	17.8683	344	61	283	1	17.7326	265	41	224	1	15.4717	69	17	52	1	24.6377	89	15	74	1	16.8539	39	8	31	1	20.5128	23	5	18	1	21.7391	37	4	33	1	10.8108	37
chr6:27777931:C:+							intergenic	intergenic	29	11	18	1	37.931	105	17	88	1	16.1905	39	17	22	1	43.5897	56	9	47	1	16.0714	51	9	42	1	17.6471	22	6	16	1	27.2727	30	8	22	1	26.6667	29	7	22	1	24.1379	19
chr6:27890719:C:-	HIST1H3J	ENST00000359303.3	chr6	27890718	27890719	-	cds	protein_coding	15	1	14	1	6.66667	22	0	22	1	0	16	2	14	1	12.5	133	15	118	1	11.2782	141	12	128	0.992908	8.57143	71	6	65	1	8.4507	297	27	270	1	9.09091	620	72	548	1	11.6129	332
chr6:28213093:C:+							intergenic	intergenic	48	24	24	1	50	108	40	68	1	37.037	69	32	37	1	46.3768	45	15	30	1	33.3333	39	13	26	1	33.3333	24	10	14	1	41.6667	17	2	15	1	11.7647	24	7	17	1	29.1667	14
chr6:33680578:C:+	ITPR3	ENST00000374316.9	chr6	33680577	33680578	+	cds	protein_coding	3	1	2	1	33.3333	NA	NA	NA	NA	NA	1	1	0	1	100	64	4	60	1	6.25	22	3	19	1	13.6364	12	1	11	1	8.33333	22	1	21	1	4.54545	29	2	27	1	6.89655	29
chr6:34245763:C:+	HMGA1	ENST00000447654.5	chr6	34245762	34245763	+	3utr	protein_coding	15	2	13	1	13.3333	4	0	4	1	0	9	0	9	1	0	18	0	18	1	0	15	1	14	1	6.66667	7	1	6	1	14.2857	54	5	49	1	9.25926	48	10	38	1	20.8333	30
chr6:34280149:C:-	NUDT3	ENST00000607016.1	chr6	34280148	34280149	-	3utr	protein_coding	1	1	0	1	100	NA	NA	NA	NA	NA	2	2	0	1	100	53	43	10	1	81.1321	12	8	4	1	66.6667	16	15	1	1	93.75	114	84	30	1	73.6842	80	65	15	1	81.25	99
chr6:35079536:C:+	ANKS1A	ENST00000360359.4	chr6	35079535	35079536	+	cds	protein_coding	1	1	0	1	100	2	1	1	1	50	NA	NA	NA	NA	NA	22	3	19	1	13.6364	10	1	9	1	10	5	2	3	1	40	10	3	7	1	30	9	2	7	1	22.2222	14
chr6:35468465:C:+	RPL10A	ENST00000322203.7	Chr6	35468464	35468465	+	intronic	protein_coding	24	2	22	1	8.33333	32	3	29	1	9.375	33	13	20	1	39.3939	73	9	64	1	12.3288	35	3	32	1	8.57143	27	3	24	1	11.1111	70	4	66	1	5.71429	80	3	77	1	3.75	71
chr6:37483117:C:-	CCDC167	ENST00000373408.3	chr6	37483116	37483117	-	3utr	protein_coding	3	0	3	1	0	6	1	5	1	16.6667	3	0	3	1	0	123	24	99	1	19.5122	66	14	52	1	21.2121	68	17	51	1	25	90	10	80	1	11.1111	160	19	141	1	11.875	127
chr6:41099102:C:+	NFYA	ENST00000341376.10	chr6	41099101	41099102	+	3utr	protein_coding	NA	NA	NA	NA	NA	NA	NA	NA	NA	NA	NA	NA	NA	NA	NA	36	17	19	1	47.2222	10	5	5	1	50	6	3	3	1	50	15	3	12	1	20	30	10	20	1	33.3333	33
chr6:42989628:C:+	PPP2R5D	ENST00000485511.5	chr6	42989627	42989628	+	cds	protein_coding	17	4	13	1	23.5294	10	4	6	1	40	27	6	21	1	22.2222	37	11	26	1	29.7297	22	6	16	1	27.2727	15	4	11	1	26.6667	36	8	28	1	22.2222	40	16	24	1	40	49
chr6:4428080:C:+	RNA5SP202	ENST00000364315.1	chr6	4428079	4428080	+	ncRNA_exonic	rRNA pseudogene	1693	977	716	1	57.7082	1717	1030	687	1	59.9884	2943	1562	1379	0.99932	53.1112	3028	1338	1690	1	44.1876	10162	6001	4159	0.999803	59.065	7464	4430	3034	1	59.3516	8510	4610	3899	0.999882	54.1779	9864	5958	3906	1	60.4015	5652
chr6:52995935:C:+	RF00100	ENST00000365328.1	chr6	52995934	52995935	+	ncRNA_exonic	misc_RNA	6662	1084	5578	1	16.2714	4532	756	3775	0.999779	16.6851	5543	922	4621	1	16.6336	1217	179	1038	1	14.7083	1442	202	1240	1	14.0083	1290	178	1112	1	13.7984	288	36	252	1	12.5	567	103	464	1	18.1658	641
chr6:53012059:C:-	ICK	ENST00000356971.3	chr6	53012058	53012059	-	cds	protein_coding	NA	NA	NA	NA	NA	NA	NA	NA	NA	NA	NA	NA	NA	NA	NA	26	5	21	1	19.2308	10	1	9	1	10	6	1	5	1	16.6667	22	2	20	1	9.09091	31	6	25	1	19.3548	23
chr6:56529513:C:-	DST	ENST00000361203.7	chr6	56529512	56529513	-	intronic	protein_coding	7	0	7	1	0	1	1	0	1	100	1	0	1	1	0	23	4	19	1	17.3913	15	6	9	1	40	14	4	10	1	28.5714	77	11	66	1	14.2857	71	4	67	1	5.6338	80
chr6:57172561:C:+	BAG2	ENST00000370693.5	chr6	57172560	57172561	+	5utr	protein_coding	4	0	4	1	0	10	2	8	1	20	6	0	6	1	0	8	0	8	1	0	6	0	6	1	0	4	0	4	1	0	33	4	29	1	12.1212	62	9	53	1	14.5161	50
chr6:73520347:C:-	EEF1A1	ENST00000316292.13	chr6	73520346	73520347	-	5utr	protein_coding	27	4	23	1	14.8148	30	6	24	1	20	41	5	36	1	12.1951	10	2	8	1	20	11	3	8	1	27.2727	9	1	8	1	11.1111	6	1	5	1	16.6667	3	0	3	1	0	5
chr6:88890556:C:-	RNGTT	ENST00000369485.8	chr6	88890555	88890556	-	cds	protein_coding	3	2	1	1	66.6667	7	5	2	1	71.4286	4	2	2	1	50	18	1	17	1	5.55556	22	0	22	1	0	12	5	7	1	41.6667	25	6	19	1	24	31	6	25	1	19.3548	21
chr7:100429306:C:+	MEPCE	ENST00000414441.5	chr7	100429305	100429306	+	intronic	protein_coding	NA	NA	NA	NA	NA	4	4	0	1	100	1	0	1	1	0	11	7	4	1	63.6364	14	13	1	1	92.8571	4	2	2	1	50	25	16	9	1	64	21	10	11	1	47.619	26
chr7:100429311:C:+	MEPCE	ENST00000414441.5	chr7	100429310	100429311	+	intronic	protein_coding	NA	NA	NA	NA	NA	4	3	1	1	75	1	0	1	1	0	13	6	7	1	46.1538	14	8	6	1	57.1429	5	3	2	1	60	23	13	10	1	56.5217	21	7	14	1	33.3333	22
chr7:100627297:C:-	TFR2	ENST00000462107.1	chr7	100627296	100627297	-	cds	protein_coding	1	1	0	1	100	NA	NA	NA	NA	NA	8	0	8	1	0	10	4	6	1	40	9	2	7	1	22.2222	9	4	5	1	44.4444	18	2	16	1	11.1111	17	5	12	1	29.4118	15
chr7:100827208:C:-	EPHB4	ENST00000358173.7	chr7	100827207	100827208	-	5utr	protein_coding	44	11	32	0.977273	25.5814	55	8	47	1	14.5455	78	16	62	1	20.5128	470	104	366	1	22.1277	238	58	180	1	24.3697	123	25	98	1	20.3252	112	20	92	1	17.8571	120	25	95	1	20.8333	99
chr7:101206390:C:-	PLOD3	ENST00000223127.7	chr7	101206389	101206390	-	cds	protein_coding	5	2	3	1	40	1	0	1	1	0	8	1	7	1	12.5	32	10	22	1	31.25	9	2	7	1	22.2222	6	2	4	1	33.3333	24	9	15	1	37.5	12	5	7	1	41.6667	11
chr7:101212316:C:-	PLOD3	ENST00000223127.7	chr7	101212315	101212316	-	cds	protein_coding	10	3	7	1	30	5	2	3	1	40	22	7	15	1	31.8182	24	6	18	1	25	21	5	16	1	23.8095	6	0	6	1	0	9	1	8	1	11.1111	8	0	8	1	0	8
chr7:103348693:C:+	PSMC2	ENST00000435765.5	chr7	103348692	103348693	+	intronic	protein_coding	98	33	65	1	33.6735	101	20	81	1	19.802	98	34	64	1	34.6939	269	72	197	1	26.7658	200	40	160	1	20	138	37	101	1	26.8116	70	7	63	1	10	115	19	96	1	16.5217	73
chr7:107986264:C:-	LAMB1	ENST00000393561.5	chr7	107986263	107986264	-	cds	protein_coding	2	0	2	1	0	1	1	0	1	100	4	1	3	1	25	29	10	19	1	34.4828	14	5	9	1	35.7143	12	5	7	1	41.6667	7	0	7	1	0	10	3	7	1	30	6
chr7:10974236:C:+	PHF14	ENST00000642461.1	chr7	10974235	10974236	+	intronic	protein_coding	2	1	1	1	50	2	0	2	1	0	5	1	4	1	20	13	6	7	1	46.1538	11	5	6	1	45.4545	7	5	2	1	71.4286	8	5	3	1	62.5	24	14	10	1	58.3333	13
chr7:1160552:C:+	AC091729.9	ENST00000423008.1	chr7	1160551	1160552	+	ncRNA_exonic	antisense	4	1	3	1	25	7	2	5	1	28.5714	8	2	6	1	25	44	22	22	1	50	38	16	22	1	42.1053	21	7	14	1	33.3333	39	21	18	1	53.8462	52	30	22	1	57.6923	38
chr7:134293043:C:-	SLC35B4	ENST00000378509.8	chr7	134293042	134293043	-	3utr	protein_coding	4	4	0	1	100	1	1	0	1	100	1	1	0	1	100	67	63	4	1	94.0299	40	35	5	1	87.5	31	30	1	1	96.7742	106	101	5	1	95.283	151	134	17	1	88.7417	136
chr7:140041749:C:-	PARP12	ENST00000263549.7	chr7	140041748	140041749	-	cds	protein_coding	4	3	1	1	75	1	0	1	1	0	5	0	5	1	0	9	7	2	1	77.7778	8	1	7	1	12.5	8	1	7	1	12.5	7	2	5	1	28.5714	14	1	13	1	7.14286	12
chr7:143379938:C:-	AC093673.5	ENST00000429630.1	chr7	143379937	143379938	-	ncRNA_exonic	antisense	12	3	9	1	25	13	3	10	1	23.0769	20	9	11	1	45	123	24	99	1	19.5122	116	32	84	1	27.5862	77	19	58	1	24.6753	103	22	81	1	21.3592	135	36	99	1	26.6667	101
chr7:1479582:C:-	INTS1	ENST00000404767.7	chr7	1479581	1479582	-	cds	protein_coding	2	2	0	1	100	1	0	1	1	0	3	0	3	1	0	24	4	20	1	16.6667	14	1	13	1	7.14286	7	1	6	1	14.2857	19	1	18	1	5.26316	17	2	15	1	11.7647	10
chr7:151036432:C:+	ABCB8	ENST00000358849.8	chr7	151036431	151036432	+	intronic	protein_coding	35	21	14	1	60	22	14	8	1	63.6364	33	27	6	1	81.8182	20	16	4	1	80	19	14	5	1	73.6842	12	10	2	1	83.3333	4	1	3	1	25	15	12	3	1	80	7
chr7:151036483:C:+	ABCB8	ENST00000358849.8	chr7	151036482	151036483	+	intronic	protein_coding	21	4	17	1	19.0476	17	6	11	1	35.2941	22	4	18	1	18.1818	13	1	12	1	7.69231	10	3	7	1	30	9	1	8	1	11.1111	3	0	3	1	0	11	5	6	1	45.4545	4
chr7:151080395:C:-	FASTK	ENST00000297532.10	chr7	151080394	151080395	-	intronic	protein_coding	19	8	11	1	42.1053	26	7	19	1	26.9231	13	5	8	1	38.4615	39	17	22	1	43.5897	30	10	20	1	33.3333	11	3	8	1	27.2727	10	4	6	1	40	9	5	4	1	55.5556	4
chr7:155003665:C:+	RP11-5C23.3	ENST00000608317.1	chr7	155003664	155003665	+	ncRNA_exonic	lincRNA	9	2	7	1	22.2222	14	2	12	1	14.2857	16	2	14	1	12.5	30	4	26	1	13.3333	37	6	31	1	16.2162	19	3	16	1	15.7895	36	3	33	1	8.33333	60	9	51	1	15	39
chr7:158829236:C:-	ESYT2	ENST00000251527.9	chr7	158829235	158829236	-	cds	protein_coding	28	8	20	1	28.5714	24	3	21	1	12.5	39	12	27	1	30.7692	433	119	314	1	27.4827	259	82	177	1	31.6602	185	45	140	1	24.3243	449	99	350	1	22.049	395	96	299	1	24.3038	455
chr7:1936741:C:-	MAD1L1	ENST00000406869.5	chr7	1936740	1936741	-	cds	protein_coding	54	18	36	1	33.3333	35	10	25	1	28.5714	50	12	37	0.98	24.4898	133	33	100	1	24.812	90	24	66	1	26.6667	68	9	59	1	13.2353	121	24	97	1	19.8347	124	30	94	1	24.1935	121
chr7:2433308:C:+	CHST12	ENST00000258711.7	chr7	2433307	2433308	+	cds	protein_coding	5	0	5	1	0	7	0	7	1	0	7	2	5	1	28.5714	18	3	15	1	16.6667	12	3	9	1	25	7	0	7	1	0	32	3	29	1	9.375	21	2	19	1	9.52381	24
chr7:24650533:C:+	MPP6	ENST00000222644.9	chr7	24650532	24650533	+	cds	protein_coding	232	68	164	1	29.3103	240	68	172	1	28.3333	167	42	125	1	25.1497	389	69	320	1	17.7378	317	56	261	1	17.6656	180	34	146	1	18.8889	167	26	141	1	15.5689	189	33	156	1	17.4603	183
chr7:2543757:C:-	BRAT1	ENST00000340611.8	chr7	2543756	2543757	-	cds	protein_coding	5	2	3	1	40	3	1	2	1	33.3333	4	0	4	1	0	30	4	26	1	13.3333	37	1	36	1	2.7027	19	3	16	1	15.7895	62	9	53	1	14.5161	52	8	44	1	15.3846	59
chr7:44059576:C:+	DBNL	ENST00000494774.5	chr7	44059575	44059576	+	cds	protein_coding	33	7	26	1	21.2121	23	6	17	1	26.087	48	12	36	1	25	235	29	206	1	12.3404	166	13	153	1	7.83133	108	14	94	1	12.963	575	69	506	1	12	631	76	555	1	12.0444	730
chr7:44080830:C:-	POLM	ENST00000242248.9	chr7	44080829	44080830	-	cds	protein_coding	3	0	3	1	0	3	1	2	1	33.3333	4	0	4	1	0	28	8	20	1	28.5714	5	2	3	1	40	6	2	4	1	33.3333	10	2	8	1	20	15	5	10	1	33.3333	9
chr7:44802800:C:+	PPIA	ENST00000468812.5	chr7	44802799	44802800	+	3utr	protein_coding	9	0	9	1	0	16	3	13	1	18.75	8	2	6	1	25	58	12	46	1	20.6897	52	16	36	1	30.7692	52	11	41	1	21.1538	143	37	106	1	25.8741	236	53	183	1	22.4576	204
chr7:44830990:C:-	H2AFV	ENST00000222690.10	chr7	44830989	44830990	-	intronic	protein_coding	2	0	2	1	0	NA	NA	NA	NA	NA	NA	NA	NA	NA	NA	26	5	21	1	19.2308	27	4	23	1	14.8148	18	5	13	1	27.7778	82	7	75	1	8.53659	90	16	74	1	17.7778	78
chr7:44848006:C:-	H2AFV	ENST00000222690.10	chr7	44848005	44848006	-	5utr	protein_coding	8	1	7	1	12.5	10	3	7	1	30	19	2	17	1	10.5263	110	14	96	1	12.7273	92	11	81	1	11.9565	71	11	60	1	15.493	84	6	78	1	7.14286	226	28	198	1	12.3894	201
chr7:6348931:C:-	FAM220A	ENST00000313324.8	chr7	6348930	6348931	-	5utr	protein_coding	1	1	0	1	100	6	0	6	1	0	NA	NA	NA	NA	NA	33	6	27	1	18.1818	19	3	16	1	15.7895	7	1	6	1	14.2857	44	2	42	1	4.54545	53	10	43	1	18.8679	53
chr7:65981058:C:-	GUSB	ENST00000304895.8	chr7	65981057	65981058	-	intronic	protein_coding	59	13	46	1	22.0339	64	16	48	1	25	79	15	64	1	18.9873	56	15	41	1	26.7857	34	4	29	0.970588	12.1212	21	4	17	1	19.0476	7	3	4	1	42.8571	9	2	7	1	22.2222	7
chr7:65981743:C:-	GUSB	ENST00000304895.8	chr7	65981742	65981743	-	intronic	protein_coding	29	4	25	1	13.7931	17	3	14	1	17.6471	28	5	23	1	17.8571	8	2	6	1	25	20	1	19	1	5	10	1	9	1	10	3	0	3	1	0	4	0	4	1	0	1
chr7:73834710:C:-	WBSCR27	ENST00000297873.8	chr7	73834709	73834710	-	3utr	protein_coding	4	3	1	1	75	1	0	1	1	0	7	1	6	1	14.2857	52	15	37	1	28.8462	30	9	21	1	30	20	7	13	1	35	50	25	25	1	50	50	10	40	1	20	45
chr7:74532943:C:+	GTF2IRD1	ENST00000476977.5	chr7	74532942	74532943	+	intronic	protein_coding	8	0	8	1	0	2	0	2	1	0	2	0	2	1	0	97	14	83	1	14.433	76	10	66	1	13.1579	51	6	45	1	11.7647	19	3	16	1	15.7895	14	1	13	1	7.14286	15
chr7:74657877:C:+	GTF2I	ENST00000573035.5	chr7	74657876	74657877	+	5utr	protein_coding	34	1	33	1	2.94118	22	7	15	1	31.8182	39	5	34	1	12.8205	272	62	210	1	22.7941	167	27	140	1	16.1677	81	21	60	1	25.9259	147	24	123	1	16.3265	112	21	91	1	18.75	113
chr7:75066792:C:-	WBSCR16	ENST00000614461.4	chr7	75066791	75066792	-	cds	protein_coding	18	10	8	1	55.5556	22	8	14	1	36.3636	16	7	9	1	43.75	158	33	125	1	20.8861	139	20	119	1	14.3885	85	15	70	1	17.6471	802	93	709	1	11.596	874	109	765	1	12.4714	730
chr7:75073532:C:-	WBSCR16	ENST00000614461.4	chr7	75073531	75073532	-	cds	protein_coding	11	2	9	1	18.1818	14	1	13	1	7.14286	13	2	11	1	15.3846	102	14	88	1	13.7255	69	10	59	1	14.4928	57	12	45	1	21.0526	428	63	365	1	14.7196	430	66	364	1	15.3488	336
chr7:75416601:C:+							intergenic	intergenic	24	20	4	1	83.3333	28	18	10	1	64.2857	14	12	2	1	85.7143	514	375	139	1	72.9572	223	142	81	1	63.6771	140	99	41	1	70.7143	84	44	40	1	52.381	154	105	49	1	68.1818	83
chr7:76005279:C:-	STYXL1	ENST00000451157.1	chr7	76005278	76005279	-	cds	protein_coding	7	2	5	1	28.5714	8	1	7	1	12.5	4	3	1	1	75	26	7	19	1	26.9231	15	4	11	1	26.6667	9	3	6	1	33.3333	61	25	36	1	40.9836	83	19	64	1	22.8916	70
chr7:76482649:C:+	DTX2	ENST00000324432.9	chr7	76482648	76482649	+	cds	protein_coding	14	4	10	1	28.5714	7	3	4	1	42.8571	18	9	9	1	50	4	1	3	1	25	4	0	4	1	0	NA	NA	NA	NA	NA	13	3	10	1	23.0769	10	0	10	1	0	7
chr7:76482650:C:+	DTX2	ENST00000324432.9	chr7	76482649	76482650	+	cds	protein_coding	13	4	9	1	30.7692	5	2	3	1	40	17	10	7	1	58.8235	4	2	2	1	50	4	0	4	1	0	NA	NA	NA	NA	NA	12	3	9	1	25	10	0	10	1	0	7
chr7:80455766:C:-							intergenic	intergenic	NA	NA	NA	NA	NA	2	0	2	1	0	3	0	3	1	0	52	21	31	1	40.3846	35	9	26	1	25.7143	40	7	33	1	17.5	55	17	38	1	30.9091	46	11	35	1	23.913	44
chr7:80455772:C:-							intergenic	intergenic	NA	NA	NA	NA	NA	2	0	2	1	0	2	0	2	1	0	51	21	30	1	41.1765	28	9	19	1	32.1429	38	9	29	1	23.6842	53	19	34	1	35.8491	44	13	31	1	29.5455	46
chr7:99396212:C:-	PDAP1	ENST00000350498.7	chr7	99396211	99396212	-	3utr	protein_coding	35	7	28	1	20	26	6	20	1	23.0769	49	11	38	1	22.449	384	57	327	1	14.8438	266	38	228	1	14.2857	134	25	109	1	18.6567	1111	158	953	1	14.2214	1277	219	1058	1	17.1496	899
chr7:99558687:C:+	ZNF655	ENST00000252713.8	chr7	99558686	99558687	+	5utr	protein_coding	12	2	10	1	16.6667	8	0	8	1	0	8	3	5	1	37.5	90	16	74	1	17.7778	90	14	76	1	15.5556	48	7	41	1	14.5833	96	15	81	1	15.625	117	18	99	1	15.3846	94
chr8:100721470:C:-	PABPC1	ENST00000318607.9	chr8	100721469	100721470	-	cds	protein_coding	449	62	387	1	13.8085	331	35	296	1	10.574	955	96	859	1	10.0524	1938	217	1721	1	11.1971	482	44	438	1	9.12863	349	39	310	1	11.1748	240	33	207	1	13.75	240	24	216	1	10	232
chr8:100896022:C:+							intergenic	intergenic	14	4	10	1	28.5714	9	1	8	1	11.1111	6	1	5	1	16.6667	90	12	78	1	13.3333	41	6	35	1	14.6341	10	2	8	1	20	64	3	61	1	4.6875	32	5	27	1	15.625	40
chr8:124372193:C:-	TMEM65	ENST00000297632.7	chr8	124372192	124372193	-	5utr	protein_coding	18	3	15	1	16.6667	11	1	10	1	9.09091	20	1	19	1	5	125	14	111	1	11.2	111	17	94	1	15.3153	70	8	62	1	11.4286	396	47	349	1	11.8687	429	42	387	1	9.79021	329
chr8:127147467:C:-	RP11-255B23.3	ENST00000641421.1	chr8	127147466	127147467	-	ncRNA_intronic	lincRNA	NA	NA	NA	NA	NA	NA	NA	NA	NA	NA	1	0	1	1	0	58	12	46	1	20.6897	64	12	52	1	18.75	43	11	32	1	25.5814	9	0	9	1	0	17	4	13	1	23.5294	14
chr8:127165221:C:-	RP11-255B23.3	ENST00000641588.1	chr8	127165220	127165221	-	ncRNA_intronic	lincRNA	6	3	3	1	50	2	1	1	1	50	1	0	1	1	0	83	11	72	1	13.253	55	4	51	1	7.27273	49	9	40	1	18.3673	89	6	83	1	6.74157	125	13	112	1	10.4	123
chr8:132013007:C:+	EFR3A	ENST00000254624.9	chr8	132013006	132013007	+	3utr	protein_coding	1	0	1	1	0	3	0	3	1	0	1	0	1	1	0	23	4	19	1	17.3913	8	1	7	1	12.5	8	3	5	1	37.5	33	3	30	1	9.09091	49	7	42	1	14.2857	57
chr8:138803390:C:-	COL22A1	ENST00000303045.10	chr8	138803389	138803390	-	intronic	protein_coding	2	0	2	1	0	1	0	1	1	0	1	1	0	1	100	16	3	13	1	18.75	34	5	29	1	14.7059	23	5	18	1	21.7391	10	2	8	1	20	18	2	16	1	11.1111	12
chr8:140540214:C:-	AGO2	ENST00000220592.9	chr8	140540213	140540214	-	intronic	protein_coding	22	15	7	1	68.1818	36	21	15	1	58.3333	18	11	7	1	61.1111	31	22	9	1	70.9677	34	27	7	1	79.4118	16	9	7	1	56.25	11	6	5	1	54.5455	8	8	0	1	100	14
chr8:140674310:C:-	PTK2	ENST00000522684.5	chr8	140674309	140674310	-	cds	protein_coding	4	0	4	1	0	3	1	2	1	33.3333	3	0	3	1	0	70	14	56	1	20	48	9	39	1	18.75	30	7	23	1	23.3333	53	9	44	1	16.9811	93	13	80	1	13.9785	87
chr8:143334814:C:-	TOP1MT	ENST00000521193.5	chr8	143334813	143334814	-	intronic	protein_coding	5	0	5	1	0	3	1	2	1	33.3333	6	0	6	1	0	33	6	27	1	18.1818	20	7	13	1	35	11	4	7	1	36.3636	39	2	37	1	5.12821	47	3	44	1	6.38298	51
chr8:144085349:C:+	GPAA1	ENST00000355091.8	chr8	144085348	144085349	+	cds	protein_coding	54	4	50	1	7.40741	48	6	42	1	12.5	82	7	75	1	8.53659	200	22	178	1	11	111	18	93	1	16.2162	63	1	62	1	1.5873	94	14	80	1	14.8936	102	9	93	1	8.82353	101
chr8:144356996:C:-	FBXL6	ENST00000331890.5	chr8	144356995	144356996	-	cds	protein_coding	8	4	4	1	50	5	3	2	1	60	7	4	3	1	57.1429	29	9	20	1	31.0345	24	12	12	1	50	15	11	4	1	73.3333	45	29	16	1	64.4444	44	28	16	1	63.6364	40
chr8:144393758:C:-	CPSF1	ENST00000616140.1	chr8	144393757	144393758	-	cds	protein_coding	23	8	15	1	34.7826	9	0	9	1	0	21	3	18	1	14.2857	116	6	110	1	5.17241	45	4	41	1	8.88889	35	5	30	1	14.2857	38	1	37	1	2.63158	44	6	38	1	13.6364	43
chr8:144509033:C:+							intergenic	intergenic	5	0	5	1	0	3	0	3	1	0	3	1	2	1	33.3333	10	3	7	1	30	4	1	3	1	25	6	2	4	1	33.3333	17	6	11	1	35.2941	23	6	17	1	26.087	25
chr8:144785379:C:+	RN7SL395P	ENST00000462960.3	chr8	144785378	144785379	+	ncRNA_exonic	misc_RNA	86	25	61	1	29.0698	145	48	97	1	33.1034	123	37	86	1	30.0813	NA	NA	NA	NA	NA	1	0	1	1	0	13	2	11	1	15.3846	NA	NA	NA	NA	NA	11	4	7	1	36.3636	5
chr8:18529140:C:-	PSD3	ENST00000440756.4	chr8	18529139	18529140	-	3utr	protein_coding	NA	NA	NA	NA	NA	NA	NA	NA	NA	NA	NA	NA	NA	NA	NA	10	2	8	1	20	9	2	7	1	22.2222	5	2	3	1	40	22	5	17	1	22.7273	31	3	28	1	9.67742	27
chr8:22197326:C:+	BMP1	ENST00000306385.9	chr8	22197325	22197326	+	cds	protein_coding	8	2	6	1	25	2	0	2	1	0	11	3	8	1	27.2727	52	6	46	1	11.5385	33	9	24	1	27.2727	11	0	11	1	0	12	1	11	1	8.33333	21	3	18	1	14.2857	22
chr8:23360204:C:-	LOXL2	ENST00000389131.7	chr8	23360203	23360204	-	cds	protein_coding	2	0	2	1	0	1	1	0	1	100	10	4	6	1	40	20	1	19	1	5	6	1	5	1	16.6667	8	2	6	1	25	6	1	5	1	16.6667	6	0	6	1	0	9
chr8:60800498:C:+	CHD7	ENST00000423902.6	chr8	60800497	60800498	+	cds	protein_coding	59	17	42	1	28.8136	40	9	31	1	22.5	53	8	45	1	15.0943	59	9	50	1	15.2542	23	2	21	1	8.69565	29	7	22	1	24.1379	22	0	22	1	0	30	4	26	1	13.3333	31
chr8:67058178:C:-	COPS5	ENST00000517736.5	chr8	67058177	67058178	-	cds	protein_coding	69	23	46	1	33.3333	55	17	38	1	30.9091	62	18	44	1	29.0323	457	93	364	1	20.3501	332	65	267	1	19.5783	253	62	191	1	24.5059	831	86	744	0.998797	10.3614	1427	215	1212	1	15.0666	1140
chr8:74315542:C:-	JPH1	ENST00000342232.4	chr8	74315541	74315542	-	cds	protein_coding	7	1	6	1	14.2857	8	5	3	1	62.5	10	9	1	1	90	58	17	41	1	29.3103	42	4	38	1	9.52381	16	1	15	1	6.25	35	10	25	1	28.5714	67	20	47	1	29.8507	64
chr8:90645995:C:-	TMEM64	ENST00000458549.6	chr8	90645994	90645995	-	5utr	protein_coding	4	0	4	1	0	1	0	1	1	0	1	1	0	1	100	33	8	25	1	24.2424	26	3	23	1	11.5385	13	2	11	1	15.3846	45	10	35	1	22.2222	59	9	50	1	15.2542	32
chr9:120860095:C:-	PHF19	ENST00000373896.7	chr9	120860094	120860095	-	cds	protein_coding	1	1	0	1	100	1	0	1	1	0	4	0	4	1	0	68	13	55	1	19.1176	36	7	29	1	19.4444	14	0	14	1	0	49	5	44	1	10.2041	66	11	55	1	16.6667	68
chr9:123557678:C:-	DENND1A	ENST00000373624.6	chr9	123557677	123557678	-	cds	protein_coding	4	2	2	1	50	11	1	10	1	9.09091	12	2	10	1	16.6667	43	5	38	1	11.6279	24	4	20	1	16.6667	14	3	11	1	21.4286	44	5	39	1	11.3636	65	12	53	1	18.4615	43
chr9:124858748:C:-	RPL35	ENST00000373570.8	chr9	124858747	124858748	-	intronic	protein_coding	24	4	20	1	16.6667	21	3	18	1	14.2857	27	2	25	1	7.40741	28	2	26	1	7.14286	33	4	29	1	12.1212	24	3	21	1	12.5	4	0	4	1	0	14	1	13	1	7.14286	10
chr9:125195589:C:-							intergenic	intergenic	50	21	29	1	42	53	15	38	1	28.3019	49	8	41	1	16.3265	89	36	53	1	40.4494	68	19	49	1	27.9412	28	10	18	1	35.7143	25	5	20	1	20	15	4	11	1	26.6667	18
chr9:125220916:C:+	RABEPK	ENST00000373544.5	chr9	125220915	125220916	+	3utr	protein_coding	NA	NA	NA	NA	NA	NA	NA	NA	NA	NA	3	2	1	1	66.6667	38	11	27	1	28.9474	27	10	17	1	37.037	14	3	11	1	21.4286	25	10	15	1	40	38	16	22	1	42.1053	35
chr9:127473865:C:+	LRSAM1	ENST00000323301.8	chr9	127473864	127473865	+	cds	protein_coding	7	5	2	1	71.4286	6	4	2	1	66.6667	6	2	4	1	33.3333	18	4	14	1	22.2222	6	0	6	1	0	4	0	4	1	0	7	3	4	1	42.8571	1	0	1	1	0	9
chr9:127506470:C:-	FAM129B	ENST00000373312.3	chr9	127506469	127506470	-	3utr	protein_coding	6	6	0	1	100	5	5	0	1	100	6	6	0	1	100	74	71	3	1	95.9459	44	41	3	1	93.1818	22	19	3	1	86.3636	36	35	1	1	97.2222	59	56	3	1	94.9153	69
chr9:128306157:C:-	TRUB2	ENST00000372890.5	chr9	128306156	128306157	-	3utr	protein_coding	2	0	2	1	0	NA	NA	NA	NA	NA	NA	NA	NA	NA	NA	20	9	11	1	45	16	6	10	1	37.5	8	4	4	1	50	25	7	18	1	28	36	9	27	1	25	33
chr9:128325789:C:+	COQ4	ENST00000300452.7	chr9	128325788	128325789	+	cds	protein_coding	9	3	6	1	33.3333	17	4	13	1	23.5294	22	6	16	1	27.2727	70	6	64	1	8.57143	40	7	33	1	17.5	25	4	21	1	16	176	20	156	1	11.3636	156	20	136	1	12.8205	138
chr9:128390086:C:+	URM1	ENST00000372850.5	chr9	128390085	128390086	+	3utr	protein_coding	56	13	43	1	23.2143	55	7	48	1	12.7273	65	5	60	1	7.69231	610	81	529	1	13.2787	462	48	414	1	10.3896	293	38	255	1	12.9693	1425	110	1315	1	7.7193	1933	229	1704	1	11.8469	1492
chr9:128694723:C:+	SET	ENST00000322030.12	chr9	128694722	128694723	+	3utr	protein_coding	30	2	28	1	6.66667	16	0	16	1	0	30	6	24	1	20	66	8	58	1	12.1212	77	17	60	1	22.0779	71	11	60	1	15.493	127	13	114	1	10.2362	139	18	121	1	12.9496	167
chr9:129148138:C:+	PPP2R4	ENST00000337738.5	chr9	129148137	129148138	+	3utr	protein_coding	3	1	2	1	33.3333	4	0	4	1	0	10	2	8	1	20	50	8	42	1	16	38	7	31	1	18.4211	27	2	25	1	7.40741	124	6	118	1	4.83871	174	13	161	1	7.47126	114
chr9:129503592:C:+	RP11-492E3.1	ENST00000419300.3	chr9	129503591	129503592	+	ncRNA_exonic	lincRNA	20	5	15	1	25	9	0	9	1	0	15	5	10	1	33.3333	227	19	208	1	8.37004	152	21	131	1	13.8158	95	7	88	1	7.36842	247	18	229	1	7.28745	303	35	268	1	11.5512	299
chr9:129505449:C:+	RP11-492E3.1	ENST00000419300.3	chr9	129505448	129505449	+	ncRNA_exonic	lincRNA	NA	NA	NA	NA	NA	1	0	1	1	0	NA	NA	NA	NA	NA	27	7	20	1	25.9259	20	2	18	1	10	10	3	7	1	30	26	3	23	1	11.5385	32	9	23	1	28.125	26
chr9:129639162:C:-	ASB6	ENST00000450050.6	chr9	129639161	129639162	-	intronic	protein_coding	314	100	214	1	31.8471	255	70	185	1	27.451	293	99	194	1	33.7884	76	29	47	1	38.1579	73	25	48	1	34.2466	51	12	39	1	23.5294	25	6	19	1	24	52	15	37	1	28.8462	22
chr9:131034774:C:+	LAMC3	ENST00000361069.8	chr9	131034773	131034774	+	intronic	protein_coding	4	4	0	1	100	2	2	0	1	100	4	3	1	1	75	92	66	26	1	71.7391	61	45	16	1	73.7705	20	14	6	1	70	13	10	3	1	76.9231	14	10	4	1	71.4286	14
chr9:131470506:C:+	PRRC2B	ENST00000357304.8	chr9	131470505	131470506	+	intronic	protein_coding	6	4	2	1	66.6667	9	7	2	1	77.7778	8	4	4	1	50	76	33	43	1	43.4211	77	38	39	1	49.3506	56	30	26	1	53.5714	7	4	3	1	57.1429	11	5	6	1	45.4545	12
chr9:131488021:C:+	PRRC2B	ENST00000357304.8	chr9	131488020	131488021	+	cds	protein_coding	3	0	3	1	0	1	0	1	1	0	14	2	12	1	14.2857	58	7	51	1	12.069	28	4	24	1	14.2857	17	7	10	1	41.1765	57	7	50	1	12.2807	41	4	37	1	9.7561	41
chr9:133108754:C:-	RALGDS	ENST00000393160.7	chr9	133108753	133108754	-	cds	protein_coding	8	3	5	1	37.5	1	0	1	1	0	7	3	4	1	42.8571	50	29	21	1	58	21	11	10	1	52.381	20	4	16	1	20	16	6	10	1	37.5	31	17	14	1	54.8387	27
chr9:135486892:C:+	PPP1R26	ENST00000356818.6	chr9	135486891	135486892	+	cds	protein_coding	NA	NA	NA	NA	NA	NA	NA	NA	NA	NA	1	1	0	1	100	87	16	71	1	18.3908	33	6	27	1	18.1818	20	5	15	1	25	33	7	26	1	21.2121	43	6	37	1	13.9535	22
chr9:135882790:C:-	CAMSAP1	ENST00000389532.8	chr9	135882789	135882790	-	intronic	protein_coding	139	25	114	1	17.9856	120	22	98	1	18.3333	134	27	107	1	20.1493	129	24	105	1	18.6047	85	9	76	1	10.5882	62	9	53	1	14.5161	33	1	32	1	3.0303	40	3	37	1	7.5	35
chr9:136211040:C:-	QSOX2	ENST00000358701.9	chr9	136211039	136211040	-	intronic	protein_coding	9	3	6	1	33.3333	18	1	17	1	5.55556	18	2	16	1	11.1111	54	4	50	1	7.40741	46	7	39	1	15.2174	31	4	27	1	12.9032	30	5	25	1	16.6667	17	2	15	1	11.7647	29
chr9:136377259:C:-	SNAPC4	ENST00000298532.2	chr9	136377258	136377259	-	intronic	protein_coding	32	8	24	1	25	35	8	27	1	22.8571	30	4	26	1	13.3333	16	0	16	1	0	20	1	19	1	5	14	1	13	1	7.14286	5	1	4	1	20	15	1	14	1	6.66667	5
chr9:136410458:C:-	SDCCAG3	ENST00000298537.11	chr9	136410457	136410458	-	5utr	protein_coding	17	11	6	1	64.7059	18	9	9	1	50	26	19	7	1	73.0769	104	64	40	1	61.5385	78	46	32	1	58.9744	47	28	19	1	59.5745	105	64	41	1	60.9524	156	95	61	1	60.8974	94
chr9:136466965:C:-	SEC16A	ENST00000290037.10	chr9	136466964	136466965	-	cds	protein_coding	10	4	6	1	40	3	0	3	1	0	7	4	3	1	57.1429	26	3	23	1	11.5385	8	2	6	1	25	7	2	5	1	28.5714	25	2	23	1	8	13	1	12	1	7.69231	8
chr9:136475284:C:-	SEC16A	ENST00000290037.10	chr9	136475283	136475284	-	cds	protein_coding	7	0	7	1	0	5	0	5	1	0	8	5	3	1	62.5	34	3	31	1	8.82353	5	0	5	1	0	7	1	6	1	14.2857	25	0	25	1	0	19	3	16	1	15.7895	13
chr9:136940953:C:-	FBXW5	ENST00000325285.7	chr9	136940952	136940953	-	cds	protein_coding	85	37	48	1	43.5294	99	39	60	1	39.3939	148	51	97	1	34.4595	552	215	337	1	38.9493	351	113	238	1	32.1937	248	103	145	1	41.5323	462	171	291	1	37.013	524	168	356	1	32.0611	427
chr9:137070436:C:-	SAPCD2	ENST00000409687.4	chr9	137070435	137070436	-	cds	protein_coding	2	2	0	1	100	3	2	1	1	66.6667	4	0	4	1	0	49	17	32	1	34.6939	55	13	42	1	23.6364	24	7	17	1	29.1667	64	24	40	1	37.5	85	33	52	1	38.8235	77
chr9:137109012:C:+	MAN1B1	ENST00000371589.8	chr9	137109011	137109012	+	3utr	protein_coding	14	4	10	1	28.5714	12	2	10	1	16.6667	11	1	10	1	9.09091	64	12	52	1	18.75	43	4	39	1	9.30233	49	11	38	1	22.449	98	21	77	1	21.4286	102	11	91	1	10.7843	80
chr9:137113437:C:-	DPP7	ENST00000371579.6	chr9	137113436	137113437	-	cds	protein_coding	19	6	13	1	31.5789	19	3	16	1	15.7895	37	8	29	1	21.6216	57	25	32	1	43.8596	39	15	24	1	38.4615	33	11	22	1	33.3333	103	39	64	1	37.8641	98	28	70	1	28.5714	87
chr9:137272216:C:+	NELFB	ENST00000343053.4	chr9	137272215	137272216	+	cds	protein_coding	16	3	13	1	18.75	16	1	15	1	6.25	24	1	23	1	4.16667	138	23	115	1	16.6667	87	13	74	1	14.9425	50	5	45	1	10	313	38	275	1	12.1406	322	39	283	1	12.1118	297
chr9:137281001:C:+	TOR4A	ENST00000357503.2	chr9	137281000	137281001	+	3utr	protein_coding	1	1	0	1	100	2	2	0	1	100	10	4	6	1	40	19	15	4	1	78.9474	8	5	3	1	62.5	14	5	9	1	35.7143	31	19	12	1	61.2903	37	28	9	1	75.6757	34
chr9:137835432:C:+	EHMT1	ENST00000460843.5	chr9	137835431	137835432	+	3utr	protein_coding	2	0	2	1	0	2	1	1	1	50	4	1	3	1	25	20	8	12	1	40	6	1	5	1	16.6667	5	0	5	1	0	4	0	4	1	0	8	4	4	1	50	12
chr9:20620810:C:-	MLLT3	ENST00000380338.8	chr9	20620809	20620810	-	cds	protein_coding	56	36	20	1	64.2857	33	20	13	1	60.6061	56	36	20	1	64.2857	194	128	66	1	65.9794	158	103	55	1	65.1899	116	69	47	1	59.4828	219	129	90	1	58.9041	311	177	134	1	56.9132	236
chr9:35079935:C:-	FANCG	ENST00000378643.7	chr9	35079934	35079935	-	5utr	protein_coding	1	0	1	1	0	NA	NA	NA	NA	NA	1	0	1	1	0	7	0	7	1	0	5	1	4	1	20	2	1	1	1	50	7	2	5	1	28.5714	4	0	4	1	0	10
chr9:35405077:C:+	UNC13B	ENST00000635942.1	chr9	35405076	35405077	+	3utr	protein_coding	1	0	1	1	0	1	0	1	1	0	NA	NA	NA	NA	NA	34	7	27	1	20.5882	9	1	8	1	11.1111	3	1	2	1	33.3333	23	4	19	1	17.3913	37	2	35	1	5.40541	19
chr9:4583080:C:+	SLC1A1	ENST00000262352.7	chr9	4583079	4583080	+	cds	protein_coding	2	0	2	1	0	5	1	4	1	20	6	2	4	1	33.3333	27	2	25	1	7.40741	26	4	22	1	15.3846	11	1	10	1	9.09091	19	1	18	1	5.26316	31	2	29	1	6.45161	24
chr9:4662857:C:+	PLPP6	ENST00000381883.3	chr9	4662856	4662857	+	cds	protein_coding	4	0	4	1	0	4	3	1	1	75	13	1	12	1	7.69231	18	1	17	1	5.55556	15	2	13	1	13.3333	4	1	3	1	25	38	8	30	1	21.0526	27	5	22	1	18.5185	40
chr9:4662858:C:+	PLPP6	ENST00000381883.3	chr9	4662857	4662858	+	cds	protein_coding	4	0	4	1	0	4	3	1	1	75	13	1	12	1	7.69231	17	3	14	1	17.6471	15	1	14	1	6.66667	4	1	3	1	25	37	8	29	1	21.6216	30	6	24	1	20	43
chr9:4662862:C:+	PLPP6	ENST00000381883.3	chr9	4662861	4662862	+	cds	protein_coding	5	0	5	1	0	4	3	1	1	75	13	1	12	1	7.69231	17	0	17	1	0	15	2	13	1	13.3333	6	1	5	1	16.6667	39	8	31	1	20.5128	30	5	25	1	16.6667	37
chr9:76398932:C:+							intergenic	intergenic	16	6	10	1	37.5	18	0	18	1	0	26	7	19	1	26.9231	29	7	22	1	24.1379	24	9	15	1	37.5	11	3	8	1	27.2727	13	0	13	1	0	11	3	8	1	27.2727	9
chr9:85655279:C:-	AGTPBP1	ENST00000337006.8	chr9	85655278	85655279	-	cds	protein_coding	2	0	2	1	0	2	1	1	1	50	2	0	2	1	0	11	3	8	1	27.2727	14	5	9	1	35.7143	6	1	5	1	16.6667	9	3	6	1	33.3333	12	4	8	1	33.3333	15
chr9:87525397:C:+	DAPK1	ENST00000469640.6	chr9	87525396	87525397	+	intronic	protein_coding	139	43	96	1	30.9353	126	32	94	1	25.3968	135	45	90	1	33.3333	181	33	148	1	18.232	183	30	153	1	16.3934	155	39	116	1	25.1613	62	4	58	1	6.45161	76	8	68	1	10.5263	64
chr9:88324687:C:+							intergenic	intergenic	32	13	19	1	40.625	28	7	21	1	25	40	15	25	1	37.5	28	12	16	1	42.8571	22	5	17	1	22.7273	22	9	13	1	40.9091	4	3	1	1	75	9	2	7	1	22.2222	9
chr9:92242191:C:-	IARS	ENST00000375643.7	chr9	92242190	92242191	-	cds	protein_coding	8	3	5	1	37.5	4	0	4	1	0	3	0	3	1	0	55	10	45	1	18.1818	42	1	41	1	2.38095	36	5	31	1	13.8889	32	7	25	1	21.875	59	6	53	1	10.1695	59
chr9:93451481:C:-	FAM120AOS	ENST00000375412.9	chr9	93451480	93451481	-	intronic	protein_coding	11	4	7	1	36.3636	9	2	7	1	22.2222	15	2	13	1	13.3333	65	18	47	1	27.6923	56	8	48	1	14.2857	24	3	21	1	12.5	58	10	48	1	17.2414	68	11	57	1	16.1765	50
chr9:93452014:C:+	FAM120A	ENST00000277165.10	chr9	93452013	93452014	+	cds	protein_coding	19	6	13	1	31.5789	13	1	12	1	7.69231	28	5	23	1	17.8571	368	86	281	0.997283	23.4332	149	29	120	1	19.4631	110	26	84	1	23.6364	186	38	148	1	20.4301	180	35	145	1	19.4444	167
chr9:93452021:C:+	FAM120A	ENST00000277165.10	chr9	93452020	93452021	+	cds	protein_coding	19	6	13	1	31.5789	17	1	16	1	5.88235	32	8	24	1	25	372	70	302	1	18.8172	147	22	125	1	14.966	117	26	91	1	22.2222	198	34	163	0.994949	17.2589	199	33	166	1	16.5829	174
chr9:93452024:C:+	FAM120A	ENST00000277165.10	chr9	93452023	93452024	+	cds	protein_coding	19	6	13	1	31.5789	18	1	17	1	5.55556	38	5	33	1	13.1579	409	73	336	1	17.8484	168	31	137	1	18.4524	124	21	103	1	16.9355	224	34	190	1	15.1786	208	34	174	1	16.3462	193
chr9:93951739:C:-	BARX1	ENST00000253968.10	chr9	93951738	93951739	-	3utr	protein_coding	281	55	226	1	19.573	351	36	315	1	10.2564	449	70	379	1	15.5902	1189	148	1041	1	12.4474	901	124	777	1	13.7625	587	80	507	1	13.6286	988	102	886	1	10.3239	850	101	749	1	11.8824	589
chr9:93955265:C:-	BARX1	ENST00000253968.10	chr9	93955264	93955265	-	5utr	protein_coding	150	19	131	1	12.6667	230	17	213	1	7.3913	274	23	251	1	8.39416	822	102	720	1	12.4088	542	66	476	1	12.1771	317	32	285	1	10.0946	645	53	592	1	8.21705	583	50	533	1	8.57633	407
chr9:93955266:C:-	BARX1	ENST00000253968.10	chr9	93955265	93955266	-	5utr	protein_coding	145	40	105	1	27.5862	211	43	166	0.990521	20.5742	263	63	200	1	23.9544	812	204	608	1	25.1232	525	139	385	0.998095	26.5267	307	72	234	0.996743	23.5294	610	114	495	0.998361	18.7192	558	120	437	0.998208	21.544	388
chrM:4244:C:-							intergenic	intergenic	37	7	30	1	18.9189	30	7	23	1	23.3333	54	15	39	1	27.7778	63	1	62	1	1.5873	58	2	56	1	3.44828	36	1	35	1	2.77778	9	0	9	1	0	8	0	8	1	0	11
chrX:10567052:C:-	MID1	ENST00000317552.8	chrX	10567051	10567052	-	cds	protein_coding	44	13	31	1	29.5455	26	4	22	1	15.3846	49	7	42	1	14.2857	103	22	81	1	21.3592	56	17	39	1	30.3571	51	15	36	1	29.4118	67	8	59	1	11.9403	110	9	101	1	8.18182	104
chrX:108591192:C:+	COL4A5	ENST00000328300.10	chrX	108591191	108591192	+	cds	protein_coding	2	0	2	1	0	NA	NA	NA	NA	NA	1	0	1	1	0	32	3	29	1	9.375	21	4	17	1	19.0476	15	4	11	1	26.6667	28	3	25	1	10.7143	29	1	28	1	3.44828	28
chrX:108606836:C:+	COL4A5	ENST00000328300.10	chrX	108606835	108606836	+	cds	protein_coding	6	0	6	1	0	NA	NA	NA	NA	NA	1	0	1	1	0	68	13	55	1	19.1176	49	7	42	1	14.2857	20	2	18	1	10	50	1	49	1	2	44	4	40	1	9.09091	50
chrX:108668414:C:+	COL4A5	ENST00000328300.10	chrX	108668413	108668414	+	cds	protein_coding	3	3	0	1	100	2	2	0	1	100	3	2	1	1	66.6667	58	52	6	1	89.6552	31	27	4	1	87.0968	25	24	1	1	96	29	29	0	1	100	21	18	3	1	85.7143	26
chrX:108681886:C:+	COL4A5	ENST00000328300.10	chrX	108681885	108681886	+	cds	protein_coding	6	1	5	1	16.6667	NA	NA	NA	NA	NA	6	1	5	1	16.6667	92	19	73	1	20.6522	49	7	42	1	14.2857	31	5	26	1	16.129	41	3	38	1	7.31707	39	1	38	1	2.5641	40
chrX:151962469:C:-	GABRE	ENST00000370328.3	chrX	151962468	151962469	-	cds	protein_coding	6	1	5	1	16.6667	1	0	1	1	0	6	0	6	1	0	37	8	29	1	21.6216	16	2	14	1	12.5	13	1	12	1	7.69231	10	5	5	1	50	16	5	11	1	31.25	23
chrX:153700859:C:-	BCAP31	ENST00000458587.7	chrX	153700858	153700859	-	3utr	protein_coding	3	0	3	1	0	8	0	8	1	0	15	2	13	1	13.3333	30	2	28	1	6.66667	23	2	21	1	8.69565	17	1	16	1	5.88235	42	4	38	1	9.52381	78	11	67	1	14.1026	49
chrX:154450516:C:+	FAM50A	ENST00000393600.7	chrX	154450515	154450516	+	3utr	protein_coding	31	3	28	1	9.67742	22	7	15	1	31.8182	50	11	39	1	22	244	34	210	1	13.9344	142	21	121	1	14.7887	86	13	73	1	15.1163	289	60	229	1	20.7612	363	59	304	1	16.2534	365
chrX:18674933:C:-							intergenic	intergenic	65	18	47	1	27.6923	102	10	92	1	9.80392	80	5	75	1	6.25	37	3	34	1	8.10811	37	4	33	1	10.8108	25	5	20	1	20	14	1	13	1	7.14286	25	6	19	1	24	18
chrX:18674934:C:-							intergenic	intergenic	61	47	14	1	77.0492	105	85	20	1	80.9524	81	60	21	1	74.0741	36	27	9	1	75	38	32	6	1	84.2105	25	18	7	1	72	15	11	4	1	73.3333	24	16	8	1	66.6667	16
chrX:24077265:C:+	EIF2S3	ENST00000253039.8	chrX	24077264	24077265	+	3utr	protein_coding	256	90	166	1	35.1562	194	60	134	1	30.9278	296	74	222	1	25	2976	973	2001	0.999328	32.7169	1633	479	1154	1	29.3325	1096	328	768	1	29.927	847	162	685	1	19.1263	1637	406	1231	1	24.8015	1155
chrX:38803041:C:+	MID1IP1	ENST00000614558.2	chrX	38803040	38803041	+	5utr	protein_coding	4	1	3	1	25	10	0	10	1	0	9	1	8	1	11.1111	95	11	84	1	11.5789	59	6	53	1	10.1695	42	4	38	1	9.52381	90	4	86	1	4.44444	99	12	87	1	12.1212	89
chrX:44741320:C:+							intergenic	intergenic	34	10	24	1	29.4118	34	9	25	1	26.4706	32	11	21	1	34.375	61	19	42	1	31.1475	39	13	26	1	33.3333	38	12	26	1	31.5789	18	2	16	1	11.1111	22	9	13	1	40.9091	16
chrX:44873351:C:+	KDM6A	ENST00000611820.4	chrX	44873350	44873351	+	5utr	protein_coding	2	0	2	1	0	4	1	3	1	25	1	0	1	1	0	23	3	20	1	13.0435	12	2	10	1	16.6667	10	1	9	1	10	19	3	16	1	15.7895	10	2	8	1	20	10
chrX:46499406:C:-	ZNF674	ENST00000523374.5	chrX	46499405	46499406	-	3utr	protein_coding	2	1	1	1	50	1	1	0	1	100	NA	NA	NA	NA	NA	36	21	15	1	58.3333	21	15	6	1	71.4286	24	10	14	1	41.6667	6	4	2	1	66.6667	21	11	10	1	52.381	6
chrX:46499416:C:-	ZNF674	ENST00000523374.5	chrX	46499415	46499416	-	3utr	protein_coding	1	1	0	1	100	1	1	0	1	100	NA	NA	NA	NA	NA	27	17	10	1	62.963	22	19	3	1	86.3636	20	8	12	1	40	4	3	1	1	75	14	9	5	1	64.2857	6
chrX:48458817:C:-	SLC38A5	ENST00000595796.5	chrX	48458816	48458817	-	3utr	protein_coding	17	2	15	1	11.7647	8	0	8	1	0	31	5	26	1	16.129	47	7	40	1	14.8936	34	2	32	1	5.88235	31	3	28	1	9.67742	50	5	45	1	10	65	7	58	1	10.7692	67
chrX:48461083:C:-	SLC38A5	ENST00000595796.5	chrX	48461082	48461083	-	cds	protein_coding	32	12	20	1	37.5	33	11	22	1	33.3333	39	11	28	1	28.2051	179	57	122	1	31.8436	121	28	93	1	23.1405	80	23	57	1	28.75	169	57	112	1	33.7278	292	92	200	1	31.5068	272
chrX:48957282:C:-	OTUD5	ENST00000156084.8	chrX	48957281	48957282	-	cds	protein_coding	10	2	8	1	20	8	2	6	1	25	8	4	4	1	50	32	7	25	1	21.875	18	0	18	1	0	5	2	3	1	40	22	2	20	1	9.09091	19	2	17	1	10.5263	23
chrX:53082509:C:+	TSPYL2	ENST00000375442.8	chrX	53082508	53082509	+	cds	protein_coding	4	0	4	1	0	2	0	2	1	0	8	0	8	1	0	24	3	21	1	12.5	11	3	8	1	27.2727	9	3	6	1	33.3333	19	2	17	1	10.5263	12	0	12	1	0	25
chrX:69672596:C:+	EDA	ENST00000374552.8	chrX	69672595	69672596	+	intronic	protein_coding	2	2	0	1	100	2	2	0	1	100	2	1	1	1	50	28	6	22	1	21.4286	25	7	18	1	28	36	15	21	1	41.6667	17	7	10	1	41.1765	14	4	10	1	28.5714	21
chrX:72044796:C:+	NHSL2	ENST00000633930.1	chrX	72044795	72044796	+	intronic	protein_coding	9	0	9	1	0	12	1	11	1	8.33333	9	3	6	1	33.3333	21	4	17	1	19.0476	18	1	17	1	5.55556	23	5	18	1	21.7391	14	1	13	1	7.14286	131	10	121	1	7.63359	28
chrX:87703997:C:-							intergenic	intergenic	101	34	67	1	33.6634	91	26	65	1	28.5714	58	18	40	1	31.0345	131	41	90	1	31.2977	142	50	92	1	35.2113	106	31	75	1	29.2453	21	2	19	1	9.52381	65	18	47	1	27.6923	48
chrX:9719253:C:+	TBL1X	ENST00000646640.1	chrX	9719252	9719253	+	3utr	protein_coding	4	3	1	1	75	4	1	3	1	25	5	4	1	1	80	84	34	50	1	40.4762	19	7	12	1	36.8421	17	10	7	1	58.8235	56	15	41	1	26.7857	59	23	36	1	38.9831	84
[truncated: 25 more columns]

## Sheet: F1234 Clustering
Table S8B: Clustering of protein-coding candidate sites across all four gradient fractions - F1234. Sites marked in red were assessed by amplicon bsRNA-seq
Loci	GeneSymbol	Transcript ID	Chrom	Start	End	Strand	Region	TranscriptType	MethMean_F1	MethMean_F2	MethMean_F3	MethMean_F4	memb_Cluster 1	memb_Cluster 2	memb_Cluster 3	memb_Cluster 4	memb_Cluster 5	memb_Cluster 6	memb_Cluster 7	memb_Cluster 8	memb_Cluster 9	Max_cluster	Loci
chr1:38991487:C:+	AKIRIN1	ENST00000432648.7	chr1	38991486	38991487	+	cds	protein_coding	0.173098	0.128371	0.102898	0.122293	0.72622	0.00120361	0.000660251	0.00278177	0.0482644	0.00777764	0.03878	0.162522	0.0117907	1	chr1:38991487:C:+
chr1:19311960:C:-	AKR7A2	ENST00000235835.7	chr1	19311959	19311960	-	cds	protein_coding	0.241384	0.169029	0.100034	0.113202	0.418662	0.0027406	0.00142662	0.00667922	0.112461	0.0217006	0.316272	0.0732926	0.0467654	1	chr1:19311960:C:-
chr11:68018540:C:+	ALDH3B1	ENST00000342456.10	chr11	68018539	68018540	+	cds	protein_coding	0.213033	0.124474	0.139245	0.0755926	0.642327	0.00241757	0.00129785	0.0055779	0.0787446	0.0164156	0.114754	0.107294	0.0311709	1	chr11:68018540:C:+
chr12:56645912:C:-	ATP5B	ENST00000262030.7	chr12	56645911	56645912	-	cds	protein_coding	0.195105	0.141024	0.164526	0.0954834	0.602161	0.00230179	0.00122892	0.00550491	0.119405	0.0171011	0.103719	0.124149	0.024429	1	chr12:56645912:C:-
chr19:1244556:C:+	ATP5D	ENST00000215375.6	chr19	1244555	1244556	+	3utr	protein_coding	0.207485	0.124405	0.100438	0.109926	0.813444	0.00115475	0.000623789	0.00267863	0.0411292	0.00774471	0.0519932	0.0666572	0.0145746	1	chr19:1244556:C:+
chr9:93951739:C:-	BARX1	ENST00000253968.10	chr9	93951738	93951739	-	3utr	protein_coding	0.151399	0.132795	0.108543	0.116681	0.440547	0.00143161	0.00079337	0.00327225	0.0548723	0.0088886	0.038506	0.439306	0.0123835	1	chr9:93951739:C:-
chr8:60800498:C:+	CHD7	ENST00000423902.6	chr8	60800497	60800498	+	cds	protein_coding	0.22136	0.160293	0.0444444	0.103247	0.423105	0.00490525	0.00264509	0.0111293	0.114644	0.0304901	0.194003	0.151042	0.068037	1	chr8:60800498:C:+
chr12:6724690:C:+	COPS7A	ENST00000543155.5	chr12	6724689	6724690	+	cds	protein_coding	0.205563	0.226438	0.11503	0.085958	0.308687	0.00476819	0.00249157	0.0115473	0.183367	0.0363909	0.273956	0.124237	0.0545548	1	chr12:6724690:C:+
chr8:144393758:C:-	CPSF1	ENST00000616140.1	chr8	144393757	144393758	-	cds	protein_coding	0.163561	0.0944901	0.0774823	0.147477	0.393007	0.00370144	0.00207434	0.00831063	0.100149	0.0213661	0.0794794	0.359715	0.0321967	1	chr8:144393758:C:-
chr17:57885861:C:-	CUEDC1	ENST00000577830.5	chr17	57885860	57885861	-	5utr	protein_coding	0.213757	0.0997792	0.129747	0.0770587	0.588464	0.00312582	0.00169718	0.00706035	0.0838176	0.0198141	0.116583	0.139794	0.0396441	1	chr17:57885861:C:-
chr7:44059576:C:+	DBNL	ENST00000494774.5	chr7	44059575	44059576	+	cds	protein_coding	0.240997	0.110449	0.119417	0.0918893	0.544371	0.00323902	0.00172542	0.00750538	0.0920561	0.0222371	0.175935	0.100668	0.0522632	1	chr7:44059576:C:+
chrX:154450516:C:+	FAM50A	ENST00000393600.7	chrX	154450515	154450516	+	3utr	protein_coding	0.211652	0.146131	0.182743	0.112749	0.408687	0.00325145	0.00170232	0.0081121	0.231561	0.0275843	0.172551	0.111039	0.0355124	1	chrX:154450516:C:+
chr7:44848006:C:-	H2AFV	ENST00000222690.10	chr7	44848005	44848006	-	5utr	protein_coding	0.176754	0.133923	0.128126	0.0951178	0.815114	0.00088249	0.000481179	0.00203721	0.0358238	0.0058211	0.0320611	0.0988264	0.00895315	1	chr7:44848006:C:-
chr1:6221386:C:-	ICMT	ENST00000343813.9	chr1	6221385	6221386	-	3utr	protein_coding	0.179487	0.136135	0.128936	0.165218	0.46772	0.00264866	0.00142815	0.00650246	0.197958	0.0197814	0.084616	0.195732	0.0236134	1	chr1:6221386:C:-
chr6:160048428:C:+	IGF2R	ENST00000356956.5	chr6	160048427	160048428	+	cds	protein_coding	0.188384	0.0920314	0.0974405	0.113813	0.588138	0.0026563	0.0014681	0.00597281	0.0744247	0.0160124	0.075507	0.207745	0.0280766	1	chr6:160048428:C:+
chr1:1314332:C:-	INTS11	ENST00000540437.5	chr1	1314331	1314332	-	cds	protein_coding	0.159226	0.154589	0.131207	0.110215	0.592493	0.00151803	0.000827932	0.00356415	0.0791765	0.0102931	0.0497234	0.248951	0.0134529	1	chr1:1314332:C:-
chr17:50077019:C:+	ITGA3	ENST00000320031.12	chr17	50077018	50077019	+	cds	protein_coding	0.208333	0.109583	0.132799	0.0923409	0.707685	0.00193743	0.00104707	0.00446738	0.0649372	0.0129485	0.0803355	0.102909	0.0237321	1	chr17:50077019:C:+
chr14:92748543:C:-	LGMN	ENST00000393218.6	chr14	92748542	92748543	-	5utr	protein_coding	0.220113	0.0918473	0.163889	0.123478	0.463578	0.00409783	0.00219206	0.00977684	0.153289	0.0296941	0.145672	0.145047	0.0466542	1	chr14:92748543:C:-
chr1:46286302:C:-	LRRC41	ENST00000617190.4	chr1	46286301	46286302	-	cds	protein_coding	0.201984	0.160577	0.123734	0.0950284	0.801722	0.00106755	0.000568674	0.00253627	0.0510226	0.00779657	0.0648119	0.0574382	0.0130361	1	chr1:46286302:C:-
chr9:137109012:C:+	MAN1B1	ENST00000371589.8	chr9	137109011	137109012	+	3utr	protein_coding	0.181097	0.168338	0.149043	0.109018	0.602145	0.00190251	0.00101487	0.00462011	0.139371	0.0145327	0.0873287	0.130479	0.0186053	1	chr9:137109012:C:+
chr1:206733544:C:+	MAPKAPK2	ENST00000367103.3	chr1	206733543	206733544	+	3utr	protein_coding	0.204513	0.145473	0.145701	0.146433	0.545716	0.00201985	0.0010654	0.00507304	0.207031	0.0169072	0.105318	0.0951708	0.0216988	1	chr1:206733544:C:+
chr19:2050804:C:-	MKNK2	ENST00000250896.7	chr19	2050803	2050804	-	cds	protein_coding	0.195659	0.150009	0.078617	0.111682	0.667753	0.00208874	0.00113181	0.00482804	0.0721691	0.0136847	0.0866945	0.12712	0.0245295	1	chr19:2050804:C:-
chr20:43699813:C:+	MYBL2	ENST00000396863.8	chr20	43699812	43699813	+	cds	protein_coding	0.170383	0.15228	0.0910914	0.127875	0.609971	0.0018815	0.00102773	0.00439034	0.0806603	0.0123829	0.0625259	0.209079	0.0180815	1	chr20:43699813:C:+
chr11:120228887:C:+	OAF	ENST00000328965.8	chr11	120228886	120228887	+	cds	protein_coding	0.151724	0.174297	0.119077	0.106583	0.45962	0.0022861	0.00124882	0.00534167	0.107972	0.0151752	0.0706786	0.318153	0.0195239	1	chr11:120228887:C:+
chr12:48137807:C:+	PFKM	ENST00000340802.11	chr12	48137806	48137807	+	cds	protein_coding	0.232599	0.161196	0.150504	0.109781	0.434253	0.00235521	0.00121852	0.00589337	0.1528	0.020613	0.280714	0.0680015	0.0341513	1	chr12:48137807:C:+
chr5:135034147:C:-	PITX1	ENST00000265340.11	chr5	135034146	135034147	-	5utr	protein_coding	0.206625	0.114983	0.137421	0.124439	0.733606	0.00157104	0.000842685	0.00375103	0.0752268	0.0114132	0.0684788	0.087013	0.0180971	1	chr5:135034147:C:-
chr17:17206114:C:-	PLD6	ENST00000321560.3	chr17	17206113	17206114	-	cds	protein_coding	0.192331	0.0740611	0.113552	0.060049	0.45635	0.00472629	0.00263644	0.0101777	0.0932921	0.0259613	0.114697	0.241451	0.0507074	1	chr17:17206114:C:-
chr17:66302867:C:+	PRKCA	ENST00000413366.7	chr17	66302866	66302867	+	cds	protein_coding	0.141667	0.205045	0.148182	0.101468	0.310073	0.00421816	0.0022863	0.0100448	0.211828	0.0291803	0.112613	0.288417	0.0313402	1	chr17:66302867:C:+
chr17:42833546:C:+	PSME3	ENST00000541124.5	chr17	42833545	42833546	+	5utr	protein_coding	0.205556	0.132886	0.103459	0.0939312	0.822708	0.00109166	0.000589509	0.00251494	0.0372637	0.00725099	0.0516074	0.0630367	0.0139373	1	chr17:42833546:C:+
chr11:32091278:C:+	RCN1	ENST00000054950.3	chr11	32091277	32091278	+	cds	protein_coding	0.228479	0.140588	0.104611	0.0923943	0.660622	0.00207265	0.00110208	0.00484344	0.0692576	0.0145454	0.138901	0.0765906	0.0320645	1	chr11:32091278:C:+
chr1:51236583:C:+	RNF11	ENST00000242719.3	chr1	51236582	51236583	+	5utr	protein_coding	0.184582	0.1501	0.129652	0.105556	0.903918	0.000466557	0.000251234	0.00110511	0.0247535	0.00331905	0.0209743	0.0402909	0.00492172	1	chr1:51236583:C:+
chr1:54195702:C:-	RP11-446E24.4	ENST00000637610.1	chr1	54195701	54195702	-	5utr	nonsense_mediated_decay	0.182682	0.132992	0.0512073	0.0767521	0.464101	0.00428729	0.0023829	0.00931238	0.0900862	0.0237115	0.116506	0.242852	0.0467613	1	chr1:54195702:C:-
chr12:56043433:C:+	RPS26	ENST00000356464.10	chr12	56043432	56043433	+	cds	protein_coding	0.177415	0.177987	0.079013	0.0407925	0.404074	0.0052391	0.00288003	0.0114348	0.110651	0.029784	0.15313	0.2278	0.0550069	1	chr12:56043433:C:+
chr10:101036066:C:+	SFXN3	ENST00000393459.5	chr10	101036065	101036066	+	cds	protein_coding	0.178105	0.118846	0.128899	0.130544	0.710607	0.00135047	0.000736173	0.00318083	0.0656211	0.00921151	0.0443001	0.152018	0.0129757	1	chr10:101036066:C:+
chr12:111418302:C:+	SH2B3	ENST00000341259.6	chr12	111418301	111418302	+	cds	protein_coding	0.239524	0.101631	0.0769475	0.106061	0.484437	0.00435275	0.00235105	0.00984764	0.0999446	0.0272355	0.170476	0.133882	0.0674745	1	chr12:111418302:C:+
chr21:45530864:C:-	SLC19A1	ENST00000311124.8	chr21	45530863	45530864	-	cds	protein_coding	0.222566	0.071644	0.0866064	0.0873317	0.461985	0.00509159	0.00280717	0.0111251	0.0992904	0.02893	0.141166	0.183827	0.0657785	1	chr21:45530864:C:-
chr16:681472:C:+	STUB1	ENST00000565677.5	chr16	681471	681472	+	cds	protein_coding	0.193503	0.128024	0.11144	0.0995978	0.899366	0.000563601	0.000306014	0.00129989	0.0209028	0.0037251	0.023296	0.0440529	0.00648746	1	chr16:681472:C:+
chr12:53505256:C:+	TARBP2	ENST00000266987.6	chr12	53505255	53505256	+	cds	protein_coding	0.220493	0.184685	0.132576	0.118496	0.42065	0.00233713	0.00121086	0.00588768	0.185406	0.0204839	0.259268	0.0739936	0.0307624	1	chr12:53505256:C:+
chr16:2177935:C:+	TRAF7	ENST00000326181.10	chr16	2177934	2177935	+	3utr	protein_coding	0.163105	0.214834	0.129775	0.109694	0.339927	0.00406572	0.00217216	0.00986437	0.233467	0.0299759	0.141553	0.204723	0.0342522	1	chr16:2177935:C:+
chr2:174682843:C:-	WIPF1	ENST00000272746.9	chr2	174682842	174682843	-	5utr	protein_coding	0.207875	0.130331	0.155702	0.152681	0.458279	0.00275421	0.00145463	0.00692324	0.24138	0.0229525	0.12192	0.115523	0.0288137	1	chr2:174682843:C:-
chr20:63790483:C:-	ZBTB46	ENST00000395104.5	chr20	63790482	63790483	-	cds	protein_coding	0.197386	0.146359	0.0571429	0.0532779	0.442528	0.00498721	0.00274755	0.0107988	0.0975553	0.0277982	0.151026	0.20229	0.0602687	1	chr20:63790483:C:-
chr1:155057682:C:+	ADAM15	ENST00000356955.6	chr1	155057681	155057682	+	cds	protein_coding	0.614408	0.47288	0.444367	0.446756	0.00775967	0.820452	0.0317107	0.0801201	0.0102274	0.0217254	0.0102262	0.00662663	0.0111519	2	chr1:155057682:C:+
chr14:102348513:C:-	CINP	ENST00000216756.10	chr14	102348512	102348513	-	3utr	protein_coding	0.654242	0.57949	0.534175	0.535868	0.0111951	0.598102	0.252463	0.0607405	0.0141561	0.0248929	0.0138792	0.00994292	0.0146293	2	chr14:102348513:C:-
chr5:138507106:C:-	ETF1	ENST00000499810.6	chr5	138507105	138507106	-	3utr	protein_coding	0.664268	0.585566	0.485402	0.424712	0.00600272	0.866064	0.047299	0.0373277	0.00761866	0.0143527	0.00772578	0.00521464	0.00839514	2	chr5:138507106:C:-
chr10:133355496:C:-	FUOM	ENST00000368552.7	chr10	133355495	133355496	-	3utr	protein_coding	0.662745	0.492594	0.45532	0.473933	0.00548878	0.879287	0.0332955	0.0412974	0.00705314	0.0139082	0.0071074	0.00472549	0.007837	2	chr10:133355496:C:-
chr19:14480414:C:-	GIPC1	ENST00000393033.8	chr19	14480413	14480414	-	cds	protein_coding	0.652465	0.522944	0.423747	0.372505	0.0125438	0.744158	0.0441673	0.102452	0.0161708	0.0339863	0.0168705	0.0105945	0.0190566	2	chr19:14480414:C:-
chr16:88655363:C:-	MVD	ENST00000301012.7	chr16	88655362	88655363	-	cds	protein_coding	0.584343	0.506787	0.470057	0.308391	0.0243953	0.494721	0.0598327	0.22679	0.0322563	0.0720026	0.0332465	0.0205455	0.0362107	2	chr16:88655363:C:-
chr3:52527360:C:-	NT5DC2	ENST00000307076.8	chr3	52527359	52527360	-	cds	protein_coding	0.510399	0.472947	0.437326	0.425297	0.0194272	0.394979	0.0490991	0.377278	0.0270564	0.0633038	0.0258544	0.016643	0.026359	2	chr3:52527360:C:-
chr1:42766676:C:-	P3H1	ENST00000236040.8	chr1	42766675	42766676	-	cds	protein_coding	0.351852	0.518653	0.552641	0.5832	0.0447646	0.250546	0.173985	0.227486	0.0608249	0.100354	0.0524554	0.0418169	0.0477683	2	chr1:42766676:C:-
chr19:15425616:C:-	WIZ	ENST00000643092.1	chr19	15425615	15425616	-	cds	protein_coding	0.689583	0.581497	0.550575	0.270433	0.0311596	0.476426	0.127564	0.143377	0.0385523	0.0706357	0.0405029	0.0268327	0.0449493	2	chr19:15425616:C:-
chr1:248850173:C:-	ZNF692	ENST00000451251.5	chr1	248850172	248850173	-	3utr	protein_coding	0.648584	0.492153	0.375223	0.357639	0.0230034	0.527429	0.0554898	0.209682	0.0298331	0.0666193	0.0317922	0.0190862	0.0370655	2	chr1:248850173:C:-
chr5:163437760:C:+	CCNG1	ENST00000340828.6	chr5	163437759	163437760	+	5utr	protein_coding	0.592098	0.560014	0.633667	0.614274	0.0150238	0.23045	0.587571	0.0672412	0.0189691	0.0310097	0.0179277	0.0136835	0.018124	3	chr5:163437760:C:+
chr5:163437761:C:+	CCNG1	ENST00000340828.6	chr5	163437760	163437761	+	5utr	protein_coding	0.594261	0.564033	0.642214	0.613808	0.0144512	0.214742	0.61168	0.0634879	0.0182107	0.0296262	0.0172213	0.0131731	0.0174075	3	chr5:163437761:C:+
chr5:163437762:C:+	CCNG1	ENST00000340828.6	chr5	163437761	163437762	+	5utr	protein_coding	0.596996	0.556874	0.62601	0.609639	0.0149827	0.246487	0.570313	0.0684003	0.018932	0.0311593	0.0179288	0.0136183	0.0181786	3	chr5:163437762:C:+
chr15:90882311:C:+	FURIN	ENST00000618099.4	chr15	90882310	90882311	+	3utr	protein_coding	0.820513	0.693782	0.698465	0.72594	0.0141967	0.105648	0.749998	0.0418026	0.016836	0.0246073	0.0165365	0.0130391	0.0173365	3	chr15:90882311:C:+
chr1:156743366:C:-	HDGF	ENST00000357325.9	chr1	156743365	156743366	-	3utr	protein_coding	0.746694	0.739616	0.686645	0.65913	0.0071957	0.0633146	0.861504	0.0226949	0.00863447	0.0128593	0.00844115	0.00660724	0.00874844	3	chr1:156743366:C:-
chr9:20620810:C:-	MLLT3	ENST00000380338.8	chr9	20620809	20620810	-	cds	protein_coding	0.630592	0.635507	0.57956	0.621138	0.00798018	0.13917	0.765516	0.0345386	0.0099744	0.0161829	0.0095783	0.00724724	0.00981291	3	chr9:20620810:C:-
chr10:97498275:C:-	MMS19	ENST00000438925.6	chr10	97498274	97498275	-	cds	protein_coding	0.593074	0.55456	0.548734	0.67406	0.0189596	0.266672	0.501499	0.0868129	0.0239981	0.0392239	0.0226235	0.0172522	0.0229587	3	chr10:97498275:C:-
chr19:14566839:C:-	NDUFB7	ENST00000215565.2	chr19	14566838	14566839	-	cds	protein_coding	0.718503	0.707325	0.647615	0.666455	0.00241437	0.0245699	0.949497	0.00815877	0.00292383	0.00443499	0.00284552	0.00221151	0.00294458	3	chr19:14566839:C:-
chr3:49104400:C:-	QARS	ENST00000306125.11	chr3	49104399	49104400	-	cds	protein_coding	0.798611	0.641254	0.664838	0.479289	0.0199573	0.272638	0.50593	0.0710058	0.0240015	0.0382552	0.0242289	0.0178596	0.0261229	3	chr3:49104400:C:-
chr11:63758891:C:+	RTN3	ENST00000377819.9	chr11	63758890	63758891	+	3utr	protein_coding	0.800657	0.719083	0.708188	0.704865	0.0124388	0.0944912	0.778735	0.0368635	0.0147802	0.0216268	0.0144973	0.0114364	0.0151306	3	chr11:63758891:C:+
chr1:944475:C:+	SAMD11	ENST00000622503.4	chr1	944474	944475	+	3utr	protein_coding	0.61939	0.640667	0.474192	0.624593	0.0183845	0.345642	0.42515	0.087132	0.0231758	0.0385641	0.0223433	0.0165772	0.0230318	3	chr1:944475:C:+
chr9:136410458:C:-	SDCCAG3	ENST00000298537.11	chr9	136410457	136410458	-	5utr	protein_coding	0.625943	0.600291	0.601202	0.648718	0.00852438	0.12761	0.771765	0.0360311	0.010652	0.0171217	0.0101592	0.00776577	0.0103709	3	chr9:136410458:C:-
chr17:50551110:C:+	SPATA20	ENST00000619622.4	chr17	50551109	50551110	+	cds	protein_coding	0.679739	0.707996	0.671284	0.613493	0.00328631	0.0368011	0.927286	0.0115688	0.00400899	0.00615995	0.00388802	0.00300918	0.0039917	3	chr17:50551110:C:+
chr16:89553804:C:+	SPG7	ENST00000645818.1	chr16	89553803	89553804	+	cds	protein_coding	0.418376	0.442513	0.667212	0.678823	0.0442185	0.233724	0.271023	0.167059	0.057088	0.0871245	0.0504858	0.0415251	0.0477523	3	chr16:89553804:C:+
chr1:16396655:C:+	SZRD1	ENST00000401088.8	chr1	16396654	16396655	+	3utr	protein_coding	0.767857	0.870039	0.828237	0.853213	0.0340857	0.154306	0.526487	0.0820214	0.0397695	0.0537625	0.0384461	0.0320797	0.0390424	3	chr1:16396655:C:+
chr16:29968112:C:+	TMEM219	ENST00000566848.5	chr16	29968111	29968112	+	cds	protein_coding	0.694036	0.633558	0.474599	0.589339	0.0161048	0.395027	0.405612	0.0743928	0.0200193	0.0336389	0.0197925	0.0143654	0.0210466	3	chr16:29968112:C:+
chr12:56272747:C:-	CS	ENST00000548567.5	chr12	56272746	56272747	-	3utr	protein_coding	0.523287	0.430912	0.305106	0.377321	0.0203859	0.10858	0.0223304	0.655382	0.0290198	0.0854247	0.0296708	0.0165171	0.0326891	4	chr12:56272747:C:-
chr9:136940953:C:-	FBXW5	ENST00000325285.7	chr9	136940952	136940953	-	cds	protein_coding	0.391276	0.375584	0.34344	0.317178	0.0209442	0.0334441	0.0104343	0.649522	0.0351353	0.173478	0.0317098	0.0167711	0.0285612	4	chr9:136940953:C:-
chr17:41822452:C:+	FKBP10	ENST00000321562.8	chr17	41822451	41822452	+	3utr	protein_coding	0.414255	0.397134	0.324009	0.476434	0.0296551	0.0958992	0.0305679	0.584273	0.0448255	0.112932	0.0393574	0.0253768	0.037113	4	chr17:41822452:C:+
chr12:53102118:C:+	IGFBP6	ENST00000548547.5	chr12	53102117	53102118	+	cds	protein_coding	0.421405	0.320909	0.319757	0.298095	0.0290067	0.0340452	0.0109882	0.403593	0.0486415	0.358197	0.0472861	0.0220319	0.0462104	4	chr12:53102118:C:+
chr6:149843114:C:-	LRP11	ENST00000239367.6	chr6	149843113	149843114	-	cds	protein_coding	0.530057	0.371481	0.244663	0.227154	0.0518043	0.0734133	0.0224844	0.271147	0.0715934	0.256785	0.0901759	0.0379831	0.124613	4	chr6:149843114:C:-
chr17:62692371:C:+	MRC2	ENST00000303375.9	chr17	62692370	62692371	+	cds	protein_coding	0.434524	0.390878	0.337324	0.396574	0.00553039	0.0171014	0.00461035	0.915536	0.00856651	0.0286111	0.00786139	0.00455685	0.0076259	4	chr17:62692371:C:+
chr5:6599910:C:-	NSUN2	ENST00000264670.10	chr5	6599909	6599910	-	3utr	protein_coding	0.448026	0.393723	0.4213	0.376186	0.0133189	0.0633105	0.0150308	0.78188	0.0199434	0.0590157	0.0184077	0.0111517	0.0179414	4	chr5:6599910:C:-
chr16:570038:C:+	PIGQ	ENST00000321878.9	chr16	570037	570038	+	5utr	protein_coding	0.566587	0.314298	0.286301	0.36142	0.0401288	0.109641	0.0297652	0.42943	0.0554319	0.168125	0.06043	0.0311862	0.0758628	4	chr16:570038:C:+
chr11:67432774:C:+	RPS6KB2	ENST00000312629.9	chr11	67432773	67432774	+	cds	protein_coding	0.42069	0.438328	0.471517	0.454504	0.0301305	0.214844	0.0599289	0.453465	0.0435427	0.0968298	0.0385391	0.0265223	0.0361977	4	chr11:67432774:C:+
chr17:10697299:C:-	SCO1	ENST00000255390.9	chr17	10697298	10697299	-	cds	protein_coding	0.374739	0.388709	0.332356	0.351157	0.0212604	0.0359464	0.0115499	0.673914	0.0357485	0.146044	0.0309622	0.0174217	0.0271527	4	chr17:10697299:C:-
chr16:2176359:C:+	TRAF7	ENST00000326181.10	chr16	2176358	2176359	+	cds	protein_coding	0.571211	0.410551	0.210544	0.216646	0.0591465	0.0979218	0.030534	0.243565	0.0768412	0.20841	0.0983431	0.0442204	0.141018	4	chr16:2176359:C:+
chr10:133281377:C:-	TUBGCP2	ENST00000543663.5	chr10	133281376	133281377	-	cds	protein_coding	0.55787	0.33159	0.329011	0.306915	0.0357959	0.103449	0.0259959	0.464976	0.0499272	0.16793	0.0553171	0.0276264	0.068982	4	chr10:133281377:C:-
chr15:75843461:C:+	UBE2Q2	ENST00000267938.8	chr15	75843460	75843461	+	5utr	protein_coding	0.484848	0.591222	0.407724	0.234007	0.0459455	0.236191	0.0641739	0.291981	0.0618155	0.132945	0.0634885	0.0389212	0.0645381	4	chr15:75843461:C:+
chr19:10575008:C:-	AP1M2	ENST00000590923.5	chr19	10575007	10575008	-	cds	protein_coding	0.179451	0.174916	0.166231	0.152529	0.229413	0.00229728	0.001211	0.00590981	0.527433	0.0201115	0.0860067	0.108431	0.0191858	5	chr19:10575008:C:-
chr19:41438309:C:-	ATP5SL	ENST00000221943.13	chr19	41438308	41438309	-	cds	protein_coding	0.152538	0.227927	0.139469	0.124193	0.261935	0.00482664	0.00257591	0.0119154	0.30503	0.0364014	0.136364	0.205317	0.0356342	5	chr19:41438309:C:-
chr9:93955266:C:-	BARX1	ENST00000253968.10	chr9	93955265	93955266	-	5utr	protein_coding	0.240382	0.250598	0.196066	0.21153	0.0843931	0.00691576	0.00330207	0.0226389	0.496265	0.134976	0.151977	0.0531212	0.0464104	5	chr9:93955266:C:-
chr20:50191615:C:+	CEBPB	ENST00000303004.4	chr20	50191614	50191615	+	cds	protein_coding	0.154955	0.201053	0.191985	0.214929	0.113955	0.00507401	0.0026721	0.0139255	0.602475	0.0464529	0.0818392	0.106381	0.027225	5	chr20:50191615:C:+
chr20:50191618:C:+	CEBPB	ENST00000303004.4	chr20	50191617	50191618	+	cds	protein_coding	0.136691	0.206044	0.24375	0.249106	0.133799	0.0125429	0.00665594	0.0352823	0.408467	0.104656	0.111407	0.13972	0.0474696	5	chr20:50191618:C:+
chr20:50191621:C:+	CEBPB	ENST00000303004.4	chr20	50191620	50191621	+	cds	protein_coding	0.195513	0.172975	0.176598	0.195139	0.072478	0.00171429	0.00088782	0.00469265	0.796665	0.0174683	0.0506897	0.0422909	0.0131129	5	chr20:50191621:C:+
chr1:54190795:C:-	CYB5RL	ENST00000287899.13	chr1	54190794	54190795	-	cds	protein_coding	0.183333	0.166287	0.168056	0.171429	0.169233	0.00221146	0.0011636	0.00577763	0.620863	0.019926	0.0739689	0.0889802	0.0178764	5	chr1:54190795:C:-
chr2:119372426:C:+	DBI	ENST00000535757.5	chr2	119372425	119372426	+	3utr	protein_coding	0.177703	0.269103	0.242718	0.201408	0.110301	0.0112636	0.00562236	0.0343466	0.434958	0.134028	0.12854	0.0925952	0.0483443	5	chr2:119372426:C:+
chr5:134794914:C:+	DDX46	ENST00000452510.6	chr5	134794913	134794914	+	cds	protein_coding	0.219732	0.191681	0.181721	0.15859	0.061382	0.0012432	0.000628805	0.00343397	0.807947	0.0143891	0.0735322	0.0252938	0.0121499	5	chr5:134794914:C:+
chr14:23953853:C:+	DHRS4	ENST00000313250.9	chr14	23953852	23953853	+	cds	protein_coding	0.198529	0.209031	0.168801	0.184154	0.0237381	0.000642869	0.000328123	0.00179535	0.925441	0.0071216	0.0225278	0.013375	0.00503041	5	chr14:23953853:C:+
chr1:1342389:C:-	DVL1	ENST00000378888.9	chr1	1342388	1342389	-	cds	protein_coding	0.240278	0.212361	0.179798	0.152376	0.0940491	0.00273083	0.00134927	0.00776642	0.552292	0.0364307	0.23574	0.0393728	0.0302692	5	chr1:1342389:C:-
chr7:100827208:C:-	EPHB4	ENST00000358173.7	chr7	100827207	100827208	-	5utr	protein_coding	0.202132	0.222742	0.18284	0.196831	0.0412181	0.00173075	0.000871262	0.00504568	0.844112	0.0215261	0.0473417	0.026092	0.0120628	5	chr7:100827208:C:-
chr7:158829236:C:-	ESYT2	ENST00000251527.9	chr7	158829235	158829236	-	cds	protein_coding	0.239469	0.278224	0.238026	0.197307	0.0886797	0.011101	0.00518364	0.0380751	0.33864	0.245076	0.153923	0.0615658	0.0577547	5	chr7:158829236:C:-
chr9:93452014:C:+	FAM120A	ENST00000277165.10	chr9	93452013	93452014	+	cds	protein_coding	0.190428	0.221776	0.196787	0.214128	0.0693695	0.00376467	0.00190569	0.0111181	0.723143	0.0454299	0.0721397	0.0510907	0.0220389	5	chr9:93452014:C:+
chr9:93452021:C:+	FAM120A	ENST00000277165.10	chr9	93452020	93452021	+	cds	protein_coding	0.208204	0.186685	0.170277	0.185565	0.0254616	0.000568611	0.000290577	0.00157732	0.925835	0.00627927	0.0226001	0.0125184	0.00486934	5	chr9:93452021:C:+
chr9:93452024:C:+	FAM120A	ENST00000277165.10	chr9	93452023	93452024	+	cds	protein_coding	0.167641	0.177454	0.153442	0.165845	0.229703	0.00267279	0.00142151	0.00683498	0.488605	0.0222894	0.0825709	0.145254	0.0206485	5	chr9:93452024:C:+
chr7:74657877:C:+	GTF2I	ENST00000573035.5	chr7	74657876	74657877	+	5utr	protein_coding	0.1586	0.216292	0.178869	0.188699	0.106145	0.00363225	0.00190407	0.00982522	0.65737	0.0335906	0.0751145	0.0905849	0.0218331	5	chr7:74657877:C:+
chr5:179616893:C:-	HNRNPH1	ENST00000356731.9	chr5	179616892	179616893	-	cds	protein_coding	0.196086	0.144436	0.178311	0.247756	0.158589	0.00740976	0.00388349	0.0204165	0.454641	0.0680011	0.119668	0.121647	0.0457436	5	chr5:179616893:C:-
chr1:1014332:C:+	ISG15	ENST00000624697.3	chr1	1014331	1014332	+	cds	protein_coding	0.213294	0.189568	0.145281	0.151165	0.219558	0.00223266	0.00114877	0.00588575	0.493604	0.0219325	0.166728	0.0646089	0.0243017	5	chr1:1014332:C:+
chr11:65539224:C:-	LTBP3	ENST00000301873.9	chr11	65539223	65539224	-	cds	protein_coding	0.239719	0.194294	0.16868	0.169643	0.0859726	0.00208966	0.00104154	0.00591201	0.655778	0.0266371	0.165312	0.0337766	0.0234803	5	chr11:65539224:C:-
chr7:99396212:C:-	PDAP1	ENST00000350498.7	chr7	99396211	99396212	-	3utr	protein_coding	0.21842	0.159287	0.153142	0.159361	0.28526	0.00245914	0.00127275	0.00643576	0.423302	0.023511	0.155214	0.0752634	0.0272809	5	chr7:99396212:C:-
chr4:523764:C:+	PIGG	ENST00000453061.6	chr4	523763	523764	+	cds	protein_coding	0.207672	0.0971857	0.214348	0.326816	0.155625	0.0196781	0.0105349	0.0533939	0.269399	0.135143	0.137228	0.139659	0.0793381	5	chr4:523764:C:+
chr5:135034148:C:-	PITX1	ENST00000265340.11	chr5	135034147	135034148	-	5utr	protein_coding	0.201351	0.141453	0.14809	0.174243	0.334332	0.00303965	0.00160356	0.00778923	0.360042	0.0260965	0.116965	0.121224	0.0289074	5	chr5:135034148:C:-
chr7:44802800:C:+	PPIA	ENST00000468812.5	chr7	44802799	44802800	+	3utr	protein_coding	0.145833	0.242042	0.237903	0.207759	0.123849	0.0101754	0.00528799	0.0289202	0.461024	0.0954601	0.112962	0.119563	0.0427587	5	chr7:44802800:C:+
chr11:67434620:C:+	RPS6KB2	ENST00000312629.9	chr11	67434619	67434620	+	cds	protein_coding	0.237094	0.21465	0.19491	0.176984	0.0602793	0.00253319	0.00124145	0.00755746	0.721282	0.0387875	0.114876	0.0306513	0.0227922	5	chr11:67434620:C:+
chr20:63674064:C:+	RTEL1	ENST00000370018.7	chr20	63674063	63674064	+	cds	protein_coding	0.199735	0.145777	0.0877141	0.22691	0.260338	0.00705345	0.00377842	0.0177565	0.276523	0.0519198	0.151192	0.173892	0.0575462	5	chr20:63674064:C:+
chr20:51791897:C:-	SALL4	ENST00000217086.8	chr20	51791896	51791897	-	cds	protein_coding	0.238704	0.175059	0.186373	0.129988	0.189547	0.00318295	0.00160735	0.00850619	0.355595	0.034617	0.30611	0.061258	0.0395765	5	chr20:51791897:C:-
chr22:50201561:C:+	SELO	ENST00000380903.6	chr22	50201560	50201561	+	cds	protein_coding	0.270259	0.205007	0.21763	0.222541	0.0912522	0.00815402	0.0038454	0.0273468	0.393844	0.188514	0.171475	0.0542854	0.061283	5	chr22:50201561:C:+
chr3:48468769:C:-	SHISA5	ENST00000619810.4	chr3	48468768	48468769	-	3utr	protein_coding	0.206841	0.187911	0.20186	0.214765	0.0675317	0.00310122	0.00156926	0.00908898	0.746794	0.0381494	0.0687184	0.0444894	0.0205579	5	chr3:48468769:C:-
chr12:57233581:C:+	SHMT2	ENST00000328923.7	chr12	57233580	57233581	+	cds	protein_coding	0.226999	0.190316	0.215516	0.123121	0.163601	0.00457559	0.00230321	0.0123778	0.415793	0.0509717	0.230621	0.0749887	0.0447685	5	chr12:57233581:C:+
chr19:18434304:C:+	SSBP4	ENST00000270061.11	chr19	18434303	18434304	+	3utr	protein_coding	0.187756	0.191134	0.148781	0.184461	0.114769	0.00204941	0.00106812	0.00547507	0.707259	0.0194301	0.0702554	0.0631948	0.0164994	5	chr19:18434304:C:+
chr19:58549491:C:+	TRIM28	ENST00000253024.9	chr19	58549490	58549491	+	cds	protein_coding	0.27005	0.190488	0.284972	0.191907	0.105445	0.0125941	0.00594182	0.0408777	0.288585	0.233277	0.168658	0.0691917	0.0754288	5	chr19:58549491:C:+
chr11:134224897:C:+	VPS26B	ENST00000281187.9	chr11	134224896	134224897	+	5utr	protein_coding	0.160714	0.204306	0.183599	0.178524	0.105331	0.0029531	0.00155158	0.007894	0.682745	0.0270498	0.0674687	0.0862741	0.0187324	5	chr11:134224897:C:+
chr2:43225483:C:-	ZFP36L2	ENST00000282388.3	chr2	43225482	43225483	-	cds	protein_coding	0.244922	0.193889	0.248068	0.125074	0.143963	0.00748756	0.0036875	0.0209863	0.343759	0.0936147	0.242009	0.0783148	0.0661775	5	chr2:43225483:C:-
chr1:248848474:C:+	ZNF672	ENST00000306562.7	chr1	248848473	248848474	+	cds	protein_coding	0.152632	0.216888	0.184417	0.140446	0.181293	0.00445416	0.00235547	0.0114474	0.472949	0.0373631	0.109243	0.151603	0.0292926	5	chr1:248848474:C:+
chr3:49681197:C:+	APEH	ENST00000296456.9	chr3	49681196	49681197	+	cds	protein_coding	0.437897	0.216431	0.272467	0.207981	0.0576379	0.023871	0.00941093	0.0905888	0.0888016	0.424975	0.116739	0.0377668	0.15021	6	chr3:49681197:C:+
chr22:41620865:C:-	DESI1	ENST00000263256.6	chr22	41620864	41620865	-	5utr	protein_coding	0.374887	0.286348	0.265067	0.260985	0.00858296	0.00406485	0.00155309	0.0236949	0.0167213	0.909286	0.0162865	0.00601322	0.013797	6	chr22:41620865:C:-
chr9:137113437:C:-	DPP7	ENST00000371579.6	chr9	137113436	137113437	-	cds	protein_coding	0.229967	0.385515	0.355551	0.303354	0.0718354	0.0505533	0.0223604	0.211581	0.135439	0.288297	0.0928456	0.0639623	0.0631257	6	chr9:137113437:C:-
chrX:24077265:C:+	EIF2S3	ENST00000253039.8	chrX	24077264	24077265	+	3utr	protein_coding	0.303614	0.306588	0.240798	0.246236	0.0322368	0.00916992	0.00386118	0.0422277	0.0798143	0.713505	0.0605597	0.0228173	0.0358084	6	chrX:24077265:C:+
chr17:12996607:C:-	ELAC2	ENST00000338034.8	chr17	12996606	12996607	-	cds	protein_coding	0.261111	0.288573	0.190144	0.24858	0.0834393	0.0131681	0.00603647	0.0485502	0.263118	0.313913	0.147267	0.0581915	0.066316	6	chr17:12996607:C:-
chr12:29343242:C:-	ERGIC2	ENST00000360150.8	chr12	29343241	29343242	-	cds	protein_coding	0.329293	0.277442	0.217759	0.261399	0.0297058	0.0079669	0.00334437	0.036274	0.0697308	0.734852	0.0593954	0.0200533	0.0386775	6	chr12:29343242:C:-
chr17:41821810:C:+	FKBP10	ENST00000321562.8	chr17	41821809	41821810	+	cds	protein_coding	0.323137	0.231292	0.2052	0.200003	0.0722176	0.00900896	0.0040166	0.0317496	0.182648	0.341342	0.219342	0.0402606	0.0994146	6	chr17:41821810:C:+
chr20:62945124:C:+	GID8	ENST00000266069.4	chr20	62945123	62945124	+	3utr	protein_coding	0.488236	0.344199	0.236942	0.206522	0.0530728	0.0468831	0.0158201	0.190308	0.0763826	0.33892	0.101097	0.037377	0.14014	6	chr20:62945124:C:+
chr5:135343361:C:-	H2AFY	ENST00000511689.5	chr5	135343360	135343361	-	cds	protein_coding	0.344359	0.252698	0.205678	0.169279	0.0677498	0.00998493	0.00435437	0.0343588	0.13605	0.336722	0.23741	0.0377821	0.135588	6	chr5:135343361:C:-
chr1:43453698:C:-	HYI	ENST00000583037.5	chr1	43453697	43453698	-	cds	protein_coding	0.255051	0.149306	0.332337	0.35002	0.104854	0.0347087	0.0172219	0.112931	0.194557	0.244972	0.118826	0.0908098	0.0811198	6	chr1:43453698:C:-
chr19:18568621:C:+	KXD1	ENST00000602094.5	chr19	18568620	18568621	+	cds	protein_coding	0.314862	0.222425	0.191131	0.238786	0.0793129	0.0105119	0.00474284	0.0378826	0.211197	0.334201	0.183789	0.0468506	0.0915114	6	chr19:18568621:C:+
chr11:68348135:C:+	LRP5	ENST00000294304.11	chr11	68348134	68348135	+	cds	protein_coding	0.551407	0.272339	0.253855	0.255804	0.0570125	0.0656337	0.021798	0.226102	0.077099	0.262373	0.0978033	0.0409974	0.151182	6	chr11:68348135:C:+
chr6:113859942:C:+	MARCKS	ENST00000612661.1	chr6	113859941	113859942	+	cds	protein_coding	0.345307	0.301812	0.305855	0.310647	0.0340385	0.0229253	0.00871709	0.172714	0.0666004	0.573231	0.053471	0.0262682	0.0420349	6	chr6:113859942:C:+
chr6:113859943:C:+	MARCKS	ENST00000612661.1	chr6	113859942	113859943	+	cds	protein_coding	0.342361	0.278361	0.289679	0.310731	0.0340444	0.0184871	0.00728574	0.11841	0.0689842	0.630954	0.05431	0.0257583	0.0417664	6	chr6:113859943:C:+
chr6:113859945:C:+	MARCKS	ENST00000612661.1	chr6	113859944	113859945	+	cds	protein_coding	0.313943	0.278793	0.286032	0.303445	0.0389517	0.0171673	0.00706781	0.096266	0.0856716	0.621852	0.0609779	0.0297263	0.042319	6	chr6:113859945:C:+
chr6:150936916:C:+	MTHFD1L	ENST00000367321.7	chr6	150936915	150936916	+	cds	protein_coding	0.352272	0.258426	0.194809	0.164096	0.0690448	0.0104608	0.00455072	0.0352891	0.128386	0.300087	0.251795	0.0383332	0.162054	6	chr6:150936916:C:+
chr11:71480832:C:+	NADSYN1	ENST00000319023.6	chr11	71480831	71480832	+	cds	protein_coding	0.356349	0.369602	0.315646	0.273286	0.0357422	0.0323811	0.0114193	0.271083	0.0649285	0.451792	0.0575686	0.0278469	0.0472388	6	chr11:71480832:C:+
chr16:47143619:C:-	NETO2	ENST00000562435.5	chr16	47143618	47143619	-	5utr	protein_coding	0.383965	0.255087	0.196472	0.19355	0.0562448	0.0123872	0.00518156	0.0452432	0.0984197	0.425765	0.161874	0.0331877	0.161696	6	chr16:47143619:C:-
chr14:105348578:C:+	PACS2	ENST00000447393.5	chr14	105348577	105348578	+	cds	protein_coding	0.441778	0.311105	0.152246	0.242966	0.0631532	0.0297598	0.0115707	0.111875	0.0942427	0.340416	0.130271	0.0423352	0.176376	6	chr14:105348578:C:+
chr5:6714484:C:+	PAPD7	ENST00000230859.7	chr5	6714483	6714484	+	cds	protein_coding	0.306397	0.241857	0.219527	0.192576	0.071778	0.00879456	0.00393958	0.0311495	0.207027	0.352531	0.202749	0.0411578	0.080874	6	chr5:6714484:C:+
chr2:28783915:C:+	PPP1CB	ENST00000395366.2	chr2	28783914	28783915	+	cds	protein_coding	0.34363	0.287299	0.270458	0.235821	0.00272038	0.000969838	0.000388397	0.00488411	0.00586139	0.97414	0.00534236	0.00188135	0.0038122	6	chr2:28783915:C:+
chr6:42989628:C:+	PPP2R5D	ENST00000485511.5	chr6	42989627	42989628	+	cds	protein_coding	0.285839	0.278897	0.302646	0.180276	0.0687761	0.0158009	0.00693424	0.0590755	0.162257	0.447834	0.123914	0.0486197	0.066789	6	chr6:42989628:C:+
chr11:66276687:C:+	RAB1B	ENST00000311481.10	chr11	66276686	66276687	+	3utr	protein_coding	0.268056	0.333536	0.269435	0.245385	0.0580025	0.0188613	0.00812424	0.0835682	0.14049	0.498987	0.093454	0.0447663	0.0537465	6	chr11:66276687:C:+
chr1:17407246:C:-	RCC2	ENST00000375436.8	chr1	17407245	17407246	-	3utr	protein_coding	0.367404	0.240258	0.260855	0.236684	0.0233821	0.00717813	0.00292754	0.0321969	0.0470542	0.784606	0.0483306	0.0153615	0.0389625	6	chr1:17407246:C:-
chr11:32091254:C:+	RCN1	ENST00000054950.3	chr11	32091253	32091254	+	cds	protein_coding	0.43659	0.294431	0.241057	0.258752	0.036822	0.0236429	0.00846451	0.131104	0.0605809	0.561132	0.0711335	0.0255536	0.0815665	6	chr11:32091254:C:+
chr15:69455489:C:+	RPLP1	ENST00000260379.10	chr15	69455488	69455489	+	cds	protein_coding	0.174556	0.263881	0.398967	0.349206	0.0969104	0.0488809	0.0251325	0.152853	0.177533	0.229031	0.1063	0.0933726	0.0699871	6	chr15:69455489:C:+
chr16:1964562:C:-	RPS2	ENST00000529806.5	chr16	1964561	1964562	-	cds	protein_coding	0.328614	0.32576	0.296391	0.259853	0.0266997	0.0139572	0.00542773	0.0847682	0.0551869	0.715994	0.0452222	0.0200838	0.0326606	6	chr16:1964562:C:-
chr14:49586019:C:-	RPS29	ENST00000396020.7	chr14	49586018	49586019	-	cds	protein_coding	0.327499	0.26903	0.163207	0.209321	0.0766916	0.0111155	0.00492101	0.0389939	0.168419	0.312283	0.224658	0.0444952	0.118423	6	chr14:49586019:C:-
chr3:39408706:C:+	RPSA	ENST00000301821.10	chr3	39408705	39408706	+	cds	protein_coding	0.298978	0.319128	0.303718	0.22045	0.0438813	0.0163607	0.00677285	0.0757063	0.0969825	0.605203	0.0750454	0.0327722	0.0472757	6	chr3:39408706:C:+
chr3:150546246:C:-	SERP1	ENST00000479209.1	chr3	150546245	150546246	-	5utr	protein_coding	0.451598	0.316252	0.199793	0.209573	0.0540082	0.0289192	0.0107364	0.115259	0.0811192	0.398069	0.1151	0.0361313	0.160657	6	chr3:150546246:C:-
chrX:48461083:C:-	SLC38A5	ENST00000595796.5	chrX	48461082	48461083	-	cds	protein_coding	0.330128	0.279114	0.311812	0.232326	0.0277678	0.0108303	0.00438602	0.0533104	0.0589642	0.74162	0.0489607	0.0200571	0.0341036	6	chrX:48461083:C:-
chr5:177595649:C:+	TMED9	ENST00000332598.6	chr5	177595648	177595649	+	3utr	protein_coding	0.384722	0.257858	0.217021	0.209895	0.0400856	0.010688	0.00436685	0.0429123	0.0736022	0.606039	0.10152	0.0247227	0.0960631	6	chr5:177595649:C:+
chr16:2175896:C:+	TRAF7	ENST00000326181.10	chr16	2175895	2175896	+	cds	protein_coding	0.367631	0.302037	0.208622	0.154894	0.0629096	0.0148508	0.00618995	0.0521875	0.108502	0.392362	0.177263	0.0384836	0.147252	6	chr16:2175896:C:+
chr15:74458714:C:-	UBL7	ENST00000567435.5	chr15	74458713	74458714	-	cds	protein_coding	0.464286	0.365383	0.322753	0.150758	0.0581881	0.0579133	0.0196253	0.203756	0.083583	0.311287	0.103216	0.0425985	0.119833	6	chr15:74458714:C:-
chr15:78292624:C:-	WDR61	ENST00000267973.6	chr15	78292623	78292624	-	cds	protein_coding	0.37265	0.243651	0.203499	0.169827	0.0646149	0.0113347	0.00485978	0.0387228	0.112242	0.329201	0.21378	0.0363978	0.188848	6	chr15:78292624:C:-
chr20:62303047:C:+	ADRM1	ENST00000491935.5	chr20	62303046	62303047	+	5utr	protein_coding	0.258889	0.179142	0.107038	0.070977	0.267485	0.00373955	0.00193519	0.00885871	0.0987416	0.0279576	0.440929	0.0722547	0.0780989	7	chr20:62303047:C:+
chr11:94799427:C:+	AMOTL1	ENST00000433060.2	chr11	94799426	94799427	+	cds	protein_coding	0.329776	0.263736	0.0700397	0.0306307	0.134685	0.0115179	0.00575034	0.0259858	0.106684	0.0709478	0.298705	0.0738403	0.271885	7	chr11:94799427:C:+
chr16:88810479:C:-	APRT	ENST00000378364.7	chr16	88810478	88810479	-	cds	protein_coding	0.271948	0.159285	0.113575	0.108893	0.214011	0.00270368	0.0013833	0.00666613	0.0899478	0.0226857	0.549097	0.0492712	0.0642336	7	chr16:88810479:C:-
chr16:29901666:C:+	ASPHD1	ENST00000308748.9	chr16	29901665	29901666	+	cds	protein_coding	0.261905	0.188752	0.0889187	0.104627	0.227192	0.0035031	0.00179894	0.00854547	0.105577	0.0279357	0.488474	0.0635698	0.0734038	7	chr16:29901666:C:+
chr19:41432260:C:-	ATP5SL	ENST00000221943.13	chr19	41432259	41432260	-	cds	protein_coding	0.267857	0.191241	0.127927	0.127509	0.0666349	0.001181	0.000591412	0.00309138	0.0592347	0.0120221	0.814654	0.0185549	0.024036	7	chr19:41432260:C:-
chr1:37808098:C:+	C1orf122	ENST00000373043.1	chr1	37808097	37808098	+	5utr	protein_coding	0.290765	0.197904	0.116636	0.0815163	0.101821	0.00282521	0.00141593	0.00696927	0.0660504	0.0241234	0.678021	0.0346745	0.0840995	7	chr1:37808098:C:+
chr5:10250404:C:+	CCT5	ENST00000280326.8	chr5	10250403	10250404	+	cds	protein_coding	0.339438	0.254816	0.158565	0.0754657	0.0894211	0.00825513	0.00386384	0.0217448	0.102207	0.0852868	0.399928	0.0449978	0.244296	7	chr5:10250404:C:+
chr8:67058178:C:-	COPS5	ENST00000517736.5	chr8	67058177	67058178	-	cds	protein_coding	0.310916	0.214781	0.132463	0.102831	0.0498401	0.00220225	0.00106776	0.00577631	0.0495891	0.023036	0.771551	0.0195641	0.0773734	7	chr8:67058178:C:-
chr9:128325789:C:+	COQ4	ENST00000300452.7	chr9	128325788	128325789	+	cds	protein_coding	0.280452	0.140238	0.11443	0.121646	0.240665	0.00356616	0.00182617	0.00880198	0.109376	0.0296988	0.457574	0.0607723	0.0877195	7	chr9:128325789:C:+
chr2:36441334:C:+	CRIM1	ENST00000280527.6	chr2	36441333	36441334	+	cds	protein_coding	0.288633	0.224227	0.0644026	0.0411132	0.185406	0.0082057	0.0042222	0.0185452	0.111309	0.0521081	0.349097	0.0876306	0.183476	7	chr2:36441334:C:+
chr17:12994801:C:-	ELAC2	ENST00000338034.8	chr17	12994800	12994801	-	cds	protein_coding	0.232872	0.219328	0.182249	0.101953	0.170492	0.00428871	0.0021523	0.0113301	0.273019	0.044951	0.374057	0.0694862	0.0502239	7	chr17:12994801:C:-
chr16:2771484:C:-	ELOB	ENST00000409477.1	chr16	2771483	2771484	-	3utr	protein_coding	0.302469	0.109318	0.0522619	0.0849928	0.250981	0.00761716	0.00403439	0.0168457	0.106367	0.0450985	0.266225	0.103758	0.199072	7	chr16:2771484:C:-
chr1:231262771:C:+	GNPAT	ENST00000366647.8	chr1	231262770	231262771	+	cds	protein_coding	0.277015	0.183098	0.119897	0.117562	0.0724783	0.00131551	0.000661019	0.00336453	0.049376	0.0124529	0.808501	0.0199153	0.0319358	7	chr1:231262771:C:+
chr17:41620747:C:-	KRT17	ENST00000311208.12	chr17	41620746	41620747	-	cds	protein_coding	0.35861	0.247261	0.202588	0.116417	0.0779896	0.010393	0.0046226	0.031129	0.116916	0.173862	0.310781	0.041733	0.232574	7	chr17:41620747:C:-
chr7:1936741:C:-	MAD1L1	ENST00000406869.5	chr7	1936740	1936741	-	cds	protein_coding	0.287982	0.215713	0.204612	0.128592	0.0946144	0.0052518	0.0024936	0.0153013	0.20166	0.0835222	0.475246	0.0430871	0.0788232	7	chr7:1936741:C:-
chr11:119308934:C:-	MCAM	ENST00000264036.5	chr11	119308933	119308934	-	3utr	protein_coding	0.349518	0.15055	0.217002	0.206018	0.104154	0.012621	0.00581903	0.039416	0.177428	0.208685	0.229199	0.0577606	0.164917	7	chr11:119308934:C:-
chrX:10567052:C:-	MID1	ENST00000317552.8	chrX	10567051	10567052	-	cds	protein_coding	0.197386	0.270427	0.0863045	0.0784156	0.239472	0.00848415	0.00445979	0.0199869	0.189037	0.057071	0.253308	0.147642	0.0805404	7	chrX:10567052:C:-
chr7:24650533:C:+	MPP6	ENST00000222644.9	chr7	24650532	24650533	+	cds	protein_coding	0.275978	0.180974	0.144896	0.102206	0.0584459	0.00110427	0.000553173	0.00282625	0.0421063	0.0107211	0.842252	0.0163838	0.0256072	7	chr7:24650533:C:+
chr11:71484417:C:+	NADSYN1	ENST00000319023.6	chr11	71484416	71484417	+	cds	protein_coding	0.331825	0.175612	0.129276	0.0511741	0.118418	0.00574548	0.00286262	0.0135765	0.0796554	0.0432591	0.396719	0.0495233	0.29024	7	chr11:71484417:C:+
chr20:58989960:C:+	NELFCD	ENST00000602795.5	chr20	58989959	58989960	+	cds	protein_coding	0.303641	0.238181	0.130016	0.10835	0.0703115	0.00356575	0.00171783	0.00953044	0.0813035	0.0390474	0.670265	0.0298983	0.09436	7	chr20:58989960:C:+
chr20:58713976:C:+	NPEPL1	ENST00000530122.1	chr20	58713975	58713976	+	3utr	nonsense_mediated_decay	0.282166	0.137277	0.164724	0.132937	0.189552	0.00406014	0.00204172	0.0105526	0.159631	0.040393	0.453716	0.0583561	0.0816974	7	chr20:58713976:C:+
chr4:1979040:C:+	NSD2	ENST00000382895.7	chr4	1979039	1979040	+	3utr	protein_coding	0.319114	0.225924	0.140483	0.139254	0.0624002	0.00378134	0.00178438	0.0107294	0.0897457	0.0515063	0.641785	0.0271514	0.111116	7	chr4:1979040:C:+
chr19:29615305:C:+	POP4	ENST00000585603.5	chr19	29615304	29615305	+	cds	protein_coding	0.275274	0.183537	0.152342	0.116021	0.0379394	0.000777402	0.000386611	0.0020447	0.0362568	0.0082635	0.886562	0.0110766	0.0166934	7	chr19:29615305:C:+
chr19:55112668:C:-	PPP1R12C	ENST00000263433.7	chr19	55112667	55112668	-	cds	protein_coding	0.28	0.137876	0.111741	0.140636	0.245021	0.00403382	0.00206269	0.0101058	0.131943	0.0345549	0.414332	0.0669831	0.0909639	7	chr19:55112668:C:-
chr22:50343477:C:+	PPP6R2	ENST00000612753.4	chr22	50343476	50343477	+	5utr	protein_coding	0.290351	0.217021	0.166153	0.173769	0.0874359	0.00477607	0.00226278	0.0144943	0.240124	0.0844822	0.453558	0.0393414	0.073526	7	chr22:50343477:C:+
chr17:39980912:C:+	PSMD3	ENST00000264639.8	chr17	39980911	39980912	+	5utr	protein_coding	0.337896	0.250796	0.189733	0.156447	0.0752663	0.00900796	0.00400882	0.0291959	0.144015	0.221616	0.323063	0.039866	0.153961	7	chr17:39980912:C:+
chr11:75404677:C:+	RPS3	ENST00000531188.5	chr11	75404676	75404677	+	cds	protein_coding	0.291434	0.26165	0.162419	0.127588	0.0895994	0.00603967	0.0028445	0.0174891	0.163911	0.0880435	0.493966	0.0435429	0.0945646	7	chr11:75404677:C:+
chr17:82237888:C:+	SLC16A3	ENST00000581287.5	chr17	82237887	82237888	+	cds	protein_coding	0.244896	0.168113	0.151537	0.125196	0.259792	0.00237371	0.00121019	0.00613204	0.184973	0.0230735	0.431859	0.0537233	0.0368629	7	chr17:82237888:C:+
chr3:47670681:C:-	SMARCC1	ENST00000254480.9	chr3	47670680	47670681	-	cds	protein_coding	0.286275	0.163745	0.0831077	0.0874535	0.2194	0.00451279	0.00232495	0.0106401	0.0944302	0.0328304	0.437663	0.0683842	0.129814	7	chr3:47670681:C:-
chr6:158028789:C:+	SYNJ2	ENST00000355585.8	chr6	158028788	158028789	+	cds	protein_coding	0.261738	0.202398	0.171733	0.0832793	0.135903	0.00341864	0.0017082	0.0087746	0.127897	0.0336312	0.582617	0.0480221	0.0580285	7	chr6:158028789:C:+
chr11:764334:C:+	TALDO1	ENST00000319006.7	chr11	764333	764334	+	cds	protein_coding	0.345157	0.238191	0.183077	0.101065	0.0794253	0.00773912	0.00355169	0.021782	0.106465	0.104161	0.407782	0.0394739	0.22962	7	chr11:764334:C:+
chr12:113268808:C:+	TPCN1	ENST00000550785.5	chr12	113268807	113268808	+	cds	protein_coding	0.297222	0.143313	0.0630952	0.139673	0.22262	0.00624194	0.00321618	0.0149959	0.122917	0.0456234	0.340035	0.0826612	0.16169	7	chr12:113268808:C:+
chr2:235494372:C:+	AGAP1	ENST00000304032.12	chr2	235494371	235494372	+	5utr	protein_coding	0.107085	0.17056	0.198983	0.16358	0.194149	0.00596625	0.00329732	0.0145599	0.29931	0.040368	0.0877791	0.323151	0.03142	8	chr2:235494372:C:+
chr10:70114168:C:-	AIFM2	ENST00000613322.4	chr10	70114167	70114168	-	3utr	protein_coding	0.0357143	0.0949953	0.126252	0.102233	0.1518	0.00525487	0.00313261	0.010888	0.0847465	0.0238027	0.0559533	0.637386	0.0270363	8	chr10:70114168:C:-
chr10:70114169:C:-	AIFM2	ENST00000613322.4	chr10	70114168	70114169	-	3utr	protein_coding	0.037037	0.0724428	0.121346	0.101499	0.167681	0.0060806	0.00364513	0.0124533	0.0908137	0.0268235	0.0626787	0.598335	0.031489	8	chr10:70114169:C:-
chr14:102507560:C:-	ANKRD9	ENST00000286918.8	chr14	102507559	102507560	-	cds	protein_coding	0.125656	0.133513	0.123008	0.113962	0.0752556	0.000548744	0.000307789	0.00124089	0.0193833	0.00326024	0.0117499	0.884172	0.00408109	8	chr14:102507560:C:-
chr17:35626631:C:+	AP2B1	ENST00000621914.4	chr17	35626630	35626631	+	cds	protein_coding	0.0869565	0.128478	0.0839891	0.103024	0.112319	0.00200625	0.00116093	0.00429328	0.0426637	0.0101073	0.0304019	0.784048	0.0129999	8	chr17:35626631:C:+
chr10:5639467:C:-	ASB13	ENST00000357700.10	chr10	5639466	5639467	-	3utr	protein_coding	0.121212	0.145639	0.134924	0.123037	0.115486	0.00103814	0.000579891	0.00238627	0.0426427	0.00638432	0.0217479	0.802425	0.00730926	8	chr10:5639467:C:-
chr1:235504214:C:-	B3GALNT2	ENST00000366600.7	chr1	235504213	235504214	-	cds	protein_coding	0.135065	0.13388	0.137209	0.155018	0.243176	0.00228344	0.00126578	0.00539333	0.117522	0.014903	0.0487371	0.550509	0.016211	8	chr1:235504214:C:-
chr9:93955265:C:-	BARX1	ENST00000253968.10	chr9	93955264	93955265	-	5utr	protein_coding	0.0948404	0.115602	0.090376	0.103179	0.0953918	0.00150198	0.000867433	0.00322107	0.0328168	0.00765018	0.023587	0.824918	0.0100455	8	chr9:93955265:C:-
chr16:30893993:C:-	BCL7C	ENST00000380317.8	chr16	30893992	30893993	-	5utr	protein_coding	0.0832209	0.109581	0.107272	0.0971298	0.0891092	0.00164706	0.000956488	0.00351042	0.0344072	0.00823677	0.023941	0.827786	0.0104058	8	chr16:30893993:C:-
chr3:48435090:C:-	CCDC51	ENST00000395694.6	chr3	48435089	48435090	-	cds	protein_coding	0.117989	0.23609	0.14541	0.11277	0.235856	0.00643007	0.00351129	0.0152882	0.246445	0.0422564	0.122055	0.288673	0.0394849	8	chr3:48435090:C:-
chr3:133573922:C:+	CDV3	ENST00000264993.7	chr3	133573921	133573922	+	5utr	protein_coding	0.129301	0.159818	0.0977805	0.0988096	0.262162	0.00211693	0.00118376	0.00474455	0.0664502	0.0123648	0.0485431	0.585846	0.0165884	8	chr3:133573922:C:+
chr17:41973629:C:+	CNP	ENST00000393892.7	chr17	41973628	41973629	+	cds	protein_coding	0.122188	0.156252	0.12629	0.0966901	0.190756	0.00167878	0.000938478	0.00379012	0.0578155	0.00999359	0.0367598	0.685897	0.0123711	8	chr17:41973629:C:+
chr19:35658707:C:+	COX6B1	ENST00000246554.7	chr19	35658706	35658707	+	3utr	protein_coding	0.0526316	0.144059	0.11986	0.186825	0.167426	0.00632824	0.00368974	0.0141071	0.142201	0.0324847	0.0685008	0.534896	0.0303671	8	chr19:35658707:C:+
chr1:21217834:C:-	ECE1	ENST00000415912.6	chr1	21217833	21217834	-	3utr	protein_coding	0.155271	0.113347	0.142895	0.143432	0.389221	0.00239585	0.00132125	0.00563156	0.114772	0.0158106	0.0583077	0.3934	0.0191391	8	chr1:21217834:C:-
chr17:45243294:C:+	FMNL1	ENST00000331495.7	chr17	45243293	45243294	+	cds	protein_coding	0.0515873	0.0726443	0.0988711	0.144704	0.165303	0.00560216	0.00333858	0.0117133	0.0917287	0.0255791	0.0596788	0.607461	0.0295949	8	chr17:45243294:C:+
chr12:6538326:C:+	GAPDH	ENST00000229239.9	chr12	6538325	6538326	+	3utr	protein_coding	0.0311021	0.0592063	0.118703	0.206935	0.191742	0.0105272	0.00636283	0.0221349	0.148238	0.046133	0.0873768	0.441329	0.0461553	8	chr12:6538326:C:+
chr8:144085349:C:+	GPAA1	ENST00000355091.8	chr8	144085348	144085349	+	cds	protein_coding	0.0948133	0.0960117	0.10876	0.0894377	0.125766	0.00211344	0.00122506	0.00448698	0.0431217	0.010571	0.031973	0.766681	0.0140614	8	chr8:144085349:C:+
chr11:119094491:C:-	H2AFX	ENST00000530167.1	chr11	119094490	119094491	-	3utr	protein_coding	0.0969733	0.137128	0.160921	0.125397	0.130484	0.00227481	0.00128779	0.00516996	0.076807	0.0132674	0.0366549	0.720347	0.013707	8	chr11:119094491:C:-
chr11:119094500:C:-	H2AFX	ENST00000530167.1	chr11	119094499	119094500	-	3utr	protein_coding	0.128431	0.160511	0.150784	0.145688	0.238671	0.00275525	0.00151753	0.00659225	0.169328	0.0186466	0.0594728	0.484387	0.0186297	8	chr11:119094500:C:-
chr11:119094501:C:-	H2AFX	ENST00000530167.1	chr11	119094500	119094501	-	3utr	protein_coding	0.127577	0.131896	0.155241	0.150572	0.217712	0.00258949	0.00143911	0.00610833	0.128959	0.0167852	0.0509174	0.558139	0.017351	8	chr11:119094501:C:-
chr5:176389544:C:+	HIGD2A	ENST00000274787.2	chr5	176389543	176389544	+	3utr	protein_coding	0.119103	0.136574	0.108323	0.146887	0.128072	0.00140186	0.000788799	0.00320469	0.0508891	0.00832431	0.0267758	0.77084	0.00970301	8	chr5:176389544:C:+
chr6:27890719:C:-	HIST1H3J	ENST00000359303.3	chr6	27890718	27890719	-	cds	protein_coding	0.0638889	0.0943344	0.111181	0.137864	0.124722	0.00333492	0.00195984	0.00712695	0.0656438	0.0162263	0.0402372	0.722249	0.0184999	8	chr6:27890719:C:-
chr2:216633760:C:+	IGFBP2	ENST00000233809.8	chr2	216633759	216633760	+	cds	protein_coding	0.143095	0.0918097	0.0970829	0.113194	0.298754	0.00239753	0.0013569	0.0052671	0.0613962	0.0132709	0.0488615	0.549017	0.0196789	8	chr2:216633760:C:+
chr4:57033261:C:-	IGFBP7	ENST00000295666.6	chr4	57033260	57033261	-	cds	protein_coding	0.137225	0.167824	0.13643	0.116856	0.315157	0.00223785	0.00122975	0.00525326	0.115557	0.0148067	0.0578325	0.47091	0.0170155	8	chr4:57033261:C:-
chr12:43787821:C:+	IRAK4	ENST00000613694.4	chr12	43787820	43787821	+	3utr	protein_coding	0.0611111	0.11933	0.174025	0.133822	0.155541	0.00486778	0.00282598	0.0107301	0.112956	0.0253752	0.0573137	0.605677	0.0247136	8	chr12:43787821:C:+
chr12:43787822:C:+	IRAK4	ENST00000613694.4	chr12	43787821	43787822	+	3utr	protein_coding	0.025641	0.125302	0.177414	0.134229	0.168725	0.00757614	0.00448415	0.0162747	0.135999	0.0361618	0.0728707	0.524076	0.033833	8	chr12:43787822:C:+
chr12:43787827:C:+	IRAK4	ENST00000613694.4	chr12	43787826	43787827	+	3utr	protein_coding	0.0555556	0.0949553	0.133985	0.122534	0.1298	0.00375198	0.00220941	0.00798122	0.0718236	0.0181072	0.0437277	0.702486	0.0201124	8	chr12:43787827:C:+
chr22:45196845:C:-	KIAA0930	ENST00000336156.9	chr22	45196844	45196845	-	3utr	protein_coding	0.144737	0.157686	0.087036	0.138082	0.352699	0.00260347	0.00144137	0.00601753	0.101809	0.0162426	0.0644996	0.433613	0.0210747	8	chr22:45196845:C:-
chr5:177331690:C:-	LMAN2	ENST00000303127.11	chr5	177331689	177331690	-	3utr	protein_coding	0.108786	0.134198	0.101056	0.0937955	0.0993559	0.00114495	0.00065223	0.0024975	0.0291178	0.00617482	0.0210356	0.831841	0.00817993	8	chr5:177331690:C:-
chr14:22834290:C:+	MRPL52	ENST00000355151.9	chr14	22834289	22834290	+	cds	protein_coding	0.0166667	0.138623	0.0998424	0.117157	0.160606	0.00655795	0.00392011	0.0136223	0.102758	0.0292834	0.0656686	0.586018	0.0315659	8	chr14:22834290:C:+
chr17:76710743:C:-	MXRA7	ENST00000355797.7	chr17	76710742	76710743	-	cds	protein_coding	0.145615	0.143405	0.113647	0.121868	0.358771	0.0014507	0.000802526	0.00334778	0.0620946	0.00918504	0.038327	0.514045	0.011976	8	chr17:76710743:C:-
chr14:24216985:C:-	NEDD8	ENST00000250495.9	chr14	24216984	24216985	-	3utr	protein_coding	0.120139	0.13308	0.131924	0.122579	0.0602207	0.000538812	0.000302515	0.00122619	0.0199848	0.00322549	0.0108616	0.899834	0.00380589	8	chr14:24216985:C:-
chr9:137272216:C:+	NELFB	ENST00000343053.4	chr9	137272215	137272216	+	cds	protein_coding	0.0972222	0.138697	0.110022	0.16528	0.142139	0.00269758	0.00153537	0.00613854	0.0853785	0.0153392	0.0414052	0.68911	0.0162563	8	chr9:137272216:C:+
chr15:90271227:C:+	NGRN	ENST00000379095.4	chr15	90271226	90271227	+	cds	protein_coding	0.0862915	0.145741	0.128401	0.100312	0.0847956	0.00146035	0.000835577	0.00320786	0.0382476	0.00787309	0.0231605	0.831354	0.00906539	8	chr15:90271227:C:+
chr20:62813612:C:+	OGFR	ENST00000370461.5	chr20	62813611	62813612	+	cds	protein_coding	0.141109	0.0964127	0.142037	0.116068	0.281246	0.00223998	0.0012566	0.00504863	0.0719505	0.0132741	0.046643	0.561037	0.0173049	8	chr20:62813612:C:+
chr8:100721470:C:-	PABPC1	ENST00000318607.9	chr8	100721469	100721470	-	cds	protein_coding	0.114783	0.105002	0.11796	0.0920426	0.121984	0.00137319	0.000784215	0.0029808	0.0335496	0.00735132	0.0245875	0.79746	0.00992925	8	chr8:100721470:C:-
chr17:45111823:C:-	PLCD3	ENST00000619929.4	chr17	45111822	45111823	-	3utr	protein_coding	0.0479025	0.101281	0.106267	0.0905191	0.146413	0.0043655	0.00258955	0.00902775	0.071738	0.0199346	0.0505045	0.671298	0.0241287	8	chr17:45111823:C:-
chr2:27409491:C:-	PPM1G	ENST00000344034.4	chr2	27409490	27409491	-	5utr	protein_coding	0.0851793	0.0988223	0.121349	0.133031	0.0890127	0.00175898	0.00101917	0.00383143	0.0412146	0.00911221	0.0245554	0.818915	0.0105802	8	chr2:27409491:C:-
chr18:22933407:C:+	RBBP8	ENST00000327155.9	chr18	22933406	22933407	+	5utr	protein_coding	0.111111	0.159266	0.12284	0.11894	0.115535	0.00131609	0.000738648	0.00299578	0.0478806	0.00783063	0.0258613	0.788893	0.00894941	8	chr18:22933407:C:+
chr12:120199189:C:-	RPLP0	ENST00000551150.5	chr12	120199188	120199189	-	cds	protein_coding	0.124248	0.117871	0.0819541	0.0694673	0.263622	0.00314691	0.00179783	0.006694	0.0649651	0.0161833	0.0590936	0.559629	0.0248677	8	chr12:120199189:C:-
chr16:1964563:C:-	RPS2	ENST00000529806.5	chr16	1964562	1964563	-	cds	protein_coding	0.1355	0.139342	0.0923718	0.0989769	0.272661	0.00180031	0.00101023	0.00399855	0.0526398	0.0103131	0.0413919	0.601444	0.014741	8	chr16:1964563:C:-
chr22:31105080:C:-	SELENOM	ENST00000402395.5	chr22	31105079	31105080	-	cds	protein_coding	0.119393	0.127115	0.0984914	0.125231	0.0818714	0.000785325	0.000444586	0.00175205	0.0235837	0.00444099	0.0151468	0.866271	0.00570427	8	chr22:31105080:C:-
chr9:128694723:C:+	SET	ENST00000322030.12	chr9	128694722	128694723	+	3utr	protein_coding	0.0888889	0.16564	0.11521	0.201919	0.193968	0.00624608	0.0035438	0.0146204	0.197498	0.036352	0.0807239	0.434373	0.0326742	8	chr9:128694723:C:+
chr12:111418609:C:+	SH2B3	ENST00000341259.6	chr12	111418608	111418609	+	cds	protein_coding	0.138467	0.151613	0.0660569	0.102941	0.333438	0.00312642	0.00175539	0.00690317	0.0815442	0.0175086	0.0699687	0.459763	0.0259923	8	chr12:111418609:C:+
chr1:9539543:C:+	SLC25A33	ENST00000302692.6	chr1	9539542	9539543	+	5utr	protein_coding	0.140269	0.0846271	0.10947	0.0803394	0.311927	0.00311389	0.00177122	0.00669399	0.068349	0.0165293	0.0605066	0.505538	0.025571	8	chr1:9539543:C:+
chrX:48458817:C:-	SLC38A5	ENST00000595796.5	chrX	48458816	48458817	-	3utr	protein_coding	0.0929791	0.101511	0.123957	0.0950892	0.0964409	0.00160081	0.000924824	0.00343728	0.0354226	0.00821154	0.0243623	0.819218	0.0103816	8	chrX:48458817:C:-
chr8:124372193:C:-	TMEM65	ENST00000297632.7	chr8	124372192	124372193	-	5utr	protein_coding	0.102525	0.12648	0.109684	0.087713	0.0929371	0.00121797	0.000697088	0.00263637	0.0292076	0.00643822	0.0210627	0.837366	0.00843744	8	chr8:124372193:C:-
chr9:128390086:C:+	URM1	ENST00000372850.5	chr9	128390085	128390086	+	3utr	protein_coding	0.145446	0.122125	0.106105	0.118122	0.315327	0.00143713	0.000802253	0.00324975	0.0493018	0.00861556	0.0347344	0.574533	0.0119988	8	chr9:128390086:C:+
chr7:75073532:C:-	WBSCR16	ENST00000614461.4	chr7	75073531	75073532	-	cds	protein_coding	0.135698	0.164236	0.148839	0.133376	0.283805	0.00253851	0.00139192	0.00606178	0.159504	0.0173839	0.0615952	0.449456	0.0182637	8	chr7:75073532:C:-
chr10:1271025:C:-	ADARB2	ENST00000381312.5	chr10	1271024	1271025	-	cds	protein_coding	0.386957	0.177943	0.111874	0.0382478	0.0665564	0.00605573	0.00297715	0.0136989	0.0506034	0.0387612	0.165601	0.0336892	0.622057	9	chr10:1271025:C:-
chr6:143136910:C:+	AIG1	ENST00000629020.2	chr6	143136909	143136910	+	cds	protein_coding	0.397727	0.210005	0.157953	0.104597	0.0397581	0.00504462	0.00230107	0.0134401	0.0440979	0.0517817	0.147177	0.0204609	0.675939	9	chr6:143136910:C:+
chr4:147906687:C:+	ARHGAP10	ENST00000336498.7	chr4	147906686	147906687	+	cds	protein_coding	0.386823	0.156137	0.0859195	0.028196	0.0915104	0.00789445	0.00397999	0.017105	0.0627212	0.0446737	0.181769	0.0473919	0.542955	9	chr4:147906687:C:+
chr12:55727232:C:-	CD63	ENST00000549117.5	chr12	55727231	55727232	-	cds	protein_coding	0.388842	0.154205	0.095539	0.0718852	0.0504003	0.00417781	0.0020629	0.00959081	0.0374438	0.0274581	0.122898	0.0246334	0.721335	9	chr12:55727232:C:-
chr5:149551001:C:-	CSNK1A1	ENST00000261798.9	chr5	149551000	149551001	-	5utr	protein_coding	0.390206	0.234055	0.187683	0.149602	0.0656484	0.0109672	0.00476013	0.0342605	0.0966227	0.198537	0.231	0.0359545	0.322249	9	chr5:149551001:C:-
chr18:49286597:C:-	DYM	ENST00000269445.10	chr18	49286596	49286597	-	cds	protein_coding	0.489057	0.177593	0.110871	0.115627	0.0437976	0.00997672	0.00457841	0.023087	0.0433125	0.0569571	0.0917924	0.0261643	0.700334	9	chr18:49286597:C:-
chr15:74675061:C:-	EDC3	ENST00000315127.8	chr15	74675060	74675061	-	cds	protein_coding	0.388596	0.270429	0.0562943	0.0622954	0.0940707	0.0128059	0.00616794	0.0292594	0.0852734	0.077135	0.218952	0.0541995	0.422136	9	chr15:74675061:C:-
chr13:98395326:C:+	FARP1	ENST00000596580.2	chr13	98395325	98395326	+	cds	protein_coding	0.493333	0.248677	0.218519	0.14902	0.064639	0.0285459	0.0112823	0.0835077	0.0829929	0.231902	0.13931	0.0415697	0.316251	9	chr13:98395326:C:+
chr4:890580:C:-	GAK	ENST00000314167.8	chr4	890579	890580	-	cds	protein_coding	0.524411	0.12709	0.0783955	0.0675275	0.0797382	0.0188934	0.00924495	0.0376756	0.0695711	0.0767174	0.132689	0.0506431	0.524827	9	chr4:890580:C:-
chr12:120137749:C:-	GCN1	ENST00000300648.6	chr12	120137748	120137749	-	cds	protein_coding	0.399267	0.199932	0.137877	0.153231	0.049023	0.00641414	0.00291175	0.0179542	0.0586676	0.0730513	0.16846	0.025407	0.598111	9	chr12:120137749:C:-
chr1:155765545:C:-	GON4L	ENST00000368331.5	chr1	155765544	155765545	-	cds	protein_coding	0.516624	0.140741	0.0333333	0.00925926	0.0991773	0.0218981	0.0111436	0.0409718	0.0804396	0.0793246	0.152021	0.064903	0.450121	9	chr1:155765545:C:-
chr17:81596163:C:-	NPLOC4	ENST00000374747.9	chr17	81596162	81596163	-	cds	protein_coding	0.410014	0.170852	0.112242	0.0961999	0.00436614	0.00048108	0.000229423	0.00115941	0.00386697	0.00353665	0.0121366	0.0022253	0.971998	9	chr17:81596163:C:-
chr15:101398526:C:-	PCSK6	ENST00000611716.4	chr15	101398525	101398526	-	cds	protein_coding	0.440548	0.231407	0.198565	0.171053	0.0613778	0.0172567	0.00712675	0.0554248	0.0854966	0.250656	0.156888	0.0368523	0.328922	9	chr15:101398526:C:-
chr5:59215794:C:-	PDE4D	ENST00000340635.10	chr5	59215793	59215794	-	cds	protein_coding	0.355556	0.127737	0.112549	0.0679876	0.118019	0.00646057	0.00325986	0.0148294	0.0746624	0.0435384	0.258439	0.0519423	0.428849	9	chr5:59215794:C:-
chr19:4013022:C:+	PIAS4	ENST00000262971.2	chr19	4013021	4013022	+	cds	protein_coding	0.365385	0.10216	0.144051	0.0606489	0.130418	0.00859063	0.00434265	0.0194694	0.0879174	0.055564	0.240404	0.0622601	0.391033	9	chr19:4013022:C:+
chr19:622731:C:-	POLRMT	ENST00000588649.6	chr19	622730	622731	-	cds	protein_coding	0.370833	0.138493	0.10045	0.0971653	0.0781624	0.0051265	0.00254368	0.0121129	0.0565477	0.0366685	0.197324	0.0354671	0.576047	9	chr19:622731:C:-
chr20:422158:C:+	RBCK1	ENST00000356286.9	chr20	422157	422158	+	cds	protein_coding	0.482893	0.166539	0.0560292	0.0746965	0.0630652	0.012029	0.00584757	0.0252622	0.0542503	0.0564324	0.116144	0.0381407	0.628829	9	chr20:422158:C:+
chr1:8497483:C:-	RERE	ENST00000377464.5	chr1	8497482	8497483	-	cds	protein_coding	0.361111	0.18702	0.0601852	0.0673807	0.0991177	0.00696289	0.0034861	0.0158407	0.0689922	0.0444354	0.23666	0.047925	0.47658	9	chr1:8497483:C:-
chr10:103612953:C:-	SH3PXD2A	ENST00000369774.8	chr10	103612952	103612953	-	cds	protein_coding	0.44246	0.215805	0.07314	0.0991226	0.0396146	0.00661051	0.00310342	0.0154109	0.0372743	0.0407778	0.0930007	0.0225875	0.74162	9	chr10:103612953:C:-
chr20:58671252:C:+	STX16	ENST00000371141.8	chr20	58671251	58671252	+	cds	protein_coding	0.522066	0.154664	0.112371	0.100395	0.0635648	0.0168926	0.00786778	0.0362938	0.0608617	0.0786844	0.117745	0.0396846	0.578405	9	chr20:58671252:C:+
chr1:234430277:C:-	TARBP1	ENST00000040877.1	chr1	234430276	234430277	-	cds	protein_coding	0.463964	0.170401	0.220792	0.182554	0.0730724	0.022086	0.00936739	0.0648707	0.0940818	0.212793	0.153322	0.0452029	0.325203	9	chr1:234430277:C:-
chr7:75066792:C:-	WBSCR16	ENST00000614461.4	chr7	75066791	75066792	-	cds	protein_coding	0.452231	0.176405	0.114015	0.105649	0.0173619	0.00291102	0.00135525	0.00692925	0.0166265	0.0192629	0.0411339	0.0097272	0.884692	9	chr7:75066792:C:-
chr17:68427148:C:-	WIPI1	ENST00000262139.9	chr17	68427147	68427148	-	cds	protein_coding	0.394872	0.12054	0.141217	0.130719	0.0768866	0.00729519	0.00352353	0.0180957	0.0697322	0.0578755	0.181368	0.0382992	0.546924	9	chr17:68427148:C:-

## Sheet: F234 Clustering
Table S8C: Clustering of protein-coding candidate sites across three gradient fractions - F234. Sites marked in red were assessed by amplicon bsRNA-seq
Loci	GeneSymbol	Transcript ID	Chrom	Start	End	Strand	Region	TranscriptType	MethMean_F2	MethMean_F3	MethMean_F4	memb_Cluster 1	memb_Cluster 2	memb_Cluster 3	memb_Cluster 4	memb_Cluster 5	memb_Cluster 6	memb_Cluster 7	memb_Cluster 8	memb_Cluster 9	Max_cluster	Loci
chrX:108668414:C:+	COL4A5	ENST00000328300.10	chrX	108668413	108668414	+	cds	protein_coding	0.909173	0.888278	0.862798	0.992629	0.000664113	0.000508633	0.000439416	0.000506677	0.000829058	0.000418711	0.00276061	0.00124337	1	chrX:108668414:C:+
chr12:31590827:C:-	DENND5B	ENST00000389082.9	chr12	31590826	31590827	-	cds	protein_coding	0.909091	0.950366	0.954365	0.945212	0.0052547	0.00409797	0.0035742	0.00410473	0.00642531	0.00343083	0.018642	0.00925783	1	chr12:31590827:C:-
chr1:3884220:C:+	DFFB	ENST00000338895.7	chr1	3884219	3884220	+	3utr	protein_coding	0.808279	0.742532	0.794435	0.578415	0.0304931	0.0222372	0.0187785	0.0221801	0.039976	0.0177408	0.203821	0.0663582	1	chr1:3884220:C:+
chr9:127506470:C:-	FAM129B	ENST00000373312.3	chr9	127506469	127506470	-	3utr	protein_coding	0.918305	0.959299	0.923125	0.958922	0.00392042	0.00305277	0.00265935	0.00305129	0.00480381	0.00254945	0.0140863	0.00695436	1	chr9:127506470:C:-
chr6:34280149:C:-	NUDT3	ENST00000607016.1	chr6	34280148	34280149	-	3utr	protein_coding	0.805162	0.762239	0.746854	0.525593	0.0330255	0.0239176	0.0201095	0.0237665	0.0435994	0.0189665	0.237154	0.0738681	1	chr6:34280149:C:-
chr7:134293043:C:-	SLC35B4	ENST00000378509.8	chr7	134293042	134293043	-	3utr	protein_coding	0.92768	0.909984	0.893078	0.991396	0.000798683	0.00061726	0.000535731	0.000615427	0.000988295	0.000511449	0.00308212	0.00145492	1	chr7:134293043:C:-
chr20:45843543:C:-	ACOT8	ENST00000217455.8	chr20	45843542	45843543	-	cds	protein_coding	0.306028	0.282838	0.201525	0.0016595	0.632897	0.0981376	0.0361539	0.0682225	0.108555	0.0265753	0.00630353	0.0214953	2	chr20:45843543:C:-
chr11:65780107:C:-	AP5B1	ENST00000532090.2	chr11	65780106	65780107	-	cds	protein_coding	0.252381	0.244127	0.204856	0.0014272	0.398493	0.252907	0.0575144	0.170545	0.0579035	0.0412324	0.00502565	0.0149517	2	chr11:65780107:C:-
chr12:89708767:C:-	ATP2B1	ENST00000428670.7	chr12	89708766	89708767	-	5utr	protein_coding	0.276992	0.190101	0.245455	0.00212855	0.320991	0.238259	0.0790498	0.193139	0.0838372	0.0530231	0.0075545	0.022019	2	chr12:89708767:C:-
chr17:7910885:C:+	CHD3	ENST00000380358.8	chr17	7910884	7910885	+	cds	protein_coding	0.35582	0.259372	0.259845	0.00239807	0.446813	0.0725919	0.0339959	0.0584682	0.311559	0.0252229	0.00999655	0.0389546	2	chr17:7910885:C:+
chr16:1445764:C:-	CLCN7	ENST00000382745.8	chr16	1445763	1445764	-	3utr	protein_coding	0.325371	0.233298	0.259507	0.00204354	0.559042	0.0946254	0.039666	0.0765254	0.163558	0.0286569	0.00803079	0.0278521	2	chr16:1445764:C:-
chr16:88714869:C:+	CTU2	ENST00000567949.5	chr16	88714868	88714869	+	cds	protein_coding	0.388889	0.231343	0.225397	0.00422728	0.33159	0.12941	0.0652236	0.0919193	0.258309	0.0451484	0.0166735	0.0575	2	chr16:88714869:C:+
chr2:241373225:C:+	FARP2	ENST00000264042.7	chr2	241373224	241373225	+	cds	protein_coding	0.356798	0.160256	0.24054	0.00437522	0.267845	0.199356	0.103712	0.141916	0.154819	0.0664709	0.0157828	0.0457233	2	chr2:241373225:C:+
chr17:75913736:C:-	FBF1	ENST00000586717.5	chr17	75913735	75913736	-	cds	protein_coding	0.272464	0.359477	0.246667	0.00281083	0.505417	0.0723438	0.0343361	0.0704661	0.228208	0.0301451	0.0115704	0.0447033	2	chr17:75913736:C:-
chr6:109791491:C:+	FIG4	ENST00000230124.7	chr6	109791490	109791491	+	cds	protein_coding	0.246727	0.23263	0.312286	0.00272553	0.444395	0.119545	0.0540776	0.156448	0.134185	0.0459053	0.010353	0.0323654	2	chr6:109791491:C:+
chr2:38681295:C:+	GALM	ENST00000272252.9	chr2	38681294	38681295	+	cds	protein_coding	0.308213	0.328981	0.206197	0.00239391	0.548624	0.0837271	0.0365612	0.066499	0.188269	0.0291237	0.00951268	0.0352895	2	chr2:38681295:C:+
chr16:27461530:C:-	GTF3C1	ENST00000356183.8	chr16	27461529	27461530	-	cds	protein_coding	0.220163	0.301821	0.255061	0.00200181	0.562059	0.102999	0.0413308	0.126539	0.0962624	0.037503	0.00747348	0.0238315	2	chr16:27461530:C:-
chr5:140677060:C:-	HARS	ENST00000504366.5	chr5	140677059	140677060	-	cds	protein_coding	0.279804	0.283885	0.19898	0.00148686	0.633552	0.113445	0.0376998	0.0807651	0.0812323	0.0283681	0.00550373	0.017947	2	chr5:140677060:C:-
chr2:239115073:C:-	HDAC4	ENST00000543185.5	chr2	239115072	239115073	-	cds	protein_coding	0.321429	0.219843	0.220264	0.00233379	0.448148	0.173118	0.0633014	0.111916	0.123261	0.0418743	0.00863688	0.0274102	2	chr2:239115073:C:-
chr13:98022384:C:+	IPO5	ENST00000261574.9	chr13	98022383	98022384	+	3utr	protein_coding	0.256781	0.276604	0.211832	0.00123539	0.648132	0.114851	0.0350407	0.0929013	0.0617753	0.0272642	0.00451244	0.0142877	2	chr13:98022384:C:+
chr19:55453234:C:-	ISOC2	ENST00000438389.6	chr19	55453233	55453234	-	3utr	protein_coding	0.211546	0.257105	0.311536	0.00301553	0.397592	0.125848	0.0585003	0.19152	0.124075	0.0541677	0.0112437	0.0340383	2	chr19:55453234:C:-
chr12:75496116:C:-	KRR1	ENST00000229214.8	chr12	75496115	75496116	-	3utr	protein_coding	0.178932	0.278494	0.252026	0.00246957	0.297226	0.167342	0.0679013	0.286909	0.0779899	0.067121	0.00861767	0.024423	2	chr12:75496116:C:-
chr12:75496122:C:-	KRR1	ENST00000229214.8	chr12	75496121	75496122	-	3utr	protein_coding	0.233998	0.31328	0.249816	0.00178569	0.632635	0.0822333	0.03353	0.0915962	0.0989728	0.0298379	0.0068014	0.0226073	2	chr12:75496122:C:-
chr18:59345934:C:-	LMAN1	ENST00000251047.5	chr18	59345933	59345934	-	cds	protein_coding	0.290412	0.262757	0.272643	0.000623781	0.853377	0.0283815	0.0114735	0.0271226	0.0586403	0.00902087	0.00248361	0.00887712	2	chr18:59345934:C:-
chr11:66859910:C:+	LRFN4	ENST00000309602.4	chr11	66859909	66859910	+	cds	protein_coding	0.223203	0.217616	0.342643	0.00405603	0.310805	0.139433	0.0733966	0.20535	0.142234	0.0662733	0.0150302	0.0434219	2	chr11:66859910:C:+
chr20:37316501:C:+	MANBAL	ENST00000373605.7	chr20	37316500	37316501	+	3utr	protein_coding	0.266529	0.254478	0.199697	0.00148487	0.494611	0.199174	0.051784	0.127804	0.0665671	0.0369918	0.0053109	0.0162721	2	chr20:37316501:C:+
chr1:3514617:C:-	MEGF6	ENST00000356575.8	chr1	3514616	3514617	-	cds	protein_coding	0.218275	0.185185	0.396825	0.00664369	0.233967	0.141174	0.0905274	0.198383	0.157964	0.0843604	0.0241185	0.0628622	2	chr1:3514617:C:-
chr3:113718386:C:-	NAA50	ENST00000240922.7	chr3	113718385	113718386	-	3utr	protein_coding	0.230556	0.354576	0.25818	0.0033239	0.473833	0.0949747	0.0451935	0.105504	0.176894	0.0420628	0.0130661	0.045148	2	chr3:113718386:C:-
chr22:18088675:C:+	PEX26	ENST00000329627.11	chr22	18088674	18088675	+	3utr	protein_coding	0.227541	0.333541	0.253252	0.00259506	0.534619	0.0950468	0.0421232	0.107498	0.136014	0.0387113	0.0099753	0.0334168	2	chr22:18088675:C:+
chr22:18088681:C:+	PEX26	ENST00000329627.11	chr22	18088680	18088681	+	3utr	protein_coding	0.233517	0.306355	0.248215	0.00163635	0.646496	0.0826609	0.0326734	0.092395	0.0887568	0.0288542	0.00618774	0.0203393	2	chr22:18088681:C:+
chr7:101206390:C:-	PLOD3	ENST00000223127.7	chr7	101206389	101206390	-	cds	protein_coding	0.289352	0.354798	0.270874	0.00245259	0.458195	0.0535316	0.0261995	0.0527959	0.327854	0.0227842	0.0106375	0.0455502	2	chr7:101206390:C:-
chr7:44080830:C:-	POLM	ENST00000242248.9	chr7	44080829	44080830	-	cds	protein_coding	0.339683	0.251852	0.27718	0.00214921	0.499018	0.0683726	0.0316004	0.0587545	0.273182	0.0238273	0.00893004	0.0341657	2	chr7:44080830:C:-
chr20:33706179:C:-	PXMP4	ENST00000409299.7	chr20	33706178	33706179	-	3utr	protein_coding	0.221053	0.28288	0.178253	0.00204962	0.292927	0.262238	0.0764128	0.209696	0.0665747	0.0629439	0.00702151	0.0201366	2	chr20:33706179:C:-
chr1:180154981:C:+	QSOX1	ENST00000367602.7	chr1	180154980	180154981	+	cds	protein_coding	0.34997	0.286742	0.172043	0.00361364	0.389598	0.145968	0.0653036	0.0948999	0.19407	0.0464515	0.0137092	0.0463864	2	chr1:180154981:C:+
chr20:62180011:C:+	SS18L1	ENST00000331758.7	chr20	62180010	62180011	+	3utr	protein_coding	0.246875	0.226059	0.325	0.00322688	0.396188	0.124932	0.0599837	0.165271	0.148838	0.051375	0.0122794	0.0379054	2	chr20:62180011:C:+
chr7:76005279:C:-	STYXL1	ENST00000451157.1	chr7	76005278	76005279	-	cds	protein_coding	0.289744	0.322441	0.275	0.0013255	0.667044	0.0367365	0.0168489	0.0362357	0.198958	0.0142494	0.00561991	0.0229824	2	chr7:76005279:C:-
chr5:150375161:C:+	TCOF1	ENST00000377797.7	chr5	150375160	150375161	+	cds	protein_coding	0.357952	0.258208	0.271712	0.00246991	0.40663	0.0680893	0.0327749	0.056656	0.356732	0.0245991	0.0104559	0.0415921	2	chr5:150375161:C:+
chr19:15429589:C:-	WIZ	ENST00000643092.1	chr19	15429588	15429589	-	cds	protein_coding	0.392703	0.241228	0.227258	0.00420796	0.328726	0.118211	0.0601308	0.085383	0.284089	0.0422648	0.0168791	0.0601083	2	chr19:15429589:C:-
chr12:48965575:C:-	WNT10B	ENST00000301061.8	chr12	48965574	48965575	-	3utr	protein_coding	0.279675	0.274986	0.362619	0.00404826	0.348841	0.0775997	0.0419025	0.0907965	0.316914	0.0368519	0.0175402	0.0655064	2	chr12:48965575:C:-
chr20:49270328:C:-	ZNFX1	ENST00000396105.5	chr20	49270327	49270328	-	cds	protein_coding	0.313132	0.30105	0.281895	0.00120197	0.608621	0.0327881	0.0151542	0.030928	0.271938	0.0123364	0.00517978	0.021852	2	chr20:49270328:C:-
chr10:1217058:C:-	ADARB2	ENST00000381312.5	chr10	1217057	1217058	-	cds	protein_coding	0.287037	0.212963	0.136089	0.00204022	0.155752	0.431443	0.12026	0.144148	0.0554711	0.0659409	0.00672288	0.0182221	3	chr10:1217058:C:-
chr5:149306376:C:+	AFAP1L1	ENST00000296721.8	chr5	149306375	149306376	+	cds	protein_coding	0.228164	0.201158	0.140294	0.000442592	0.0297047	0.788113	0.0557948	0.0823312	0.0100192	0.028627	0.00139818	0.00356963	3	chr5:149306376:C:+
chr9:85655279:C:-	AGTPBP1	ENST00000337006.8	chr9	85655278	85655279	-	cds	protein_coding	0.265512	0.288889	0.110106	0.00335562	0.223305	0.28571	0.115869	0.158327	0.0875491	0.0840879	0.0111242	0.0306721	3	chr9:85655279:C:-
chr6:35079536:C:+	ANKS1A	ENST00000360359.4	chr6	35079535	35079536	+	cds	protein_coding	0.212121	0.221693	0.0852474	0.00174779	0.0747586	0.403433	0.193306	0.159864	0.0314018	0.11746	0.00527354	0.0127555	3	chr6:35079536:C:+
chr11:72727058:C:-	ARAP1	ENST00000359373.9	chr11	72727057	72727058	-	cds	protein_coding	0.235867	0.252849	0.163373	0.00156502	0.194949	0.399996	0.0814934	0.196648	0.0475391	0.0578883	0.0052535	0.0146679	3	chr11:72727058:C:-
chr11:73308896:C:+	ARHGEF17	ENST00000263674.3	chr11	73308895	73308896	+	cds	protein_coding	0.212121	0.207079	0.120581	0.000803878	0.0438688	0.619143	0.116053	0.132487	0.016205	0.0628087	0.00247994	0.00614981	3	chr11:73308896:C:+
chr11:46673337:C:+	ATG13	ENST00000359513.8	chr11	46673336	46673337	+	3utr	protein_coding	0.214646	0.152357	0.124782	0.000627439	0.0265377	0.497038	0.282182	0.105339	0.0110938	0.0708542	0.00187935	0.00444806	3	chr11:46673337:C:+
chr15:72731402:C:+	BBS4	ENST00000268057.8	chr15	72731401	72731402	+	cds	protein_coding	0.235209	0.231244	0.14085	0.00117925	0.097645	0.55327	0.0896674	0.158603	0.0299464	0.0557314	0.00381957	0.0101381	3	chr15:72731402:C:+
chr10:42820943:C:+	BMS1	ENST00000374518.5	chr10	42820942	42820943	+	cds	protein_coding	0.21227	0.219066	0.19269	0.00079786	0.0894239	0.446723	0.0575257	0.33235	0.022191	0.0412737	0.0026342	0.00708116	3	chr10:42820943:C:+
chr12:121002588:C:-	C12orf43	ENST00000288757.7	chr12	121002587	121002588	-	3utr	protein_coding	0.235436	0.208994	0.144974	0.000637843	0.0485369	0.72103	0.0646703	0.107018	0.0154747	0.0352633	0.00204397	0.00532552	3	chr12:121002588:C:-
chr22:24063016:C:+	CABIN1	ENST00000398319.6	chr22	24063015	24063016	+	cds	protein_coding	0.241169	0.167234	0.186072	0.000744973	0.0558113	0.623238	0.0814094	0.171059	0.018369	0.0407537	0.00240349	0.00621046	3	chr22:24063016:C:+
chr6:37483117:C:-	CCDC167	ENST00000373408.3	chr6	37483116	37483117	-	3utr	protein_coding	0.219081	0.113366	0.171296	0.00107782	0.0436166	0.341879	0.296221	0.188508	0.0190575	0.0987664	0.00325034	0.00762261	3	chr6:37483117:C:-
chr14:73950386:C:+	COQ6	ENST00000334571.6	chr14	73950385	73950386	+	cds	protein_coding	0.257576	0.154356	0.145437	0.00105616	0.0560101	0.566715	0.157015	0.1257	0.0223078	0.0596819	0.00330013	0.00821467	3	chr14:73950386:C:+
chr16:70316052:C:+	DDX19B	ENST00000288071.10	chr16	70316051	70316052	+	cds	protein_coding	0.23925	0.149359	0.143748	0.000750958	0.0369158	0.601649	0.16863	0.113799	0.0148371	0.055475	0.00231002	0.00563364	3	chr16:70316052:C:+
chr5:141578585:C:-	DIAPH1	ENST00000647433.1	chr5	141578584	141578585	-	cds	protein_coding	0.23032	0.153804	0.172111	0.00056995	0.0333807	0.668341	0.0981543	0.140063	0.0122556	0.0410025	0.00178714	0.00444661	3	chr5:141578585:C:-
chr16:23523236:C:-	EARS2	ENST00000449606.5	chr16	23523235	23523236	-	3utr	protein_coding	0.196275	0.167124	0.165248	0.000287137	0.0156237	0.707942	0.0685007	0.165973	0.00570348	0.032931	0.000884072	0.00215499	3	chr16:23523236:C:-
chr10:93014225:C:+	EXOC6	ENST00000260762.10	chr10	93014224	93014225	+	cds	protein_coding	0.361111	0.195833	0.104798	0.00471486	0.185323	0.2683	0.154271	0.137183	0.105763	0.0887958	0.015372	0.0402774	3	chr10:93014225:C:+
chr5:176507979:C:+	FAF2	ENST00000261942.6	chr5	176507978	176507979	+	3utr	protein_coding	0.212586	0.173705	0.152479	7.16172e-05	0.00409887	0.948787	0.0155212	0.0226195	0.00147595	0.00665607	0.000221915	0.000548085	3	chr5:176507979:C:+
chr19:17581639:C:+	GLT25D1	ENST00000252599.8	chr19	17581638	17581639	+	3utr	protein_coding	0.197969	0.175302	0.178046	0.000303549	0.0189555	0.630303	0.050658	0.261176	0.0064693	0.0288239	0.000949732	0.0023603	3	chr19:17581639:C:+
chr22:46678022:C:+	GRAMD4	ENST00000406902.5	chr22	46678021	46678022	+	3utr	protein_coding	0.239886	0.178727	0.136905	0.000544542	0.0316907	0.745333	0.0857253	0.0834518	0.01169	0.035592	0.0017022	0.00427059	3	chr22:46678022:C:+
chr2:172427908:C:+	ITGA6	ENST00000264107.11	chr2	172427907	172427908	+	cds	protein_coding	0.221777	0.122735	0.216816	0.00149365	0.0737926	0.316712	0.1646	0.306098	0.0303063	0.0909489	0.00467861	0.0113706	3	chr2:172427908:C:+
chr11:45902547:C:+	MAPK8IP1	ENST00000395629.2	chr11	45902546	45902547	+	cds	protein_coding	0.233567	0.208314	0.191822	0.000836301	0.100661	0.542181	0.0602739	0.222718	0.0246204	0.0383406	0.00278526	0.00758416	3	chr11:45902547:C:+
chr11:45902548:C:+	MAPK8IP1	ENST00000395629.2	chr11	45902547	45902548	+	cds	protein_coding	0.191751	0.181172	0.161519	0.000253129	0.0144973	0.734439	0.050997	0.163549	0.0051214	0.0284395	0.000782191	0.00192116	3	chr11:45902548:C:+
chr6:13787960:C:-	MCUR1	ENST00000379170.8	chr6	13787959	13787960	-	3utr	protein_coding	0.179011	0.226094	0.109568	0.00137347	0.0627194	0.394735	0.166413	0.207522	0.0247665	0.12832	0.00414727	0.0100028	3	chr6:13787960:C:-
chr6:13787969:C:-	MCUR1	ENST00000379170.8	chr6	13787968	13787969	-	3utr	protein_coding	0.173403	0.248576	0.146245	0.00144717	0.0884595	0.352026	0.109431	0.302869	0.0302778	0.0995314	0.00453435	0.0114235	3	chr6:13787969:C:-
chr13:48081647:C:-	MED4	ENST00000258648.6	chr13	48081646	48081647	-	cds	protein_coding	0.276653	0.13249	0.086166	0.00227077	0.0729607	0.317448	0.308299	0.127674	0.0368225	0.112188	0.00671882	0.0156176	3	chr13:48081647:C:-
chr1:224227622:C:-	NVL	ENST00000281701.10	chr1	224227621	224227622	-	3utr	protein_coding	0.180614	0.194783	0.0894951	0.00121749	0.0447481	0.335245	0.273123	0.153611	0.0194634	0.160753	0.00356557	0.00827375	3	chr1:224227622:C:-
chr9:135486892:C:+	PPP1R26	ENST00000356818.6	chr9	135486891	135486892	+	cds	protein_coding	0.205242	0.208128	0.169444	0.000404642	0.0321978	0.69306	0.0436474	0.187965	0.00964076	0.0284536	0.00129382	0.00333796	3	chr9:135486892:C:+
chr20:33706173:C:-	PXMP4	ENST00000409299.7	chr20	33706172	33706173	-	3utr	protein_coding	0.184201	0.263627	0.139474	0.00183413	0.117738	0.346345	0.113289	0.26053	0.0400239	0.0995401	0.00580879	0.0148911	3	chr20:33706173:C:-
chr20:63695336:C:+	RTEL1	ENST00000370018.7	chr20	63695335	63695336	+	cds	protein_coding	0.201082	0.153677	0.141015	0.000463739	0.0207165	0.564327	0.216615	0.122086	0.00834689	0.0627388	0.00139514	0.00331123	3	chr20:63695336:C:+
chr20:44498849:C:-	SERINC3	ENST00000342374.4	chr20	44498848	44498849	-	3utr	protein_coding	0.184889	0.191765	0.162977	0.000368743	0.0218263	0.576502	0.0617926	0.287428	0.00753796	0.0405825	0.00114279	0.00281927	3	chr20:44498849:C:-
chr16:89859292:C:+	SPIRE2	ENST00000378247.7	chr16	89859291	89859292	+	cds	protein_coding	0.238095	0.144502	0.165661	0.000797245	0.0424804	0.584241	0.14628	0.145839	0.0165232	0.0552426	0.00248219	0.00611413	3	chr16:89859292:C:+
chr16:68907509:C:+	TANGO6	ENST00000261778.1	chr16	68907508	68907509	+	cds	protein_coding	0.296703	0.174216	0.136546	0.0021443	0.122447	0.426226	0.156121	0.143242	0.0508736	0.0741475	0.00689875	0.0179	3	chr16:68907509:C:+
chr17:47709146:C:+	TBKBP1	ENST00000361722.7	chr17	47709145	47709146	+	cds	protein_coding	0.251923	0.213431	0.109852	0.00156862	0.0895216	0.502087	0.141394	0.139187	0.0342567	0.0744541	0.00493546	0.0125955	3	chr17:47709146:C:+
chr17:47709148:C:+	TBKBP1	ENST00000361722.7	chr17	47709147	47709148	+	cds	protein_coding	0.1725	0.182828	0.151356	0.00051349	0.0250456	0.449704	0.12325	0.304986	0.00945511	0.0817671	0.00155511	0.00372407	3	chr17:47709148:C:+
chr17:44206665:C:-	UBTF	ENST00000302904.8	chr17	44206664	44206665	-	3utr	protein_coding	0.2	0.170862	0.158351	0.000188307	0.0103239	0.830556	0.0454822	0.0868385	0.00375838	0.0208552	0.000579904	0.00141741	3	chr17:44206665:C:-
chr17:21002702:C:-	USP22	ENST00000261497.8	chr17	21002701	21002702	-	3utr	protein_coding	0.259938	0.204903	0.210249	0.00144068	0.232426	0.366919	0.0745307	0.207253	0.0508445	0.0474938	0.00496403	0.0141291	3	chr17:21002702:C:-
chr10:120904746:C:+	WDR11	ENST00000263461.10	chr10	120904745	120904746	+	cds	protein_coding	0.224639	0.207549	0.127395	0.000737653	0.0450235	0.673209	0.0922902	0.11589	0.0159253	0.0487807	0.0023087	0.00583524	3	chr10:120904746:C:+
chr1:111443904:C:-	WDR77	ENST00000235090.9	chr1	111443903	111443904	-	cds	protein_coding	0.234127	0.189985	0.11731	0.000854574	0.0448461	0.627228	0.132895	0.109606	0.0172941	0.058098	0.00263829	0.00653999	3	chr1:111443904:C:-
chr17:50357115:C:+	XYLT2	ENST00000017003.6	chr17	50357114	50357115	+	cds	protein_coding	0.243398	0.174126	0.203848	0.00104363	0.094495	0.491786	0.08503	0.238313	0.028417	0.0483627	0.0034388	0.00911418	3	chr17:50357115:C:+
chr1:32775814:C:-	YARS	ENST00000373477.8	chr1	32775813	32775814	-	3utr	protein_coding	0.216569	0.26425	0.193334	0.00163849	0.267239	0.279961	0.0695371	0.249617	0.0538468	0.0565971	0.00560503	0.0159585	3	chr1:32775814:C:-
chr5:113513872:C:+	YTHDC2	ENST00000161863.8	chr5	113513871	113513872	+	5utr	protein_coding	0.197307	0.242623	0.178974	0.00113491	0.112445	0.374141	0.0727882	0.337021	0.0297796	0.059061	0.00371576	0.0099131	3	chr5:113513872:C:+
chr19:58408879:C:+	ZNF584	ENST00000306910.8	chr19	58408878	58408879	+	5utr	protein_coding	0.201443	0.170277	0.122126	0.000566519	0.0250031	0.563132	0.209945	0.113707	0.0101086	0.0717968	0.00169942	0.00404189	3	chr19:58408879:C:+
chr1:52824211:C:+	ZYG11B	ENST00000294353.6	chr1	52824210	52824211	+	3utr	protein_coding	0.21685	0.160967	0.191571	0.000595413	0.0388498	0.552297	0.0822935	0.262862	0.0133553	0.0431201	0.0018866	0.0047405	3	chr1:52824211:C:+
chr2:65269162:C:+	ACTR2	ENST00000260641.9	chr2	65269161	65269162	+	3utr	protein_coding	0.155556	0.129986	0.163244	0.000667034	0.0234091	0.176942	0.336319	0.234398	0.0103144	0.211608	0.00194575	0.00439659	4	chr2:65269162:C:+
chr2:73602259:C:+	ALMS1	ENST00000613296.4	chr2	73602258	73602259	+	cds	protein_coding	0.162783	0.130853	0.108637	0.000210597	0.00628522	0.0468869	0.823994	0.0309646	0.00295688	0.0867855	0.000597157	0.00131893	4	chr2:73602259:C:+
chr16:89490461:C:-	ANKRD11	ENST00000301030.9	chr16	89490460	89490461	-	5utr	protein_coding	0.149892	0.111041	0.111916	0.000224407	0.00597406	0.0349608	0.783336	0.0285344	0.00293523	0.14206	0.000625653	0.00134988	4	chr16:89490461:C:-
chr11:46672265:C:+	ATG13	ENST00000359513.8	chr11	46672264	46672265	+	cds	protein_coding	0.165238	0.13019	0.167725	0.000685011	0.025461	0.213419	0.316101	0.262588	0.0110055	0.164118	0.0020167	0.00460592	4	chr11:46672265:C:+
chrX:108591192:C:+	COL4A5	ENST00000328300.10	chrX	108591191	108591192	+	cds	protein_coding	0.183631	0.0829228	0.20671	0.00169178	0.0535378	0.208655	0.274363	0.253632	0.0258651	0.166157	0.00497493	0.0111225	4	chrX:108591192:C:+
chrX:108606836:C:+	COL4A5	ENST00000328300.10	chrX	108606835	108606836	+	cds	protein_coding	0.144678	0.0569697	0.105306	0.00104297	0.0214709	0.0838985	0.509182	0.0744471	0.0117028	0.289709	0.002799	0.00574691	4	chrX:108606836:C:+
chr17:78674804:C:-	CYTH1	ENST00000589297.5	chr17	78674803	78674804	-	3utr	protein_coding	0.151709	0.11285	0.157018	0.000650393	0.020141	0.125864	0.439326	0.146838	0.00936701	0.251825	0.001865	0.00412321	4	chr17:78674804:C:-
chr9:123557678:C:-	DENND1A	ENST00000373624.6	chr9	123557677	123557678	-	cds	protein_coding	0.165744	0.145929	0.0162602	0.0021036	0.044354	0.164436	0.384333	0.108102	0.024069	0.255055	0.0056608	0.0118857	4	chr9:123557678:C:-
chr14:60153976:C:-	DHRS7	ENST00000216500.9	chr14	60153975	60153976	-	cds	protein_coding	0.174258	0.0979272	0.0926691	0.000264711	0.00665304	0.0363629	0.859385	0.0239788	0.00338693	0.0676611	0.000733537	0.00157401	4	chr14:60153976:C:-
chr3:184317763:C:+	EIF4G1	ENST00000342981.8	chr3	184317762	184317763	+	cds	protein_coding	0.179825	0.165233	0.0672597	0.00118719	0.0348703	0.210472	0.428137	0.108522	0.016687	0.189252	0.00336675	0.00750577	4	chr3:184317763:C:+
chr10:14520308:C:-	FAM107B	ENST00000181796.6	chr10	14520307	14520308	-	3utr	protein_coding	0.132452	0.0946684	0.0881878	0.000612386	0.0134835	0.0592025	0.469803	0.0510987	0.00708927	0.393618	0.00165301	0.00344044	4	chr10:14520308:C:-
chr7:6348931:C:-	FAM220A	ENST00000313324.8	chr7	6348930	6348931	-	5utr	protein_coding	0.160857	0.12207	0.0839093	0.000401241	0.0104015	0.0597054	0.738022	0.0396968	0.00518088	0.143077	0.00111329	0.00240224	4	chr7:6348931:C:-
chr16:30925776:C:+	FBXL19	ENST00000338343.8	chr16	30925775	30925776	+	cds	protein_coding	0.150093	0.13259	0.0721248	0.000722046	0.0179786	0.0931868	0.5364	0.0652872	0.00905142	0.271126	0.00198793	0.00426033	4	chr16:30925776:C:+
chr16:30925777:C:+	FBXL19	ENST00000338343.8	chr16	30925776	30925777	+	cds	protein_coding	0.149634	0.137825	0.0813686	0.000623924	0.0163977	0.0922956	0.541413	0.0649196	0.00807379	0.270798	0.00173218	0.00374643	4	chr16:30925777:C:+
chr17:42192723:C:-	GHDC	ENST00000301671.12	chr17	42192722	42192723	-	cds	protein_coding	0.13913	0.10559	0.137346	0.00048217	0.0130548	0.0706941	0.46377	0.0750835	0.00636608	0.366285	0.00135093	0.00291435	4	chr17:42192723:C:-
chr17:42192727:C:-	GHDC	ENST00000301671.12	chr17	42192726	42192727	-	cds	protein_coding	0.175926	0.134921	0.131279	0.000366307	0.012801	0.136864	0.662676	0.0792089	0.00567532	0.0989264	0.00106478	0.00241648	4	chr17:42192727:C:-
chr17:42192733:C:-	GHDC	ENST00000301671.12	chr17	42192732	42192733	-	cds	protein_coding	0.167702	0.132576	0.145045	0.000490319	0.0173093	0.16819	0.519167	0.133823	0.00762086	0.148732	0.00142828	0.00323873	4	chr17:42192733:C:-
chr12:112382024:C:-	HECTD4	ENST00000377560.9	chr12	112382023	112382024	-	cds	protein_coding	0.190671	0.0687416	0.132804	0.000937535	0.0240441	0.116109	0.611469	0.0859618	0.0123888	0.140785	0.0026329	0.00567102	4	chr12:112382024:C:-
chr13:51452638:C:-	INTS6	ENST00000442263.4	chr13	51452637	51452638	-	5utr	protein_coding	0.158824	0.144444	0.0958579	0.000505399	0.0149041	0.10451	0.605572	0.0672127	0.00702469	0.195687	0.00142886	0.00315516	4	chr13:51452638:C:-
chr11:118522244:C:+	KMT2A	ENST00000534358.5	chr11	118522243	118522244	+	3utr	protein_coding	0.232323	0.111752	0.10381	0.00111518	0.034699	0.225344	0.513444	0.0950118	0.016913	0.102933	0.00323201	0.00730881	4	chr11:118522244:C:+
chr12:52233236:C:+	KRT7	ENST00000331817.5	chr12	52233235	52233236	+	5utr	protein_coding	0.206504	0.152292	0.0822244	0.00100321	0.0325697	0.250921	0.469251	0.0979262	0.0152026	0.123638	0.00289792	0.0065906	4	chr12:52233236:C:+
chr1:183117338:C:+	LAMC1	ENST00000258341.4	chr1	183117337	183117338	+	cds	protein_coding	0.180497	0.0739087	0.10931	0.000621473	0.0150083	0.0727975	0.725433	0.052272	0.00782563	0.120664	0.00171921	0.003659	4	chr1:183117338:C:+
chr1:46031402:C:+	MAST2	ENST00000361297.6	chr1	46031401	46031402	+	cds	protein_coding	0.196169	0.138088	0.0885793	0.000647102	0.019994	0.154748	0.635734	0.0683941	0.00945533	0.10502	0.00185223	0.00415531	4	chr1:46031402:C:+
chr19:19356030:C:+	MAU2	ENST00000262815.12	chr19	19356029	19356030	+	3utr	protein_coding	0.14709	0.0416667	0.150321	0.00158005	0.0334773	0.118764	0.406376	0.122188	0.018266	0.286185	0.0042991	0.00886441	4	chr19:19356030:C:+
chr21:46243636:C:-	MCM3AP	ENST00000397708.1	chr21	46243635	46243636	-	cds	protein_coding	0.197751	0.0555556	0.0926626	0.00133436	0.0289901	0.117995	0.581688	0.0813993	0.0158965	0.161425	0.00364253	0.00763005	4	chr21:46243636:C:-
chr18:58044395:C:+	NEDD4L	ENST00000400345.7	chr18	58044394	58044395	+	5utr	protein_coding	0.214875	0.0490196	0.139638	0.00176549	0.042908	0.169334	0.466576	0.122981	0.0230798	0.157742	0.00496558	0.0106479	4	chr18:58044395:C:+
chr22:29695287:C:+	NF2	ENST00000338641.8	chr22	29695286	29695287	+	3utr	protein_coding	0.183509	0.128854	0.116553	0.000210671	0.00687308	0.0640763	0.841189	0.0327014	0.00315343	0.0498238	0.000606947	0.00136513	4	chr22:29695287:C:+
chrX:48957282:C:-	OTUD5	ENST00000156084.8	chrX	48957281	48957282	-	cds	protein_coding	0.20625	0.108869	0.15855	0.000881794	0.032092	0.260587	0.424123	0.151516	0.01446	0.107739	0.00260911	0.0059912	4	chrX:48957282:C:-
chr3:122680922:C:+	PARP14	ENST00000474629.6	chr3	122680921	122680922	+	cds	protein_coding	0.202381	0.0722222	0.12328	0.000947933	0.0246076	0.122316	0.626608	0.0808726	0.012688	0.123511	0.00266927	0.00577965	4	chr3:122680922:C:+
chr3:122680924:C:+	PARP14	ENST00000474629.6	chr3	122680923	122680924	+	cds	protein_coding	0.166151	0.0887302	0.0863095	0.000496056	0.0115316	0.0557526	0.748694	0.0397284	0.00602932	0.133547	0.00135647	0.00286538	4	chr3:122680924:C:+
chr3:122680925:C:+	PARP14	ENST00000474629.6	chr3	122680924	122680925	+	cds	protein_coding	0.171024	0.0704368	0.0918544	0.000774414	0.0171625	0.0757922	0.672013	0.0559882	0.00918402	0.162569	0.00210671	0.00440924	4	chr3:122680925:C:+
chr21:43759122:C:+	PDXK	ENST00000291565.8	chr21	43759121	43759122	+	3utr	protein_coding	0.167426	0.145442	0.124868	0.00044485	0.0154427	0.159195	0.571418	0.0979867	0.00681921	0.144482	0.00128925	0.00292189	4	chr21:43759122:C:+
chr19:7555260:C:+	PNPLA6	ENST00000221249.10	chr19	7555259	7555260	+	cds	protein_coding	0.17037	0.124025	0.084127	0.000380947	0.0102128	0.0623212	0.772976	0.0379375	0.00504271	0.107752	0.00106368	0.00231318	4	chr19:7555260:C:+
chr12:132661559:C:-	POLE	ENST00000320574.9	chr12	132661558	132661559	-	cds	protein_coding	0.137205	0.103268	0.139538	0.000518675	0.0138819	0.0727402	0.43213	0.0795027	0.00680104	0.389851	0.00145123	0.00312308	4	chr12:132661559:C:-
chr9:129148138:C:+	PPP2R4	ENST00000337738.5	chr9	129148137	129148138	+	3utr	protein_coding	0.139428	0.0819689	0.15666	0.000917314	0.0232718	0.103211	0.39987	0.120327	0.0117468	0.332646	0.00255889	0.00545109	4	chr9:129148138:C:+
chr9:131488021:C:+	PRRC2B	ENST00000357304.8	chr9	131488020	131488021	+	cds	protein_coding	0.225104	0.073456	0.0713352	0.00171294	0.0385704	0.157537	0.525	0.0924205	0.0211729	0.148819	0.00472195	0.0100453	4	chr9:131488021:C:+
chr3:184303425:C:+	PSMD2	ENST00000310118.8	chr3	184303424	184303425	+	cds	protein_coding	0.155945	0.134596	0.103897	0.000331988	0.00965053	0.0669537	0.705909	0.0467826	0.00457262	0.162804	0.000936787	0.00205895	4	chr3:184303425:C:+
chr1:116949313:C:+	PTGFRN	ENST00000393203.2	chr1	116949312	116949313	+	cds	protein_coding	0.162698	0.0876383	0.143693	0.000618518	0.0168479	0.0908032	0.616072	0.0827979	0.00832462	0.179017	0.00174344	0.00377534	4	chr1:116949313:C:+
chr8:140674310:C:-	PTK2	ENST00000522684.5	chr8	140674309	140674310	-	cds	protein_coding	0.206944	0.164501	0.0942823	0.000940875	0.034565	0.348122	0.368517	0.111693	0.0152901	0.111695	0.00276287	0.0064148	4	chr8:140674310:C:-
chr1:43622129:C:+	PTPRF	ENST00000359947.8	chr1	43622128	43622129	+	3utr	protein_coding	0.146332	0.0672269	0.122126	0.000825219	0.0185272	0.0788661	0.536702	0.0728695	0.00979121	0.275475	0.0022497	0.00469375	4	chr1:43622129:C:+
chr1:180175957:C:+	QSOX1	ENST00000367602.7	chr1	180175956	180175957	+	cds	protein_coding	0.153972	0.159705	0.110766	0.000641615	0.021068	0.170185	0.422197	0.118735	0.00945536	0.251738	0.00184175	0.00413872	4	chr1:180175957:C:+
chr6:88890556:C:-	RNGTT	ENST00000369485.8	chr6	88890555	88890556	-	cds	protein_coding	0.157407	0.176262	0.0916465	0.000973203	0.0312894	0.215381	0.352849	0.133562	0.0142111	0.242673	0.00278742	0.0062739	4	chr6:88890556:C:-
chr22:50466457:C:-	SBF1	ENST00000380817.7	chr22	50466456	50466457	-	cds	protein_coding	0.221552	0.0956229	0.0780181	0.00124446	0.0316086	0.155808	0.576873	0.0817689	0.016525	0.125091	0.00348887	0.00759147	4	chr22:50466457:C:-
chr9:136466965:C:-	SEC16A	ENST00000290037.10	chr9	136466964	136466965	-	cds	protein_coding	0.217033	0.0523077	0.0505096	0.00232323	0.0444861	0.15288	0.471187	0.100317	0.0257175	0.184071	0.00622007	0.0127982	4	chr9:136466965:C:-
chr2:96283915:C:-	SNRNP200	ENST00000323853.9	chr2	96283914	96283915	-	cds	protein_coding	0.144613	0.1	0.109405	0.000345747	0.00857985	0.0444423	0.674157	0.0380948	0.0043309	0.227067	0.000953593	0.00202948	4	chr2:96283915:C:-
chr20:36829210:C:-	SOGA1	ENST00000237536.8	chr20	36829209	36829210	-	cds	protein_coding	0.162338	0.116578	0.0891331	0.000276835	0.00720023	0.0418655	0.816072	0.0281213	0.00358599	0.10045	0.000768916	0.00165902	4	chr20:36829210:C:-
chr11:12939996:C:+	TEAD1	ENST00000526600.1	chr11	12939995	12939996	+	3utr	protein_coding	0.185185	0.0904762	0.0990741	0.000364566	0.00928173	0.0506036	0.826973	0.0322591	0.00473785	0.0725782	0.00101522	0.00218637	4	chr11:12939996:C:+
chr11:61338031:C:+	TKFC	ENST00000394900.7	chr11	61338030	61338031	+	cds	protein_coding	0.166138	0.0720783	0.105764	0.000639226	0.0147129	0.0675665	0.69333	0.052537	0.00775166	0.158029	0.00175022	0.00368309	4	chr11:61338031:C:+
chr10:96586841:C:-	TM9SF3	ENST00000371142.8	chr10	96586840	96586841	-	5utr	protein_coding	0.132463	0.111318	0.0844835	0.000555311	0.0128075	0.0596487	0.4444	0.0500643	0.00660452	0.421238	0.00150904	0.00317208	4	chr10:96586841:C:-
chr17:56889978:C:-	TRIM25	ENST00000316881.8	chr17	56889977	56889978	-	3utr	protein_coding	0.194444	0.0612745	0.141272	0.00122383	0.0310131	0.138966	0.537445	0.106831	0.01615	0.157528	0.00344181	0.00740147	4	chr17:56889978:C:-
chrX:53082509:C:+	TSPYL2	ENST00000375442.8	chrX	53082508	53082509	+	cds	protein_coding	0.243687	0.0484211	0.101257	0.00231788	0.0517397	0.185385	0.443024	0.116407	0.0290958	0.151852	0.0064497	0.013729	4	chrX:53082509:C:+
chr21:37195882:C:+	TTC3	ENST00000399017.6	chr21	37195881	37195882	+	cds	protein_coding	0.179327	0.141365	0.145961	0.000525762	0.0205043	0.27875	0.410555	0.161142	0.0086813	0.114703	0.0015526	0.00358627	4	chr21:37195882:C:+
chr10:70146440:C:-	TYSND1	ENST00000287078.6	chr10	70146439	70146440	-	cds	protein_coding	0.159751	0.158576	0.137639	0.000595399	0.0225101	0.246824	0.328384	0.198558	0.00952539	0.187853	0.00174503	0.00400512	4	chr10:70146440:C:-
chr9:35405077:C:+	UNC13B	ENST00000635942.1	chr9	35405076	35405077	+	3utr	protein_coding	0.216776	0.0935329	0.124751	0.000883814	0.026523	0.165043	0.598496	0.0871599	0.0130119	0.100655	0.00254601	0.00568086	4	chr9:35405077:C:+
chr16:1364687:C:-	UNKL	ENST00000389221.8	chr16	1364686	1364687	-	3utr	protein_coding	0.202742	0.104792	0.100635	0.000481848	0.0136576	0.0878319	0.768511	0.0456054	0.00674725	0.0727828	0.00136719	0.0030151	4	chr16:1364687:C:-
chr1:3650034:C:-	WRAP73	ENST00000378322.7	chr1	3650033	3650034	-	5utr	protein_coding	0.192308	0.136302	0.112415	0.000403013	0.0137419	0.143256	0.69638	0.0600941	0.00621615	0.0760833	0.00116909	0.0026566	4	chr1:3650034:C:-
chr3:149656989:C:-	WWTR1	ENST00000465804.5	chr3	149656988	149656989	-	cds	protein_coding	0.190909	0.058873	0.117275	0.00108653	0.0254402	0.111279	0.60449	0.0814123	0.0135554	0.153363	0.00300506	0.00636794	4	chr3:149656989:C:-
chr14:103697901:C:-	XRCC3	ENST00000553264.5	chr14	103697900	103697901	-	3utr	protein_coding	0.147417	0.109592	0.0839226	0.000482201	0.011508	0.0576014	0.64121	0.0438116	0.00589175	0.23538	0.00131935	0.00279617	4	chr14:103697901:C:-
chr11:102110832:C:+	YAP1	ENST00000615667.4	chr11	102110831	102110832	+	5utr	protein_coding	0.22043	0.124918	0.12409	0.000776359	0.0281309	0.281128	0.484568	0.0990144	0.0127225	0.0860841	0.00228905	0.00528576	4	chr11:102110832:C:+
chr16:88630552:C:+	ZC3H18	ENST00000301011.9	chr16	88630551	88630552	+	cds	protein_coding	0.181818	0.130939	0.137712	0.000420823	0.0150901	0.168279	0.615533	0.0938952	0.00664957	0.0960986	0.00122963	0.00280379	4	chr16:88630552:C:+
chr5:140705974:C:+	ZMAT2	ENST00000274712.7	chr5	140705973	140705974	+	3utr	protein_coding	0.217949	0.132147	0.124866	0.000724875	0.0273977	0.322177	0.446019	0.101542	0.0121221	0.082884	0.00214612	0.0049876	4	chr5:140705974:C:+
chr18:76919973:C:+	ZNF236	ENST00000253159.12	chr18	76919972	76919973	+	cds	protein_coding	0.201603	0.0462302	0.0595238	0.002055	0.0390832	0.136784	0.494306	0.0946312	0.0224685	0.19398	0.00547961	0.0112125	4	chr18:76919973:C:+
chr7:99558687:C:+	ZNF655	ENST00000252713.8	chr7	99558686	99558687	+	5utr	protein_coding	0.159722	0.142372	0.103641	0.000419842	0.0127441	0.0958879	0.647349	0.062316	0.00593708	0.171511	0.0011923	0.00264356	4	chr7:99558687:C:+
chr11:78124143:C:-	ALG8	ENST00000376156.7	chr11	78124142	78124143	-	cds	protein_coding	0.179521	0.226599	0.198291	0.000754768	0.0648662	0.228475	0.0526237	0.579353	0.0184726	0.0466466	0.00244517	0.00636333	5	chr11:78124143:C:-
chr16:89490462:C:-	ANKRD11	ENST00000301030.9	chr16	89490461	89490462	-	5utr	protein_coding	0.207071	0.259272	0.199353	0.00155135	0.230561	0.276877	0.0690105	0.295351	0.048741	0.0578411	0.00527094	0.0147965	5	chr16:89490462:C:-
chr2:69246032:C:+	ANTXR1	ENST00000303714.8	chr2	69246031	69246032	+	3utr	protein_coding	0.149045	0.166318	0.277929	0.00207438	0.0950244	0.160956	0.0975022	0.479523	0.0400739	0.102485	0.00656776	0.0157937	5	chr2:69246032:C:+
chr11:73308897:C:+	ARHGEF17	ENST00000263674.3	chr11	73308896	73308897	+	cds	protein_coding	0.138258	0.221229	0.244773	0.00148592	0.0869701	0.145353	0.0697705	0.568461	0.0313326	0.0800056	0.00475892	0.0118626	5	chr11:73308897:C:+
chr2:32357482:C:+	BIRC6	ENST00000421745.6	chr2	32357481	32357482	+	cds	protein_coding	0.143162	0.0834596	0.221048	0.00188818	0.0526918	0.167531	0.230481	0.2801	0.0263143	0.223706	0.00544707	0.0118411	5	chr2:32357482:C:+
chr8:22197326:C:+	BMP1	ENST00000306385.9	chr8	22197325	22197326	+	cds	protein_coding	0.129371	0.1057	0.203118	0.00133989	0.0394735	0.148664	0.218648	0.293213	0.0188998	0.267462	0.00385803	0.00844246	5	chr8:22197326:C:+
chr16:2456714:C:+	CCNF	ENST00000397066.8	chr16	2456713	2456714	+	cds	protein_coding	0.16666	0.225298	0.18551	0.000730289	0.0507393	0.222943	0.0590389	0.586234	0.0160851	0.0560552	0.00231525	0.00585915	5	chr16:2456714:C:+
chr13:110508153:C:+	COL4A2	ENST00000360467.5	chr13	110508152	110508153	+	cds	protein_coding	0.159677	0.15947	0.204918	0.00036509	0.0174331	0.0989514	0.0509155	0.776024	0.00675134	0.0457875	0.0011165	0.00265542	5	chr13:110508153:C:+
chrX:108681886:C:+	COL4A5	ENST00000328300.10	chrX	108681885	108681886	+	cds	protein_coding	0.170223	0.0662706	0.241176	0.00259786	0.0715221	0.18987	0.224147	0.269471	0.0371078	0.181104	0.00759336	0.0165869	5	chrX:108681886:C:+
chr3:48572673:C:-	COL7A1	ENST00000328333.12	chr3	48572672	48572673	-	cds	protein_coding	0.189075	0.143687	0.195715	0.000687095	0.0340215	0.296451	0.126838	0.448062	0.0131827	0.0735783	0.00211187	0.00506819	5	chr3:48572673:C:-
chr11:1759550:C:-	CTSD	ENST00000636397.1	chr11	1759549	1759550	-	cds	protein_coding	0.130952	0.171596	0.196038	0.000597872	0.0246958	0.111597	0.0767181	0.667774	0.010068	0.102595	0.00179225	0.0041618	5	chr11:1759550:C:-
chr2:74369422:C:-	DCTN1	ENST00000361874.7	chr2	74369421	74369422	-	cds	protein_coding	0.181349	0.175689	0.181249	0.0003129	0.017897	0.284554	0.0533546	0.598344	0.00631865	0.0358768	0.000969318	0.00237249	5	chr2:74369422:C:-
chr8:132013007:C:+	EFR3A	ENST00000254624.9	chr8	132013006	132013007	+	3utr	protein_coding	0.224638	0.118858	0.252817	0.00227752	0.110542	0.253077	0.14617	0.3166	0.0478745	0.0983658	0.00727407	0.0178193	5	chr8:132013007:C:+
chr11:65584532:C:+	EHBP1L1	ENST00000309295.8	chr11	65584531	65584532	+	cds	protein_coding	0.141171	0.165405	0.180374	0.000549195	0.022652	0.143262	0.103079	0.594965	0.00921504	0.120838	0.00163819	0.00380064	5	chr11:65584532:C:+
chr5:50441179:C:-	EMB	ENST00000303221.9	chr5	50441178	50441179	-	5utr	protein_coding	0.119444	0.257222	0.179937	0.0020144	0.0935856	0.203182	0.1072	0.396495	0.0365445	0.139793	0.00620075	0.0149845	5	chr5:50441179:C:-
chr8:74315542:C:-	JPH1	ENST00000342232.4	chr8	74315541	74315542	-	cds	protein_coding	0.150281	0.272866	0.240332	0.0024912	0.191043	0.179433	0.0794648	0.368982	0.0620113	0.0862051	0.00831608	0.022054	5	chr8:74315542:C:-
chr10:809755:C:-	LARP4B	ENST00000612396.4	chr10	809754	809755	-	3utr	protein_coding	0.193117	0.170486	0.194997	0.000398089	0.0250463	0.303464	0.0553678	0.567267	0.00855549	0.0355397	0.00125137	0.00310979	5	chr10:809755:C:-
chr11:66859918:C:+	LRFN4	ENST00000309602.4	chr11	66859917	66859918	+	cds	protein_coding	0.112022	0.159454	0.213234	0.0011447	0.0403585	0.131546	0.113833	0.506257	0.0177594	0.178059	0.00338501	0.00765762	5	chr11:66859918:C:+
chr11:119309811:C:-	MCAM	ENST00000264036.5	chr11	119309810	119309811	-	3utr	protein_coding	0.135338	0.226307	0.307513	0.00352908	0.172954	0.15852	0.091427	0.35572	0.0750483	0.101813	0.0116867	0.0293018	5	chr11:119309811:C:-
chr17:40123245:C:+	MSL1	ENST00000398532.8	chr17	40123244	40123245	+	cds	protein_coding	0.137218	0.216269	0.197045	0.000767773	0.0406521	0.135587	0.060158	0.667421	0.0147747	0.0724808	0.00237808	0.00578098	5	chr17:40123245:C:+
chr17:40123248:C:+	MSL1	ENST00000398532.8	chr17	40123247	40123248	+	cds	protein_coding	0.140183	0.215084	0.211542	0.000742336	0.0417735	0.117976	0.0513396	0.705546	0.0148587	0.0597296	0.00232517	0.00570916	5	chr17:40123248:C:+
chr17:40123250:C:+	MSL1	ENST00000398532.8	chr17	40123249	40123250	+	cds	protein_coding	0.140103	0.182682	0.173077	0.000565313	0.0245974	0.156868	0.091909	0.599144	0.00972123	0.111526	0.00169503	0.00397278	5	chr17:40123250:C:+
chr3:48293673:C:-	NME6	ENST00000451657.6	chr3	48293672	48293673	-	3utr	protein_coding	0.157407	0.161617	0.248833	0.00113851	0.0561823	0.142834	0.0790685	0.608215	0.0221934	0.0782066	0.00356694	0.00859478	5	chr3:48293673:C:-
chr5:32786430:C:+	NPR3	ENST00000265074.12	chr5	32786429	32786430	+	3utr	protein_coding	0.177778	0.200086	0.177289	0.000384415	0.0246728	0.287785	0.0480071	0.589151	0.00815375	0.0376419	0.00120364	0.00300006	5	chr5:32786430:C:+
chr11:117209029:C:-	PCSK7	ENST00000320934.7	chr11	117209028	117209029	-	cds	protein_coding	0.206039	0.21516	0.266684	0.00184029	0.23007	0.189451	0.0683012	0.368556	0.0589842	0.0587303	0.00636907	0.0176981	5	chr11:117209029:C:-
chr11:64265962:C:+	PLCB3	ENST00000540288.5	chr11	64265961	64265962	+	cds	protein_coding	0.143939	0.175845	0.214221	0.000372565	0.0178784	0.0703164	0.0372209	0.821974	0.00688575	0.041483	0.00114371	0.00272528	5	chr11:64265962:C:+
chr9:4662857:C:+	PLPP6	ENST00000381883.3	chr9	4662856	4662857	+	cds	protein_coding	0.146296	0.173571	0.266484	0.00167962	0.0806977	0.150314	0.0868968	0.536353	0.0327362	0.0932134	0.00530485	0.0128048	5	chr9:4662857:C:+
chr9:4662858:C:+	PLPP6	ENST00000381883.3	chr9	4662857	4662858	+	cds	protein_coding	0.164379	0.169746	0.305793	0.00298613	0.142084	0.171492	0.102015	0.383919	0.0623935	0.101391	0.0097419	0.023977	5	chr9:4662858:C:+
chr9:4662862:C:+	PLPP6	ENST00000381883.3	chr9	4662861	4662862	+	cds	protein_coding	0.1	0.159968	0.254945	0.00213526	0.0696929	0.14683	0.119961	0.438546	0.0325304	0.169613	0.00637357	0.0143184	5	chr9:4662862:C:+
chr17:3624202:C:-	SHPK	ENST00000572919.1	chr17	3624201	3624202	-	cds	nonsense_mediated_decay	0.166667	0.271308	0.272325	0.00284558	0.264815	0.160353	0.0725481	0.304771	0.0828568	0.0745378	0.00988632	0.0273871	5	chr17:3624202:C:-
chr5:140567661:C:+	SLC35A4	ENST00000514199.1	chr5	140567660	140567661	+	cds	protein_coding	0.217178	0.159874	0.268687	0.00207071	0.146973	0.225525	0.0992166	0.37201	0.0532053	0.0761923	0.00689635	0.0179098	5	chr5:140567661:C:+
chr16:18809409:C:-	SMG1	ENST00000446231.6	chr16	18809408	18809409	-	3utr	protein_coding	0.220588	0.163557	0.238414	0.00136991	0.106704	0.283089	0.0921282	0.402131	0.0350896	0.0632859	0.00450469	0.011697	5	chr16:18809409:C:-
chr11:66692587:C:-	SPTBN2	ENST00000533211.5	chr11	66692586	66692587	-	cds	protein_coding	0.134259	0.181217	0.20101	0.000477734	0.0213937	0.090489	0.0525419	0.755572	0.00842195	0.0662428	0.00144871	0.00341219	5	chr11:66692587:C:-
chr16:1977166:C:+	TBL3	ENST00000568546.5	chr16	1977165	1977166	+	cds	protein_coding	0.162712	0.21164	0.151499	0.000798514	0.0417533	0.349244	0.107133	0.380505	0.0151813	0.0970118	0.00244179	0.00593102	5	chr16:1977166:C:+
chr21:32338738:C:-	URB1	ENST00000382751.3	chr21	32338737	32338738	-	cds	protein_coding	0.152853	0.149383	0.297949	0.0028683	0.114476	0.17149	0.1147	0.395655	0.052885	0.117392	0.00906824	0.0214661	5	chr21:32338738:C:-
chr1:55103888:C:-	USP24	ENST00000294383.6	chr1	55103887	55103888	-	cds	protein_coding	0.227462	0.110084	0.231538	0.00201798	0.09116	0.27906	0.173081	0.29043	0.0400275	0.102633	0.00632935	0.0152611	5	chr1:55103888:C:-
chr19:9646890:C:-	ZNF562	ENST00000293648.8	chr19	9646889	9646890	-	3utr	protein_coding	0.165214	0.190821	0.183302	0.000209326	0.0118539	0.102542	0.0281315	0.826236	0.00416489	0.0246323	0.00064772	0.00158255	5	chr19:9646890:C:-
chr22:20400670:C:+	ZNF74	ENST00000611540.4	chr22	20400669	20400670	+	cds	protein_coding	0.178406	0.257807	0.250805	0.00206887	0.238885	0.177543	0.0678293	0.358523	0.0621202	0.0662205	0.00710872	0.0197018	5	chr22:20400670:C:+
chr22:20400671:C:+	ZNF74	ENST00000611540.4	chr22	20400670	20400671	+	cds	protein_coding	0.170539	0.274789	0.223244	0.0021441	0.214764	0.198936	0.0748435	0.34795	0.0592012	0.0751938	0.0072322	0.0197349	5	chr22:20400671:C:+
chr1:52824217:C:+	ZYG11B	ENST00000294353.6	chr1	52824216	52824217	+	3utr	protein_coding	0.146764	0.173542	0.163197	0.000596737	0.0250722	0.205232	0.135493	0.474285	0.0100746	0.143327	0.00177753	0.00414179	5	chr1:52824217:C:+
chr19:40705367:C:-	ADCK4	ENST00000324464.7	chr19	40705366	40705367	-	cds	protein_coding	0.389592	0.459384	0.283816	0.00743602	0.139029	0.0493016	0.0307224	0.0460381	0.35657	0.027059	0.0417764	0.302067	6	chr19:40705367:C:-
chr22:24164531:C:+	CABIN1	ENST00000398319.6	chr22	24164530	24164531	+	cds	protein_coding	0.458333	0.141738	0.381021	0.0123453	0.188462	0.11388	0.0812681	0.105535	0.249549	0.0636335	0.0505107	0.134817	6	chr22:24164531:C:+
chr1:52355798:C:-	CC2D1B	ENST00000371586.6	chr1	52355797	52355798	-	cds	protein_coding	0.380423	0.31936	0.246706	0.00259347	0.241589	0.0486309	0.0251652	0.0398186	0.556036	0.0196585	0.0116666	0.0548415	6	chr1:52355798:C:-
chr16:70356195:C:+	DDX19A	ENST00000302243.11	chr16	70356194	70356195	+	cds	protein_coding	0.393333	0.359568	0.275435	0.00220462	0.108837	0.0263181	0.0148111	0.0231778	0.731708	0.0121641	0.0111152	0.0696637	6	chr16:70356195:C:+
chr18:36297773:C:+	FHOD3	ENST00000257209.8	chr18	36297772	36297773	+	5utr	protein_coding	0.373208	0.302483	0.339442	0.00157159	0.0911269	0.0202002	0.0113843	0.019364	0.794784	0.00939109	0.0079156	0.0442623	6	chr18:36297773:C:+
chr12:120144337:C:-	GCN1	ENST00000300648.6	chr12	120144336	120144337	-	cds	protein_coding	0.414957	0.319377	0.434896	0.00806507	0.120122	0.0460596	0.0302363	0.0465232	0.350236	0.0262167	0.0510662	0.321475	6	chr12:120144337:C:-
chr14:31207110:C:-	HECTD1	ENST00000399332.5	chr14	31207109	31207110	-	5utr	protein_coding	0.321457	0.423611	0.330785	0.00543192	0.171489	0.0474804	0.0281797	0.0484155	0.462309	0.0255952	0.028919	0.18218	6	chr14:31207110:C:-
chr4:1841410:C:-	LETM1	ENST00000302787.2	chr4	1841409	1841410	-	cds	protein_coding	0.368754	0.381042	0.390807	0.0048714	0.10714	0.0330069	0.0204963	0.0336803	0.461264	0.018185	0.0302824	0.291074	6	chr4:1841410:C:-
chr1:35565373:C:+	NCDN	ENST00000373243.6	chr1	35565372	35565373	+	cds	protein_coding	0.355195	0.343887	0.343274	0.00111096	0.0580909	0.0124656	0.00708695	0.0123471	0.858391	0.00607044	0.00585776	0.0385792	6	chr1:35565373:C:+
chr3:38165710:C:+	OXSR1	ENST00000311806.7	chr3	38165709	38165710	+	5utr	protein_coding	0.285167	0.368056	0.347103	0.00423346	0.247436	0.0535215	0.0300475	0.0586702	0.460126	0.0274492	0.0203813	0.0981347	6	chr3:38165710:C:+
chr4:25234097:C:+	PI4K2B	ENST00000264864.7	chr4	25234096	25234097	+	5utr	protein_coding	0.310419	0.324324	0.328198	0.00201912	0.243174	0.0342706	0.0179621	0.0355961	0.596678	0.015494	0.00944144	0.0453642	6	chr4:25234097:C:+
chr19:18169404:C:+	PIK3R2	ENST00000593731.1	chr19	18169403	18169404	+	3utr	nonsense_mediated_decay	0.389114	0.293948	0.235897	0.00331321	0.297822	0.0710269	0.0363971	0.0552848	0.433725	0.0274094	0.0143184	0.0607032	6	chr19:18169404:C:+
chr19:18169405:C:+	PIK3R2	ENST00000593731.1	chr19	18169404	18169405	+	3utr	nonsense_mediated_decay	0.368271	0.373569	0.302564	0.00147829	0.073563	0.016404	0.00927295	0.0153631	0.814485	0.00787695	0.00772823	0.0538286	6	chr19:18169405:C:+
chr4:86594692:C:+	PTPN13	ENST00000436978.5	chr4	86594691	86594692	+	5utr	protein_coding	0.385328	0.280058	0.328805	0.00254712	0.149955	0.0359594	0.020192	0.0333086	0.667782	0.0162011	0.0123445	0.0617095	6	chr4:86594692:C:+
chr1:43591170:C:+	PTPRF	ENST00000359947.8	chr1	43591169	43591170	+	cds	protein_coding	0.444297	0.283937	0.38355	0.00715982	0.139053	0.0526488	0.0337884	0.0498892	0.429788	0.027889	0.0402227	0.219561	6	chr1:43591170:C:+
chr2:1649290:C:-	PXDN	ENST00000252804.8	chr2	1649289	1649290	-	cds	protein_coding	0.334231	0.295387	0.325926	0.00173281	0.211937	0.0312894	0.016334	0.0309827	0.64824	0.0135306	0.00804675	0.0379067	6	chr2:1649290:C:-
chr3:53122402:C:-	RFT1	ENST00000296292.7	chr3	53122401	53122402	-	cds	protein_coding	0.397586	0.303516	0.365518	0.00354207	0.118143	0.0340764	0.0204518	0.0329211	0.636475	0.0170349	0.0191687	0.118187	6	chr3:53122402:C:-
chr5:95794873:C:+	RHOBTB3	ENST00000379982.7	chr5	95794872	95794873	+	3utr	protein_coding	0.406451	0.318713	0.305475	0.00173634	0.0823126	0.0206453	0.0117803	0.0184212	0.792599	0.00950902	0.00886703	0.0541293	6	chr5:95794873:C:+
chr9:137070436:C:-	SAPCD2	ENST00000409687.4	chr9	137070435	137070436	-	cds	protein_coding	0.291656	0.384282	0.302425	0.00370026	0.279279	0.0534851	0.0289098	0.0551925	0.453354	0.0260181	0.017243	0.0828182	6	chr9:137070436:C:-
chr1:67409040:C:-	SERBP1	ENST00000370994.8	chr1	67409039	67409040	-	3utr	protein_coding	0.338986	0.377213	0.281826	0.00235052	0.172553	0.0325675	0.0176011	0.0305931	0.654363	0.0150748	0.0113673	0.0635303	6	chr1:67409040:C:-
chr12:40105902:C:-	SLC2A13	ENST00000380858.1	chr12	40105901	40105902	-	5utr	protein_coding	0.326588	0.380267	0.443047	0.00874861	0.14549	0.0522428	0.0337402	0.0570141	0.334491	0.0311523	0.0522738	0.284847	6	chr12:40105902:C:-
chr1:183533767:C:+	SMG7	ENST00000367537.7	chr1	183533766	183533767	+	cds	protein_coding	0.381078	0.319601	0.245084	0.00267012	0.245221	0.0501248	0.0259534	0.0409134	0.546755	0.0202543	0.0119894	0.0561188	6	chr1:183533767:C:+
chr12:118376702:C:+	SUDS3	ENST00000543473.1	chr12	118376701	118376702	+	cds	protein_coding	0.338837	0.348722	0.307806	0.000821958	0.0741567	0.0119446	0.00639631	0.0115421	0.862885	0.00543659	0.00402225	0.0227942	6	chr12:118376702:C:+
chrX:9719253:C:+	TBL1X	ENST00000646640.1	chrX	9719252	9719253	+	3utr	protein_coding	0.453806	0.358118	0.230759	0.00685855	0.178458	0.0676365	0.0410197	0.0555294	0.419498	0.0326656	0.0331163	0.165217	6	chrX:9719253:C:+
chr9:128306157:C:-	TRUB2	ENST00000372890.5	chr9	128306156	128306157	-	3utr	protein_coding	0.441667	0.247374	0.227435	0.00625719	0.247098	0.110222	0.0640976	0.0827485	0.324178	0.0462334	0.025916	0.0932494	6	chr9:128306157:C:-
chr7:73834710:C:-	WBSCR27	ENST00000297873.8	chr7	73834709	73834710	-	3utr	protein_coding	0.312821	0.388889	0.272222	0.00350097	0.272658	0.0526583	0.0281158	0.0506062	0.472353	0.0246277	0.0161766	0.0793033	6	chr7:73834710:C:-
chr14:23562346:C:-	AP1G2	ENST00000308724.9	chr14	23562345	23562346	-	cds	protein_coding	0.0133333	0.13468	0.131114	0.00211373	0.0374788	0.0942396	0.156357	0.133001	0.0208783	0.539449	0.0055249	0.0109577	7	chr14:23562346:C:-
chr20:32429429:C:+	ASXL1	ENST00000375687.9	chr20	32429428	32429429	+	cds	protein_coding	0.119815	0.10054	0.0730703	0.000794349	0.0164575	0.0660279	0.347126	0.0580834	0.00880669	0.496226	0.00211838	0.00435914	7	chr20:32429429:C:+
chr12:57630480:C:-	B4GALNT1	ENST00000341156.8	chr12	57630479	57630480	-	cds	protein_coding	0.0979885	0.136252	0.118867	7.59599e-05	0.00187242	0.00797574	0.022294	0.00985292	0.000930944	0.956347	0.000208844	0.000442635	7	chr12:57630480:C:-
chrX:153700859:C:-	BCAP31	ENST00000458587.7	chrX	153700858	153700859	-	3utr	protein_coding	0.0708156	0.126374	0.11063	0.000386268	0.00812635	0.027935	0.0691587	0.0348391	0.00427211	0.852123	0.0010344	0.00212489	7	chrX:153700859:C:-
chr22:23253938:C:+	BCR	ENST00000305877.12	chr22	23253937	23253938	+	cds	protein_coding	0.068287	0.208822	0.118604	0.00188914	0.0477175	0.140558	0.164054	0.195381	0.0234866	0.410371	0.0052549	0.0112864	7	chr22:23253938:C:+
chr7:2543757:C:-	BRAT1	ENST00000340611.8	chr7	2543756	2543757	-	cds	protein_coding	0.106085	0.150517	0.113053	0.000339511	0.00889332	0.0409758	0.10341	0.0476158	0.00431938	0.791481	0.000941937	0.00202299	7	chr7:2543757:C:-
chr2:27233405:C:+	CAD	ENST00000264705.8	chr2	27233404	27233405	+	cds	protein_coding	0.070202	0.105909	0.113696	0.000503882	0.0100627	0.0336061	0.0918003	0.0413511	0.00540084	0.813221	0.00133782	0.00271661	7	chr2:27233405:C:+
chr3:15206369:C:+	CAPN7	ENST00000253693.6	chr3	15206368	15206369	+	5utr	protein_coding	0.113186	0.106066	0.0941986	0.000418753	0.00922194	0.0388245	0.204387	0.0377477	0.0048133	0.701113	0.00112892	0.0023453	7	chr3:15206369:C:+
chr22:37496485:C:-	CARD10	ENST00000403299.5	chr22	37496484	37496485	-	cds	protein_coding	0.0621943	0.107181	0.110984	0.000679279	0.0131556	0.0421067	0.107544	0.0520126	0.00712864	0.771959	0.00179354	0.00361986	7	chr22:37496485:C:-
chr17:40171416:C:+	CASC3	ENST00000264645.11	chr17	40171415	40171416	+	3utr	protein_coding	0.0596491	0.152778	0.132867	0.000944551	0.02131	0.0677535	0.116503	0.101006	0.0109113	0.673647	0.00257006	0.00535476	7	chr17:40171416:C:+
chr11:33707668:C:-	CD59	ENST00000642928.1	chr11	33707667	33707668	-	3utr	protein_coding	0.0624339	0.145836	0.120678	0.000724366	0.0158397	0.0518937	0.100821	0.071133	0.00819939	0.74538	0.00195649	0.00405205	7	chr11:33707668:C:-
chr12:6607353:C:-	CHD4	ENST00000645022.1	chr12	6607352	6607353	-	5utr	protein_coding	0.116512	0.110216	0.0978106	0.000357198	0.00814698	0.0358794	0.200224	0.0348296	0.00419888	0.713368	0.000968789	0.00202642	7	chr12:6607353:C:-
chr4:73057782:C:-	COX18	ENST00000295890.8	chr4	73057781	73057782	-	3utr	protein_coding	0.104416	0.112396	0.0972367	0.000274235	0.00604276	0.0247465	0.106504	0.0254737	0.00314424	0.83154	0.000739201	0.00153489	7	chr4:73057782:C:-
chr4:73057788:C:-	COX18	ENST00000295890.8	chr4	73057787	73057788	-	3utr	protein_coding	0.106455	0.119526	0.080679	0.000548493	0.0118397	0.047767	0.193674	0.0455884	0.00620693	0.689853	0.00147192	0.00305053	7	chr4:73057788:C:-
chr18:48758289:C:+	CTIF	ENST00000256413.7	chr18	48758288	48758289	+	cds	protein_coding	0.122619	0.145833	0.155844	0.000649442	0.020574	0.112844	0.197602	0.197838	0.00932018	0.455182	0.00186238	0.00412777	7	chr18:48758289:C:+
chr22:19064994:C:-	DGCR2	ENST00000545799.5	chr22	19064993	19064994	-	cds	protein_coding	0.0987554	0.0695935	0.0330113	0.00207777	0.0335042	0.102181	0.319641	0.0916317	0.0195215	0.415803	0.00528799	0.0103514	7	chr22:19064994:C:-
chr12:124950171:C:-	DHX37	ENST00000308736.6	chr12	124950170	124950171	-	cds	protein_coding	0.129129	0.220426	0.0733276	0.00198043	0.056859	0.213934	0.226287	0.177116	0.0270255	0.278719	0.00560842	0.0124711	7	chr12:124950171:C:-
chr17:81550479:C:-	FAAP100	ENST00000327787.12	chr17	81550478	81550479	-	cds	protein_coding	0.100337	0.135322	0.0746846	0.00071405	0.0154797	0.0604208	0.190066	0.0581439	0.00808491	0.661192	0.00191712	0.00398175	7	chr17:81550479:C:-
chr16:89773299:C:-	FANCA	ENST00000389301.7	chr16	89773298	89773299	-	cds	protein_coding	0.0452489	0.0619968	0.137202	0.00191748	0.032217	0.0874437	0.19692	0.112229	0.0184377	0.536181	0.00495869	0.00969446	7	chr16:89773299:C:-
chr5:177097295:C:+	FGFR4	ENST00000292408.8	chr5	177097294	177097295	+	cds	protein_coding	0.0294872	0.0962963	0.167684	0.00212416	0.0383529	0.0974359	0.170497	0.147063	0.0214174	0.506402	0.00559809	0.0111087	7	chr5:177097295:C:+
chr17:45243293:C:+	FMNL1	ENST00000331495.7	chr17	45243292	45243293	+	cds	protein_coding	0.0807766	0.106696	0.145234	0.000562087	0.0124527	0.0435671	0.108207	0.0622086	0.00646784	0.761851	0.00152552	0.00315735	7	chr17:45243293:C:+
chr12:120153250:C:-	GCN1	ENST00000300648.6	chr12	120153249	120153250	-	cds	protein_coding	0.0930356	0.127842	0.112026	4.61646e-05	0.00106677	0.00428279	0.0130011	0.00507918	0.000543384	0.975592	0.000125536	0.000262784	7	chr12:120153250:C:-
chr6:104859759:C:-	HACE1	ENST00000262903.8	chr6	104859758	104859759	-	5utr	protein_coding	0.142196	0.154693	0.15	0.00063921	0.0228418	0.175605	0.252982	0.251074	0.00985939	0.280918	0.0018614	0.00421979	7	chr6:104859759:C:-
chr17:82437179:C:+	HEXDC	ENST00000337014.10	chr17	82437178	82437179	+	cds	protein_coding	0.0208333	0.121297	0.148913	0.0019867	0.0361564	0.0922272	0.155757	0.136616	0.020023	0.541598	0.005228	0.0104081	7	chr17:82437179:C:+
chr9:92242191:C:-	IARS	ENST00000375643.7	chr9	92242190	92242191	-	cds	protein_coding	0.114839	0.135064	0.104173	0.000254332	0.00638826	0.0304969	0.118503	0.0311639	0.00316363	0.807837	0.000700469	0.00149299	7	chr9:92242191:C:-
chr18:12030713:C:+	IMPA2	ENST00000269159.7	chr18	12030712	12030713	+	3utr	protein_coding	0.0999567	0.142681	0.0972222	0.00034799	0.00826072	0.034648	0.100114	0.0370917	0.00416514	0.81242	0.000949432	0.002003	7	chr18:12030713:C:+
chr7:1479582:C:-	INTS1	ENST00000404767.7	chr7	1479581	1479582	-	cds	protein_coding	0.126984	0.15676	0.128103	0.000571777	0.0176839	0.106751	0.22746	0.125657	0.00806658	0.508579	0.00162793	0.00360341	7	chr7:1479582:C:-
chr6:33680578:C:+	ITPR3	ENST00000374316.9	chr6	33680577	33680578	+	cds	protein_coding	0.0940657	0.0726228	0.115552	0.000874319	0.0170781	0.0592006	0.21756	0.0661647	0.00932135	0.622802	0.00231631	0.00468308	7	chr6:33680578:C:+
chrX:44873351:C:+	KDM6A	ENST00000611820.4	chrX	44873350	44873351	+	5utr	protein_coding	0.132367	0.152632	0.111134	0.000549046	0.0160838	0.0973725	0.296538	0.0911475	0.00751582	0.485842	0.0015491	0.00340222	7	chrX:44873351:C:+
chr12:52191912:C:-	KRT80	ENST00000313234.9	chr12	52191911	52191912	-	5utr	protein_coding	0.03125	0.200383	0.0613649	0.00297086	0.053487	0.132102	0.189176	0.149871	0.0297039	0.419254	0.00777577	0.0156584	7	chr12:52191912:C:-
chr12:52191913:C:-	KRT80	ENST00000313234.9	chr12	52191912	52191913	-	5utr	protein_coding	0.0858586	0.208254	0.143031	0.00159784	0.0478972	0.155146	0.152496	0.260994	0.0220723	0.345118	0.0045682	0.0101096	7	chr12:52191913:C:-
chr3:45595226:C:+	LIMD1	ENST00000273317.4	chr3	45595225	45595226	+	cds	protein_coding	0.127778	0.167093	0.130308	0.000701549	0.0227921	0.14004	0.222703	0.171602	0.0101797	0.425473	0.0020122	0.00449607	7	chr3:45595226:C:+
chr2:108686845:C:+	LIMS1	ENST00000544547.5	chr2	108686844	108686845	+	3utr	protein_coding	0.0413919	0.159194	0.0992864	0.00153199	0.0300082	0.0858219	0.149337	0.109097	0.0161283	0.595769	0.00405943	0.00824775	7	chr2:108686845:C:+
chr13:75856598:C:+	LMO7	ENST00000357063.7	chr13	75856597	75856598	+	cds	protein_coding	0.104001	0.158263	0.0809684	0.000843806	0.0200558	0.0823913	0.200197	0.0801158	0.0101189	0.5991	0.00230249	0.00487558	7	chr13:75856598:C:+
chr6:13787953:C:-	MCUR1	ENST00000379170.8	chr6	13787952	13787953	-	3utr	protein_coding	0.115625	0.174231	0.145984	0.000833785	0.0275153	0.140854	0.170034	0.242922	0.012187	0.397874	0.00240269	0.00537796	7	chr6:13787953:C:-
chrX:38803041:C:+	MID1IP1	ENST00000614558.2	chrX	38803040	38803041	+	5utr	protein_coding	0.104241	0.0964174	0.0904977	0.000567021	0.0116544	0.0448051	0.203022	0.0446465	0.00623128	0.684469	0.00151056	0.00309412	7	chrX:38803041:C:+
chr15:52433280:C:-	MYO5A	ENST00000399231.7	chr15	52433279	52433280	-	cds	protein_coding	0.099537	0.122727	0.111345	2.77145e-05	0.000644995	0.00268891	0.00941473	0.00307544	0.000328223	0.983586	7.54473e-05	0.000158158	7	chr15:52433280:C:-
chr17:42544009:C:+	NAGLU	ENST00000225927.6	chr17	42544008	42544009	+	cds	protein_coding	0.0787037	0.150768	0.141922	0.000660379	0.0165362	0.0598578	0.105269	0.0951822	0.00815865	0.708627	0.00182749	0.00388171	7	chr17:42544009:C:+
chr17:42544010:C:+	NAGLU	ENST00000225927.6	chr17	42544009	42544010	+	cds	protein_coding	0.109335	0.124671	0.146813	0.000384158	0.0102596	0.0467252	0.125847	0.0682215	0.00497566	0.740208	0.00107346	0.00230491	7	chr17:42544010:C:+
chr3:13386321:C:-	NUP210	ENST00000254508.6	chr3	13386320	13386321	-	cds	protein_coding	0.106209	0.164773	0.134921	0.000666284	0.0195671	0.0917773	0.149847	0.135862	0.00907894	0.587183	0.00188558	0.00413268	7	chr3:13386321:C:-
chr11:73927290:C:+	PAAF1	ENST00000310571.7	chr11	73927289	73927290	+	cds	protein_coding	0.0630222	0.134395	0.121138	0.000591214	0.0126094	0.0414889	0.087984	0.056026	0.0065912	0.789847	0.00158954	0.00327308	7	chr11:73927290:C:+
chr5:103025223:C:+	PAM	ENST00000438793.7	chr5	103025222	103025223	+	cds	protein_coding	0.114903	0.116975	0.109392	0.000181076	0.00434943	0.0199587	0.0993474	0.0207982	0.00219598	0.851628	0.000495547	0.00104588	7	chr5:103025223:C:+
chr3:136250405:C:+	PCCB	ENST00000471595.5	chr3	136250404	136250405	+	cds	protein_coding	0.0544444	0.0851852	0.129896	0.00121	0.0221824	0.0656155	0.157041	0.0851202	0.0122916	0.647044	0.00317328	0.00632183	7	chr3:136250405:C:+
chr3:136250410:C:+	PCCB	ENST00000471595.5	chr3	136250409	136250410	+	cds	protein_coding	0.0756944	0.0767752	0.112197	0.000961808	0.0178856	0.0576453	0.176845	0.0669344	0.00988633	0.662269	0.00252339	0.00504842	7	chr3:136250410:C:+
chr21:43758133:C:+	PDXK	ENST00000291565.8	chr21	43758132	43758133	+	3utr	protein_coding	0.0772487	0.120522	0.138728	0.000404965	0.00913755	0.0322969	0.0753788	0.0463371	0.00469902	0.828356	0.00110105	0.00228858	7	chr21:43758133:C:+
chr21:43759481:C:+	PDXK	ENST00000291565.8	chr21	43759480	43759481	+	3utr	protein_coding	0.0969697	0.0749515	0.197115	0.00182465	0.040605	0.12164	0.226618	0.192926	0.0215226	0.379426	0.00502552	0.0104117	7	chr21:43759481:C:+
chr9:120860095:C:-	PHF19	ENST00000373896.7	chr9	120860094	120860095	-	cds	protein_coding	0.12854	0.128785	0.166686	0.000735348	0.0228421	0.120846	0.237543	0.213072	0.0105052	0.387693	0.00210867	0.00465446	7	chr9:120860095:C:-
chr22:38072502:C:+	PICK1	ENST00000404072.7	chr22	38072501	38072502	+	cds	protein_coding	0.129365	0.125025	0.0739699	0.000704928	0.0162436	0.0740024	0.383438	0.060756	0.00836302	0.45055	0.0019138	0.00402881	7	chr22:38072502:C:+
chr20:32236430:C:+	POFUT1	ENST00000375749.7	chr20	32236429	32236430	+	3utr	protein_coding	0.10873	0.141087	0.187381	0.0010265	0.0317076	0.125688	0.162033	0.318672	0.0146063	0.336795	0.00295557	0.0065158	7	chr20:32236430:C:+
chr1:46188858:C:-	POMGNT1	ENST00000396420.7	chr1	46188857	46188858	-	3utr	protein_coding	0.100167	0.0962963	0.114141	0.000344868	0.00742241	0.0288426	0.11806	0.0323124	0.00390301	0.806274	0.000927803	0.00191363	7	chr1:46188858:C:-
chr19:46390356:C:+	PPP5C	ENST00000012443.8	chr19	46390355	46390356	+	3utr	protein_coding	0.0222222	0.12232	0.142485	0.00188074	0.034222	0.0886356	0.153145	0.128786	0.0189348	0.55961	0.00494295	0.00984245	7	chr19:46390356:C:+
chr3:49691182:C:+	RNF123	ENST00000327697.10	chr3	49691181	49691182	+	cds	protein_coding	0.0894227	0.105376	0.130413	0.000276885	0.0061351	0.0229649	0.0703386	0.0295125	0.00318528	0.865284	0.00074971	0.0015531	7	chr3:49691182:C:+
chr3:49691183:C:+	RNF123	ENST00000327697.10	chr3	49691182	49691183	+	cds	protein_coding	0.0747712	0.105769	0.127831	0.000444551	0.00928678	0.0317797	0.0849535	0.0415104	0.00491343	0.823481	0.00119155	0.00243948	7	chr3:49691183:C:+
chr9:136475284:C:-	SEC16A	ENST00000290037.10	chr9	136475283	136475284	-	cds	protein_coding	0.0770308	0.103914	0.133203	0.000479377	0.0101459	0.034946	0.0930749	0.0465734	0.00534881	0.805498	0.00128876	0.00264455	7	chr9:136475284:C:-
chr1:67409023:C:-	SERBP1	ENST00000370994.8	chr1	67409022	67409023	-	3utr	protein_coding	0.124049	0.151792	0.123205	0.000481412	0.0141799	0.0810337	0.207227	0.0917741	0.00659678	0.594362	0.00136036	0.00298485	7	chr1:67409023:C:-
chr9:4583080:C:+	SLC1A1	ENST00000262352.7	chr9	4583079	4583080	+	cds	protein_coding	0.106276	0.136271	0.101546	0.000225445	0.00545568	0.0241416	0.081596	0.0255463	0.00273521	0.858377	0.0006171	0.00130589	7	chr9:4583080:C:+
chr19:45835202:C:-	SYMPK	ENST00000599814.5	chr19	45835201	45835202	-	cds	protein_coding	0.114774	0.127381	0.123999	0.000144291	0.00375075	0.0182544	0.0695594	0.0213317	0.00183548	0.883867	0.000400257	0.000856684	7	chr19:45835202:C:-
chr17:80010590:C:-	TBC1D16	ENST00000310924.6	chr17	80010589	80010590	-	cds	protein_coding	0.104334	0.100492	0.152254	0.000628744	0.0151302	0.0600466	0.175888	0.0840858	0.0076703	0.651175	0.00173215	0.00364398	7	chr17:80010590:C:-
chr2:187465414:C:-	TFPI	ENST00000233156.8	chr2	187465413	187465414	-	3utr	protein_coding	0.0971867	0.142127	0.110325	0.000189851	0.00463284	0.0195239	0.0526673	0.0229587	0.00231032	0.896093	0.000520767	0.00110285	7	chr2:187465414:C:-
chr10:96586843:C:-	TM9SF3	ENST00000371142.8	chr10	96586842	96586843	-	5utr	protein_coding	0.122206	0.157587	0.0809825	0.000839988	0.0213329	0.100387	0.275795	0.0869905	0.0105385	0.496825	0.0023169	0.00497404	7	chr10:96586843:C:-
chr1:44660231:C:-	TMEM53	ENST00000372237.7	chr1	44660230	44660231	-	cds	protein_coding	0.066584	0.103003	0.172711	0.00134158	0.0288226	0.0865727	0.163374	0.140733	0.0152009	0.552819	0.00364436	0.0074911	7	chr1:44660231:C:-
chr17:28547192:C:-	UNC119	ENST00000484980.5	chr17	28547191	28547192	-	3utr	protein_coding	0.119669	0.103202	0.115897	0.000335544	0.00793802	0.036016	0.213	0.0375455	0.00404583	0.698273	0.000917303	0.00192923	7	chr17:28547192:C:-
chr19:29942324:C:+	URI1	ENST00000392271.5	chr19	29942323	29942324	+	5utr	protein_coding	0.12963	0.133619	0.136752	0.000435013	0.0127987	0.0751968	0.25742	0.0910803	0.00598473	0.553158	0.00123124	0.00269597	7	chr19:29942324:C:+
chr11:75815428:C:+	UVRAG	ENST00000356136.7	chr11	75815427	75815428	+	cds	protein_coding	0.113285	0.13206	0.0774306	0.00064275	0.0145517	0.0619454	0.237653	0.0563486	0.00750178	0.615975	0.00173876	0.00364303	7	chr11:75815428:C:+
chr14:100281408:C:+	YY1	ENST00000262238.8	chr14	100281407	100281408	+	3utr	protein_coding	0.0931543	0.0969464	0.111048	0.000361574	0.00756346	0.0281955	0.104989	0.0319143	0.00401145	0.820013	0.000967597	0.00198435	7	chr14:100281408:C:+
chr19:9646884:C:-	ZNF562	ENST00000293648.8	chr19	9646883	9646884	-	3utr	protein_coding	0.13125	0.161798	0.140171	0.000668412	0.0224725	0.147016	0.226532	0.201277	0.00990896	0.385869	0.00192794	0.00432812	7	chr19:9646884:C:-
chr22:20400669:C:+	ZNF74	ENST00000611540.4	chr22	20400668	20400669	+	cds	protein_coding	0.0995331	0.141228	0.0968867	0.000333956	0.0078742	0.0328545	0.0964836	0.0351436	0.00398047	0.820502	0.000910106	0.00191737	7	chr22:20400669:C:+
chr17:19343444:C:-	B9D1	ENST00000477478.6	chr17	19343443	19343444	-	3utr	protein_coding	0.716566	0.540653	0.579159	0.0415015	0.0294149	0.0190555	0.0152101	0.0185856	0.0447379	0.0138495	0.715292	0.102353	8	chr17:19343444:C:-
chr8:144356996:C:-	FBXL6	ENST00000331890.5	chr8	144356995	144356996	-	cds	protein_coding	0.514559	0.585269	0.511539	0.0186164	0.0339032	0.0190888	0.0143664	0.0190886	0.057538	0.0133332	0.607824	0.216241	8	chr8:144356996:C:-
chr17:75318971:C:-	GRB2	ENST00000392562.5	chr17	75318970	75318971	-	3utr	protein_coding	0.774074	0.612687	0.617337	0.112426	0.0395316	0.026939	0.0219911	0.0263476	0.05651	0.0202472	0.583537	0.11247	8	chr17:75318971:C:-
chr17:75777945:C:-	H3F3B	ENST00000254810.8	chr17	75777944	75777945	-	3utr	protein_coding	0.6	0.610364	0.633814	0.0157633	0.0105526	0.00668178	0.00529507	0.0067133	0.0158681	0.00495028	0.896194	0.0379818	8	chr17:75777945:C:-
chr16:48352517:C:+	LONP2	ENST00000285737.8	chr16	48352516	48352517	+	3utr	protein_coding	0.572594	0.620121	0.505773	0.0177966	0.0223583	0.0132941	0.0102076	0.0131155	0.0360916	0.00944068	0.765867	0.111829	8	chr16:48352517:C:+
chr2:46904392:C:-	MCFD2	ENST00000409105.5	chr2	46904391	46904392	-	3utr	protein_coding	0.568678	0.499335	0.582257	0.0153844	0.0234299	0.0137019	0.0105141	0.0137168	0.0392261	0.00964183	0.752384	0.122001	8	chr2:46904392:C:-
chr3:15051825:C:-	MRPS25	ENST00000253686.6	chr3	15051824	15051825	-	3utr	protein_coding	0.551389	0.470189	0.562378	0.0195922	0.0395058	0.0223165	0.0168891	0.0223286	0.0692805	0.0153906	0.553775	0.240921	8	chr3:15051825:C:-
chr1:198157073:C:+	NEK7	ENST00000367385.8	chr1	198157072	198157073	+	5utr	protein_coding	0.648575	0.5837	0.602428	0.0111031	0.00777293	0.00492895	0.00390426	0.00488343	0.0118772	0.00360515	0.92278	0.029145	8	chr1:198157073:C:+
chr12:76559476:C:-	OSBPL8	ENST00000261183.7	chr12	76559475	76559476	-	5utr	protein_coding	0.628257	0.665419	0.668547	0.0678729	0.0271151	0.017895	0.0144328	0.0179833	0.0388845	0.0135862	0.720106	0.0821243	8	chr12:76559476:C:-
chr1:1217040:C:-	SDF4	ENST00000263741.11	chr1	1217039	1217040	-	3utr	protein_coding	0.502956	0.525731	0.583838	0.0199378	0.0355876	0.0202248	0.0153511	0.0206127	0.0596837	0.0142868	0.620825	0.19349	8	chr1:1217040:C:-
chr1:1217041:C:-	SDF4	ENST00000263741.11	chr1	1217040	1217041	-	3utr	protein_coding	0.528274	0.540515	0.587049	0.0147765	0.022024	0.0127961	0.00979379	0.0129565	0.0362879	0.00910098	0.768929	0.113336	8	chr1:1217041:C:-
chr7:100881346:C:+	SRRT	ENST00000614484.4	chr7	100881345	100881346	+	cds	protein_coding	0.375599	0.533563	0.66885	0.0446987	0.0830585	0.0495934	0.0383869	0.0531289	0.121686	0.0371669	0.332593	0.239688	8	chr7:100881346:C:+
chr10:132228011:C:-	STK32C	ENST00000298630.7	chr10	132228010	132228011	-	cds	protein_coding	0.722222	0.603194	0.43816	0.0548684	0.0530862	0.034161	0.0269592	0.032466	0.0812387	0.0243396	0.504498	0.188383	8	chr10:132228011:C:-
chr9:137281001:C:+	TOR4A	ENST00000357503.2	chr9	137281000	137281001	+	3utr	protein_coding	0.590539	0.682044	0.592471	0.0371808	0.0229832	0.014662	0.0116226	0.0146699	0.0339376	0.0109273	0.774591	0.0794256	8	chr9:137281001:C:+
chr17:7939621:C:+	CNTROB	ENST00000380262.7	chr17	7939620	7939621	+	cds	protein_coding	0.437604	0.445419	0.470177	0.00620019	0.0375362	0.0169682	0.0118309	0.017209	0.0861211	0.0107414	0.0655324	0.747861	9	chr17:7939621:C:+
chr13:110174661:C:-	COL4A1	ENST00000375820.8	chr13	110174660	110174661	-	cds	protein_coding	0.386905	0.314815	0.521244	0.0150203	0.131823	0.0617888	0.0433812	0.0661229	0.247911	0.0393123	0.0932601	0.301381	9	chr13:110174661:C:-
chr1:3884219:C:+	DFFB	ENST00000338895.7	chr1	3884218	3884219	+	3utr	protein_coding	0.525926	0.615954	0.35831	0.027087	0.0743623	0.0415258	0.0306749	0.039747	0.125708	0.0280032	0.245033	0.387858	9	chr1:3884219:C:+
chr17:5468855:C:-	DHX33	ENST00000225296.7	chr17	5468854	5468855	-	cds	protein_coding	0.464612	0.381571	0.387069	0.00437716	0.0507531	0.0199814	0.013201	0.0190697	0.173734	0.0113504	0.0329377	0.674595	9	chr17:5468855:C:-
chr17:76082266:C:-	EXOC7	ENST00000589210.5	chr17	76082265	76082266	-	3utr	protein_coding	0.54321	0.455011	0.495509	0.0150796	0.0459261	0.0242623	0.0178445	0.023857	0.0898398	0.0160008	0.282879	0.484311	9	chr17:76082266:C:-
chr11:61866671:C:+	FADS2	ENST00000278840.8	chr11	61866670	61866671	+	3utr	protein_coding	0.365096	0.41203	0.472426	0.0101393	0.0979256	0.040384	0.0273152	0.0428808	0.221442	0.0252038	0.0744327	0.460276	9	chr11:61866671:C:+
chr5:177097802:C:+	FGFR4	ENST00000292408.8	chr5	177097801	177097802	+	3utr	protein_coding	0.48534	0.420894	0.284965	0.00845596	0.105281	0.0440253	0.0288211	0.0391398	0.283722	0.0242853	0.0519501	0.414319	9	chr5:177097802:C:+
chr19:12896017:C:+	GCDH	ENST00000222214.9	chr19	12896016	12896017	+	cds	protein_coding	0.589773	0.456715	0.476079	0.0188343	0.049633	0.0272929	0.0203189	0.0263526	0.0936677	0.0180525	0.341493	0.404355	9	chr19:12896017:C:+
chr4:75936208:C:-	NAAA	ENST00000286733.8	chr4	75936207	75936208	-	cds	protein_coding	0.456715	0.518081	0.45917	0.0101606	0.0414227	0.0203002	0.0145009	0.0203481	0.083322	0.0133139	0.138121	0.658511	9	chr4:75936208:C:-
chr11:66868899:C:-	PC	ENST00000393960.5	chr11	66868898	66868899	-	cds	protein_coding	0.41358	0.430976	0.400459	0.00303639	0.0344161	0.0131036	0.00861741	0.0130309	0.107534	0.00769232	0.0237498	0.788819	9	chr11:66868899:C:-
chr1:31635482:C:-	PEF1	ENST00000373703.4	chr1	31635481	31635482	-	cds	protein_coding	0.43956	0.450279	0.395094	0.00091185	0.0081713	0.00334015	0.00223934	0.00327048	0.0230307	0.00199432	0.00785943	0.949182	9	chr1:31635482:C:-
chr19:18169979:C:+	PIK3R2	ENST00000593731.1	chr19	18169978	18169979	+	3utr	nonsense_mediated_decay	0.572868	0.395191	0.371184	0.0132391	0.0747602	0.0378054	0.0268884	0.0347379	0.164293	0.0228793	0.10739	0.518007	9	chr19:18169979:C:+
chr5:109409891:C:-	PJA2	ENST00000361189.6	chr5	109409890	109409891	-	5utr	protein_coding	0.507625	0.446609	0.229883	0.0131941	0.133542	0.0647329	0.0436791	0.0559682	0.262291	0.036718	0.0707545	0.31912	9	chr5:109409891:C:-
chr5:109409900:C:-	PJA2	ENST00000361189.6	chr5	109409899	109409900	-	5utr	protein_coding	0.470707	0.506016	0.229061	0.0147505	0.132383	0.0647981	0.044026	0.0577866	0.239053	0.0383305	0.0790161	0.329856	9	chr5:109409900:C:-
chr20:41174172:C:+	PLCG1	ENST00000373271.5	chr20	41174171	41174172	+	cds	protein_coding	0.5625	0.411422	0.311658	0.0133208	0.0923712	0.0460464	0.0321941	0.0411378	0.201916	0.0271058	0.0905396	0.455369	9	chr20:41174172:C:+
chr19:40367744:C:+	PLD3	ENST00000409587.5	chr19	40367743	40367744	+	cds	protein_coding	0.447608	0.436135	0.392053	0.000716247	0.00676393	0.0027364	0.00182812	0.00266047	0.0201216	0.00161484	0.0060605	0.957498	9	chr19:40367744:C:+
chr19:7555275:C:+	PNPLA6	ENST00000221249.10	chr19	7555274	7555275	+	cds	protein_coding	0.600275	0.492975	0.395262	0.0197389	0.0591258	0.0324277	0.0239157	0.0304761	0.111797	0.021065	0.240703	0.460752	9	chr19:7555275:C:+
chr3:50274025:C:+	SEMA3B	ENST00000616701.4	chr3	50274024	50274025	+	cds	protein_coding	0.397436	0.240196	0.577778	0.0221341	0.143372	0.0811518	0.0607214	0.0874199	0.214543	0.0551183	0.110736	0.224804	9	chr3:50274025:C:+
chr1:67409039:C:-	SERBP1	ENST00000370994.8	chr1	67409038	67409039	-	3utr	protein_coding	0.402465	0.478925	0.328957	0.00720629	0.0900875	0.0347124	0.0225193	0.0334266	0.234255	0.0201574	0.047564	0.510072	9	chr1:67409039:C:-
chr19:39489944:C:+	TIMM50	ENST00000544017.5	chr19	39489943	39489944	+	3utr	protein_coding	0.444118	0.482241	0.405022	0.00232783	0.0159998	0.00700438	0.00479831	0.00689683	0.0387709	0.00432552	0.0223834	0.897493	9	chr19:39489944:C:+
chrX:46499406:C:-	ZNF674	ENST00000523374.5	chrX	46499405	46499406	-	3utr	protein_coding	0.571429	0.507937	0.389683	0.0164122	0.0544367	0.0289951	0.0211484	0.0273844	0.105618	0.0187299	0.201943	0.525333	9	chrX:46499406:C:-

## Sheet: linear regression
Table S8D: Differential methylation analysis by linear regression test across the gradient fractions. All high confidence candidate sites with sufficient coverage are included in this analysis. Sites with FDR<0.05 are highlighted in red, sites with ≥10% relative negative or positive change are highlighted in green and yellow, respectively.
Loci	GeneSymbol	Transcript ID	Chrom	Start	End	Strand	Region	TranscriptType	Pvalue F12	Qvalue F12	Meth.diff F12	Group	Pvalue F23	Qvalue F23	Meth.diff F23	Group	Pvalue F34	Qvalue F34	Meth.diff F34	Group	MethMean_F1	MethMean_F2	MethMean_F3	MethMean_F4	Loci
chr14:49586019	RPS29	ENST00000396020.7	chr14	49586018	49586019	-	cds	protein_coding	7.36186e-72	2.71809e-69	-6.40479	F12	0	0	-10.4891	F23	3.91627e-24	4.49329e-22	5.15428	F34	32.7499	26.903	16.3207	20.9321	chr14:49586019
chr14:20343234	RPPH1	ENST00000554988.1	chr14	20343233	20343234	-	ncRNA_exonic	antisense	3.0555e-34	5.64065e-32	-0.841961	F12	1.36948e-71	3.14611e-69	-2.349	F23	6.13781e-21	6.03614e-19	1.7166	F34	50.684	50.1879	47.3986	49.3791	chr14:20343234
chr11:75404677	RPS3	ENST00000531188.5	chr11	75404676	75404677	+	cds	protein_coding	1.42663e-28	1.75576e-26	-3.27354	F12	0	0	-9.9255	F23	4.02694e-44	9.24053e-42	-3.25129	F34	29.1434	26.165	16.2419	12.7588	chr11:75404677
chr11:764334	TALDO1	ENST00000319006.7	chr11	764333	764334	+	cds	protein_coding	2.854e-10	1.05373e-08	-10.5744	F12	1.74247e-07	5.22129e-06	-5.71278	F23	7.34699e-38	1.26442e-35	-8.27269	F34	34.5157	23.8191	18.3077	10.1065	chr11:764334
chr3:184150247							intergenic	intergenic	5.51778e-07	1.27327e-05	-6.53402	F12	1.20897e-27	1.66642e-25	-9.90947	F23	0.000586636	0.0112179	-3.16339	F34	32.7625	26.5977	16.4716	13.2742	chr3:184150247
chr3:39408706	RPSA	ENST00000301821.10	chr3	39408705	39408706	+	cds	protein_coding	1.72747e-06	3.54335e-05	2.29084	F12	0.000573442	0.00747782	-1.97546	F23	8.46708e-47	2.91439e-44	-8.2007	F34	29.8978	31.9128	30.3718	22.045	chr3:39408706
chr5:149551001	CSNK1A1	ENST00000261798.9	chr5	149551000	149551001	-	5utr	protein_coding	6.0264e-05	0.000767248	-16.199	F12	0.00343972	0.0348621	-4.16457	F23	0.000209152	0.00449941	-3.86831	F34	39.0206	23.4055	18.7683	14.9602	chr5:149551001
chr5:10250404	CCT5	ENST00000280326.8	chr5	10250403	10250404	+	cds	protein_coding	0.000145254	0.00157733	-8.73541	F12	2.68987e-28	4.63458e-26	-9.23709	F23	8.88913e-92	6.11931e-89	-8.67645	F34	33.9438	25.4816	15.8565	7.54657	chr5:10250404
chr19:14480414	GIPC1	ENST00000393033.8	chr19	14480413	14480414	-	cds	protein_coding	0.000303056	0.00272907	-12.9119	F12	7.89889e-06	0.000175608	-10.1969	F23	0.00140383	0.0201333	-4.96462	F34	65.2465	52.2944	42.3747	37.2505	chr19:14480414
chr20:62303047	ADRM1	ENST00000491935.5	chr20	62303046	62303047	+	5utr	protein_coding	0.00173283	0.0112242	-7.93604	F12	1.11135e-06	2.73548e-05	-7.23259	F23	9.35856e-07	5.36872e-05	-3.82607	F34	25.8889	17.9142	10.7038	7.0977	chr20:62303047
chr5:135343361	H2AFY	ENST00000511689.5	chr5	135343360	135343361	-	cds	protein_coding	0.0020557	0.013086	-7.77367	F12	0.000181046	0.00290175	-5.72443	F23	4.54233e-06	0.00017372	-3.8803	F34	34.4359	25.2698	20.5678	16.9279	chr5:135343361
chr8:67058178	COPS5	ENST00000517736.5	chr8	67058177	67058178	-	cds	protein_coding	0.00337865	0.0201304	-10.0696	F12	1.5382e-08	5.88954e-07	-7.45011	F23	3.17755e-05	0.000874975	-3.35619	F34	31.0916	21.4781	13.2463	10.2831	chr8:67058178
chr20:58989960	NELFCD	ENST00000602795.5	chr20	58989959	58989960	+	cds	protein_coding	0.00350934	0.0202451	-8.08033	F12	9.18763e-11	5.7564e-09	-9.62028	F23	0.0019721	0.027152	-2.60232	F34	30.3641	23.8181	13.0016	10.835	chr20:58989960
chr17:39980912	PSMD3	ENST00000264639.8	chr17	39980911	39980912	+	5utr	protein_coding	0.00979258	0.0440919	-8.18573	F12	0.00314477	0.0328386	-5.91287	F23	0.000135156	0.00332293	-3.5945	F34	33.7896	25.0796	18.9733	15.6447	chr17:39980912
chr12:55727232	CD63	ENST00000549117.5	chr12	55727231	55727232	-	cds	protein_coding	1.04701e-12	6.44282e-11	-23.103	F12	4.92683e-07	1.35821e-05	-5.93852	F23	0.0227565	0.158239	-2.21745	F34	38.8842	15.4205	9.5539	7.18852	chr12:55727232
chr3:150546246	SERP1	ENST00000479209.1	chr3	150546245	150546246	-	5utr	protein_coding	1.57247e-12	8.29392e-11	-14.8372	F12	3.56299e-21	3.50798e-19	-10.5668	F23	0.460201	0.696603	1.02322	F34	45.1598	31.6252	19.9793	20.9573	chr3:150546246
chr16:88810479	APRT	ENST00000378364.7	chr16	88810478	88810479	-	cds	protein_coding	1.24444e-07	3.14324e-06	-11.1867	F12	1.34053e-07	4.19947e-06	-4.56826	F23	0.689551	0.800488	-0.385855	F34	27.1948	15.9285	11.3575	10.8893	chr16:88810479
chr16:2176359	TRAF7	ENST00000326181.10	chr16	2176358	2176359	+	cds	protein_coding	5.47656e-06	9.62863e-05	-16.0025	F12	2.04591e-24	2.35004e-22	-21.3641	F23	0.863949	0.840287	0.431064	F34	57.1211	41.0551	21.0544	21.6646	chr16:2176359
chr1:153671296							intergenic	intergenic	1.07598e-05	0.000165527	-12.016	F12	0.00389029	0.0377627	11.8724	F23	0.992575	0.863131	0.0495901	F34	43.2825	30.4479	43.552	43.4894	chr1:153671296
chr7:75066792	WBSCR16	ENST00000614461.4	chr7	75066791	75066792	-	cds	protein_coding	2.09963e-05	0.000298157	-26.8418	F12	0.000840082	0.00998238	-6.32973	F23	0.408362	0.68638	-0.867389	F34	45.2231	17.6405	11.4015	10.5649	chr7:75066792
chr20:62945124	GID8	ENST00000266069.4	chr20	62945123	62945124	+	3utr	protein_coding	4.86522e-05	0.000665296	-17.4482	F12	9.26191e-07	2.36416e-05	-9.56869	F23	0.0351293	0.20322	-3.29417	F34	48.8236	34.4199	23.6942	20.6522	chr20:62945124
chr11:119308934	MCAM	ENST00000264036.5	chr11	119308933	119308934	-	3utr	protein_coding	5.55539e-05	0.000732542	-22.968	F12	0.00331132	0.0340617	8.06176	F23	0.601976	0.755952	-1.21584	F34	34.9518	15.055	21.7002	20.6018	chr11:119308934
chr15:63157482	RPS27L	ENST00000330964.9	chr15	63157481	63157482	-	5utr	protein_coding	8.42161e-05	0.00100302	-32.4673	F12	0.000760074	0.00919012	-19.3542	F23	NA	NA	NA		85.8586	50.9978	32.5553	50	chr15:63157482
chr6:149843114	LRP11	ENST00000239367.6	chr6	149843113	149843114	-	cds	protein_coding	0.000100351	0.00112275	-15.2183	F12	7.45282e-10	3.95109e-08	-12.6136	F23	0.206121	0.530685	-2.54621	F34	53.0057	37.1481	24.4663	22.7154	chr6:149843114
chr9:87525397	DAPK1	ENST00000469640.6	chr9	87525396	87525397	+	intronic	protein_coding	0.000293259	0.00272715	-10.3468	F12	0.000527081	0.00713163	-10.2472	F23	0.238589	0.556765	6.81028	F34	29.8885	19.9289	9.30514	16.7749	chr9:87525397
chr3:47670681	SMARCC1	ENST00000254480.9	chr3	47670680	47670681	-	cds	protein_coding	0.00350854	0.0202451	-12.6597	F12	0.00293461	0.0321033	-7.77949	F23	0.885691	0.847953	0.278251	F34	28.6275	16.3745	8.31077	8.74535	chr3:47670681
chr1:19311960	AKR7A2	ENST00000235835.7	chr1	19311959	19311960	-	cds	protein_coding	0.00546146	0.0284005	-6.65243	F12	8.55831e-10	4.21308e-08	-7.51114	F23	0.186621	0.505789	1.082	F34	24.1384	16.9029	10.0034	11.3202	chr1:19311960
chr17:41620747	KRT17	ENST00000311208.12	chr17	41620746	41620747	-	cds	protein_coding	2.8194e-12	1.30119e-10	-12.3336	F12	0.0102324	0.0758288	-3.61837	F23	7.92936e-21	6.82326e-19	-8.82573	F34	35.861	24.7261	20.2588	11.6417	chr17:41620747
chr17:82237888	SLC16A3	ENST00000581287.5	chr17	82237887	82237888	+	cds	protein_coding	0.000689964	0.0056668	-7.44933	F12	0.0919602	0.278921	-1.81724	F23	2.4556e-05	0.000768383	-2.64807	F34	24.4896	16.8113	15.1537	12.5196	chr17:82237888
chr7:44059576	DBNL	ENST00000494774.5	chr7	44059575	44059576	+	cds	protein_coding	0.000838148	0.00631539	-13.0365	F12	0.559245	0.663278	0.929854	F23	0.00209785	0.0279904	-2.74608	F34	24.0997	11.0449	11.9417	9.18893	chr7:44059576
chr3:49681197	APEH	ENST00000296456.9	chr3	49681196	49681197	+	cds	protein_coding	0.00120564	0.00856029	-19.4805	F12	0.0490271	0.19308	5.77449	F23	0.00211431	0.0279904	-6.51756	F34	43.7897	21.6431	27.2467	20.7981	chr3:49681197
chr15:90271227	NGRN	ENST00000379095.4	chr15	90271226	90271227	+	cds	protein_coding	0.0112782	0.048419	6.18774	F12	0.0510635	0.199958	-1.53205	F23	0.000681293	0.0120258	-2.82663	F34	8.62915	14.5741	12.8401	10.0312	chr15:90271227
chr11:68348135	LRP5	ENST00000294304.11	chr11	68348134	68348135	+	cds	protein_coding	8.53597e-16	7.87896e-14	-27.4387	F12	0.425658	0.58672	-2.54452	F23	0.959343	0.861037	0.167655	F34	55.1407	27.2339	25.3855	25.5804	chr11:68348135
chr20:58671252	STX16	ENST00000371141.8	chr20	58671251	58671252	+	cds	protein_coding	9.32969e-13	6.44282e-11	-33.0338	F12	0.0158192	0.100023	-3.67743	F23	0.418188	0.68638	-1.38248	F34	52.2066	15.4664	11.2371	10.0395	chr20:58671252
chr5:136080599							intergenic	intergenic	2.53294e-11	1.0391e-09	-29.0579	F12	0.199969	0.419932	-2.52101	F23	0.0762706	0.318212	6.25	F34	31.5278	2.40741	0	5.12821	chr5:136080599
chr1:234430277	TARBP1	ENST00000040877.1	chr1	234430276	234430277	-	cds	protein_coding	3.13022e-09	1.05065e-07	-29.1444	F12	0.0933196	0.278921	5.01819	F23	0.0417624	0.226373	-4.4401	F34	46.3964	17.0401	22.0792	18.2554	chr1:234430277
chr15:45198607	SHF	ENST00000290894.12	chr15	45198606	45198607	-	intronic	protein_coding	1.42487e-08	4.27742e-07	-10.7191	F12	0.519775	0.638225	-1.91682	F23	0.907235	0.852537	-0.416535	F34	44.6326	33.4312	27.4488	31.5763	chr15:45198607
chrM:4244							intergenic	intergenic	1.50608e-08	4.27742e-07	-21.4192	F12	NA	NA	NA		NA	NA	NA		23.3433	2.60445	0	0	chrM:4244
chr19:4724117							intergenic	intergenic	1.27701e-07	3.14324e-06	43.9259	F12	0.19685	0.417328	12	F23	0.676672	0.79628	-3.80952	F34	25.2069	68.1795	78.8889	75.2737	chr19:4724117
chr1:155765545	GON4L	ENST00000368331.5	chr1	155765544	155765545	-	cds	protein_coding	1.49183e-06	3.24001e-05	-39.3963	F12	0.0198218	0.111065	-10.3782	F23	0.334991	0.637042	-1.93122	F34	51.6624	14.0741	3.33333	0.925926	chr1:155765545
chr6:26305515							intergenic	intergenic	2.21594e-06	4.30607e-05	-12.0996	F12	0.433489	0.591599	-3.02646	F23	0.93883	0.856991	0.373184	F34	63.1878	48.1602	46.7842	47.6639	chr6:26305515
chr7:24650533	MPP6	ENST00000222644.9	chr7	24650532	24650533	+	cds	protein_coding	4.69969e-06	8.67591e-05	-9.9102	F12	0.0879153	0.278921	-3.44768	F23	0.0365639	0.208824	-4.10632	F34	27.5978	18.0974	14.4896	10.2206	chr7:24650533
chr4:890580	GAK	ENST00000314167.8	chr4	890579	890580	-	cds	protein_coding	5.90523e-06	9.91037e-05	-39.2564	F12	0.123561	0.328792	-6.04253	F23	0.705275	0.801359	-1.01758	F34	52.4411	12.709	7.83955	6.75275	chr4:890580
chr15:69455489	RPLP1	ENST00000260379.10	chr15	69455488	69455489	+	cds	protein_coding	6.24218e-06	0.000100204	14.7646	F12	0.044637	0.184284	7.95854	F23	0.575452	0.746329	-3.86256	F34	17.4556	26.3881	39.8967	34.9206	chr15:69455489
chr19:4724118							intergenic	intergenic	1.68761e-05	0.000249234	34.9228	F12	0.334964	0.541455	9.62264	F23	0.445276	0.688831	7.5	F34	26.2626	59.6154	69.7415	77.1864	chr19:4724118
chr19:4724116							intergenic	intergenic	8.09295e-05	0.000996005	32.0952	F12	0.225269	0.44454	12.6667	F23	0.71374	0.802845	-3.87597	F34	22.8334	52.5794	66.5686	60.1251	chr19:4724116
chr10:103612953	SH3PXD2A	ENST00000369774.8	chr10	103612952	103612953	-	cds	protein_coding	8.73602e-05	0.00100795	-27.7733	F12	0.00625121	0.0521021	-9.77271	F23	0.890133	0.847953	0.36872	F34	44.246	21.5805	7.314	9.91226	chr10:103612953
chr5:135034147	PITX1	ENST00000265340.11	chr5	135034146	135034147	-	5utr	protein_coding	0.000177511	0.00187255	-9.21537	F12	0.0550369	0.210728	2.734	F23	0.747421	0.81028	-0.66533	F34	20.6625	11.4983	13.7421	12.4439	chr5:135034147
chr6:52995935	RF00100	ENST00000365328.1	chr6	52995934	52995935	+	ncRNA_exonic	misc_RNA	0.000250344	0.0025675	-2.34786	F12	0.521534	0.638432	0.68409	F23	0.0851	0.347994	-2.38746	F34	16.53	14.1717	14.5381	12.2391	chr6:52995935
chr1:155057682	ADAM15	ENST00000356955.6	chr1	155057681	155057682	+	cds	protein_coding	0.000262787	0.00262227	-16.4539	F12	0.260353	0.483648	-2.19409	F23	0.834176	0.83749	0.430652	F34	61.4408	47.288	44.4367	44.6756	chr1:155057682
chr20:422158	RBCK1	ENST00000356286.9	chr20	422157	422158	+	cds	protein_coding	0.000295456	0.00272715	-30.0557	F12	0.0143643	0.0942506	-11.2227	F23	0.691028	0.800853	1.61235	F34	48.2893	16.6539	5.60292	7.46965	chr20:422158
chr11:32091254	RCN1	ENST00000054950.3	chr11	32091253	32091254	+	cds	protein_coding	0.000292162	0.00272715	-15.0677	F12	0.0171726	0.103629	-5.27446	F23	0.415364	0.68638	1.61617	F34	43.659	29.4431	24.1057	25.8752	chr11:32091254
chr4:147906687	ARHGAP10	ENST00000336498.7	chr4	147906686	147906687	+	cds	protein_coding	0.000403609	0.00354803	-19.7738	F12	0.0907319	0.278921	-6.94444	F23	0.0222988	0.157569	-5.63063	F34	38.6823	15.6137	8.59195	2.8196	chr4:147906687
chr19:4013022	PIAS4	ENST00000262971.2	chr19	4013021	4013022	+	cds	protein_coding	0.0006518	0.00559657	-26.3158	F12	0.45597	0.605961	3.38673	F23	0.0373737	0.208824	-7.04609	F34	36.5385	10.216	14.4051	6.06489	chr19:4013022
chr16:681472	STUB1	ENST00000565677.5	chr16	681471	681472	+	cds	protein_coding	0.000699297	0.0056668	-7.37527	F12	0.0189114	0.107715	-1.87908	F23	0.234645	0.550676	-1.06524	F34	19.3503	12.8024	11.144	9.95978	chr16:681472
chr18:49286597	DYM	ENST00000269445.10	chr18	49286596	49286597	-	cds	protein_coding	0.000706024	0.0056668	-31.3725	F12	0.116984	0.317418	-7.14096	F23	0.979923	0.863131	-0.0875228	F34	48.9057	17.7593	11.0871	11.5627	chr18:49286597
chr19:18568621	KXD1	ENST00000602094.5	chr19	18568620	18568621	+	cds	protein_coding	0.000758386	0.00595756	-9.50996	F12	0.0716769	0.248487	-3.05867	F23	0.158574	0.476695	5.44766	F34	31.4862	22.2425	19.1131	23.8786	chr19:18568621
chr6:143136910	AIG1	ENST00000629020.2	chr6	143136909	143136910	+	cds	protein_coding	0.00079686	0.00612938	-21.5909	F12	0.166261	0.381788	-3.56831	F23	0.0196261	0.145803	-4.96693	F34	39.7727	21.0005	15.7953	10.4597	chr6:143136910
chr15:45200414	SHF	ENST00000290894.12	chr15	45200413	45200414	-	intronic	protein_coding	0.00113286	0.00836529	-7.89098	F12	0.02918	0.136807	-6.86468	F23	0.520066	0.726198	2.23652	F34	36.6161	27.1252	17.9972	22.2674	chr15:45200414
chr3:183447897							intergenic	intergenic	0.00118232	0.00855933	-15.031	F12	0.694573	0.71876	-1.05735	F23	0.0647036	0.291126	9.98557	F34	23.7923	9.76647	7.79701	19.1009	chr3:183447897
chr12:53102118	IGFBP6	ENST00000548547.5	chr12	53102117	53102118	+	cds	protein_coding	0.0014147	0.00985516	-9.54717	F12	0.757635	0.747114	-0.627821	F23	0.556954	0.738206	-1.74124	F34	42.1405	32.0909	31.9757	29.8095	chr12:53102118
chr1:146377398							intergenic	intergenic	0.0015172	0.0103735	22.7687	F12	NA	NA	NA		NA	NA	NA		33.1391	56.7407	38.4127	45.9259	chr1:146377398
chr15:101398526	PCSK6	ENST00000611716.4	chr15	101398525	101398526	-	cds	protein_coding	0.00156576	0.0105109	-25.1039	F12	0.982515	0.825782	-0.134228	F23	0.574299	0.746329	-3.82353	F34	44.0548	23.1407	19.8565	17.1053	chr15:101398526
chr5:59215794	PDE4D	ENST00000340635.10	chr5	59215793	59215794	-	cds	protein_coding	0.00161941	0.0106769	-19.2937	F12	0.797027	0.758162	-0.849162	F23	0.129571	0.443766	-5.10345	F34	35.5556	12.7737	11.2549	6.79876	chr5:59215794
chr2:59322261							intergenic	intergenic	0.00218405	0.0136674	20	F12	NA	NA	NA		NA	NA	NA		0	20.8995	35.7143	24.0741	chr2:59322261
chr10:1271025	ADARB2	ENST00000381312.5	chr10	1271024	1271025	-	cds	protein_coding	0.00335768	0.0201304	-21.2847	F12	0.249126	0.470398	-6.66667	F23	0.0370952	0.208824	-7.53968	F34	38.6957	17.7943	11.1874	3.82478	chr10:1271025
chr9:136377259	SNAPC4	ENST00000298532.2	chr9	136377258	136377259	-	intronic	protein_coding	0.0033804	0.0201304	-16.6186	F12	NA	NA	NA		NA	NA	NA		20.3968	4.04762	8.88889	9.97151	chr9:136377259
chr20:25634773	RP4-694B14.5	ENST00000414393.5	chr20	25634772	25634773	+	ncRNA_exonic	antisense	0.00367822	0.020893	-30.4075	F12	0.817301	0.768547	-1.74987	F23	NA	NA	NA		56.1111	24.6036	22.1102	17.5926	chr20:25634773
chr15:40593850							intergenic	intergenic	0.00416755	0.0233032	-14.25	F12	0.01971	0.111065	15.9444	F23	0.313106	0.614563	-8.10197	F34	44.9094	31.3109	46.3437	38.1609	chr15:40593850
chr17:41821810	FKBP10	ENST00000321562.8	chr17	41821809	41821810	+	cds	protein_coding	0.00422878	0.0233032	-9.92736	F12	0.443509	0.600516	-1.7176	F23	0.777113	0.813099	-0.567614	F34	32.3137	23.1292	20.52	20.0003	chr17:41821810
chr17:8186922							intergenic	intergenic	0.00440696	0.0235812	-14.6532	F12	0.21523	0.431206	9.43184	F23	0.754672	0.811749	-3.02922	F34	65.4935	46.0891	56.8871	55.9477	chr17:8186922
chr19:1358991	MUM1	ENST00000591806.5	chr19	1358990	1358991	+	intronic	protein_coding	0.00435777	0.0235812	-16.8449	F12	0.951228	0.820499	0.215208	F23	NA	NA	NA		21.0424	4.73856	6.84431	20.8333	chr19:1358991
chr1:8497483	RERE	ENST00000377464.5	chr1	8497482	8497483	-	cds	protein_coding	0.00513285	0.027073	-25.3819	F12	0.234519	0.450309	-7.77727	F23	0.45033	0.692877	-3.31707	F34	36.1111	18.702	6.01852	6.73807	chr1:8497483
chr5:140711344	VTRNA1-1	ENST00000363120.1	chr5	140711343	140711344	+	ncRNA_exonic	misc_RNA	0.0056893	0.0291744	-7.76059	F12	0.591102	0.680966	-2.05091	F23	0.399038	0.68638	3.88848	F34	28.5124	22.4175	17.8626	23.8854	chr5:140711344
chr17:31997427	SUZ12	ENST00000322652.9	chr17	31997426	31997427	+	intronic	protein_coding	0.00586506	0.0296637	-21.3282	F12	NA	NA	NA		NA	NA	NA		39.5355	19.3452	19.4444	24.4444	chr17:31997427
chr16:570038	PIGQ	ENST00000321878.9	chr16	570037	570038	+	5utr	protein_coding	0.00652084	0.0322293	-27.8638	F12	0.232104	0.449231	-7.7512	F23	0.256443	0.567692	7.52881	F34	56.6587	31.4298	28.6301	36.142	chr16:570038
chr6:27097362							intergenic	intergenic	0.0065469	0.0322293	-14.177	F12	0.485111	0.619137	4.09226	F23	0.450621	0.692877	-5.2381	F34	22.2614	8.4596	12.8105	7.77778	chr6:27097362
chr1:248850173	ZNF692	ENST00000451251.5	chr1	248850172	248850173	-	3utr	protein_coding	0.00754317	0.0359235	-24.5408	F12	0.176998	0.396057	-11.1171	F23	0.943442	0.856991	-0.592105	F34	64.8584	49.2153	37.5223	35.7639	chr1:248850173
chr2:61185515							intergenic	intergenic	0.00758922	0.0359235	-17.3423	F12	0.683233	0.70926	-1.81039	F23	0.0255158	0.167287	14.0873	F34	39.8706	23.6517	22.0919	34.0741	chr2:61185515
chr17:31997428	SUZ12	ENST00000322652.9	chr17	31997427	31997428	+	intronic	protein_coding	0.00748747	0.0359235	-19.7819	F12	NA	NA	NA		NA	NA	NA		35.2238	17.3903	8.33333	30	chr17:31997428
chr1:19158716	UBR4	ENST00000375254.7	chr1	19158715	19158716	-	intronic	protein_coding	0.00769327	0.0359551	-26.6334	F12	NA	NA	NA		NA	NA	NA		43.8725	17.0996	55	70	chr1:19158716
chr12:120137749	GCN1	ENST00000300648.6	chr12	120137748	120137749	-	cds	protein_coding	0.00796461	0.0367579	-21.7788	F12	0.144652	0.357377	-5.05305	F23	0.576764	0.746329	1.60425	F34	39.9267	19.9932	13.7877	15.3231	chr12:120137749
chr12:111418302	SH2B3	ENST00000341259.6	chr12	111418301	111418302	+	cds	protein_coding	0.00960228	0.0437689	-12.036	F12	0.126337	0.332329	-5.15747	F23	0.383557	0.678771	4.16667	F34	23.9524	10.1631	7.69475	10.6061	chr12:111418302
chr5:442204	C5orf55	ENST00000623673.1	chr5	442203	442204	-	ncRNA_exonic	antisense	0.00995579	0.0442867	20.9818	F12	0.372587	0.558773	4.87999	F23	NA	NA	NA		44.4444	63.1929	70.4243	71.6667	chr5:442204
chr8:144393758	CPSF1	ENST00000616140.1	chr8	144393757	144393758	-	cds	protein_coding	0.0101101	0.0444376	-13.1017	F12	0.91008	0.811669	0.346939	F23	0.0536412	0.260816	6.45428	F34	16.3561	9.44901	7.74823	14.7477	chr8:144393758
chr11:63758891	RTN3	ENST00000377819.9	chr11	63758890	63758891	+	3utr	protein_coding	0.0106815	0.0463969	-8.10761	F12	0.564269	0.66441	-1.34794	F23	0.83153	0.836884	-0.372414	F34	80.0657	71.9083	70.8188	70.4865	chr11:63758891
chr12:56645912	ATP5B	ENST00000262030.7	chr12	56645911	56645912	-	cds	protein_coding	0.026342	0.0884163	-5.83786	F12	0.00503011	0.0456658	2.96017	F23	1.17502e-35	1.61778e-33	-6.99962	F34	19.5105	14.1024	16.4526	9.54834	chr12:56645912
chr5:138507106	ETF1	ENST00000499810.6	chr5	138507105	138507106	-	3utr	protein_coding	0.0762164	0.176981	-7.65835	F12	1.03252e-11	7.11604e-10	-9.52463	F23	2.39666e-06	0.000109991	-6.19268	F34	66.4268	58.5566	48.5402	42.4712	chr5:138507106
chrX:108681886	COL4A5	ENST00000328300.10	chrX	108681885	108681886	+	cds	protein_coding	NA	NA	NA		0.00353682	0.0353268	-11.3566	F23	0.00016643	0.00381903	18.3333	F34	16.6667	17.0223	6.62706	24.1176	chrX:108681886
chr3:196536624							intergenic	intergenic	0.0224655	0.0821242	-7.75384	F12	1.11959e-05	0.000233822	-12.8632	F23	0.59269	0.754178	3.23342	F34	33.3374	25.8218	13.0604	15.0183	chr3:196536624
chr14:105348578	PACS2	ENST00000447393.5	chr14	105348577	105348578	+	cds	protein_coding	0.0229355	0.0830202	-12.4402	F12	1.66446e-06	3.95562e-05	-16.541	F23	0.0205404	0.148843	11.8627	F34	44.1778	31.1105	15.2246	24.2966	chr14:105348578
chr16:29968112	TMEM219	ENST00000566848.5	chr16	29968111	29968112	+	cds	protein_coding	0.0244813	0.0852376	-6.27616	F12	1.28797e-07	4.19947e-06	-15.5442	F23	0.0350619	0.20322	11.3965	F34	69.4036	63.3558	47.4599	58.9339	chr16:29968112
chr9:93955265	BARX1	ENST00000253968.10	chr9	93955264	93955265	-	5utr	protein_coding	0.0429198	0.121896	2.87627	F12	0.00420115	0.039663	-3.02918	F23	0.4157	0.68638	1.43453	F34	9.48404	11.5602	9.0376	10.3179	chr9:93955265
chr1:43453698	HYI	ENST00000583037.5	chr1	43453697	43453698	-	cds	protein_coding	0.0607397	0.157624	-14.9058	F12	0.000519739	0.00713163	20.5977	F23	0.674573	0.79628	2.24046	F34	25.5051	14.9306	33.2337	35.002	chr1:43453698
chr16:47143619	NETO2	ENST00000562435.5	chr16	47143618	47143619	-	5utr	protein_coding	0.0631352	0.158573	-8.58485	F12	3.4398e-05	0.000640724	-6.38768	F23	0.919483	0.852537	-0.239872	F34	38.3965	25.5087	19.6472	19.355	chr16:47143619
chr1:37808098	C1orf122	ENST00000373043.1	chr1	37808097	37808098	+	5utr	protein_coding	0.0797999	0.183001	-10.0785	F12	0.00567312	0.0488733	-7.89576	F23	0.123484	0.433337	-4.1037	F34	29.0765	19.7904	11.6636	8.15163	chr1:37808098
chr19:41438309	ATP5SL	ENST00000221943.13	chr19	41438308	41438309	-	cds	protein_coding	0.104684	0.227356	8.53564	F12	0.0002494	0.00390647	-9.00587	F23	0.436392	0.68638	-1.62582	F34	15.2538	22.7927	13.9469	12.4193	chr19:41438309
chr16:2175896	TRAF7	ENST00000326181.10	chr16	2175895	2175896	+	cds	protein_coding	0.114358	0.237205	-7.13486	F12	0.000588606	0.00751226	-9.50441	F23	0.0700062	0.303098	-5.89583	F34	36.7631	30.2037	20.8622	15.4894	chr16:2175896
chr12:120199189	RPLP0	ENST00000551150.5	chr12	120199188	120199189	-	cds	protein_coding	0.120815	0.247978	-0.982154	F12	1.87289e-07	5.37826e-06	-3.8394	F23	0.270589	0.578491	-0.980171	F34	12.4248	11.7871	8.19541	6.94673	chr12:120199189
chr12:53505256	TARBP2	ENST00000266987.6	chr12	53505255	53505256	+	cds	protein_coding	0.126898	0.252166	-4.3512	F12	0.00302307	0.0325543	-4.43606	F23	0.327347	0.624229	-1.46743	F34	22.0493	18.4685	13.2576	11.8496	chr12:53505256
chr7:103348693	PSMC2	ENST00000435765.5	chr7	103348692	103348693	+	intronic	protein_coding	0.129343	0.254015	-4.74598	F12	0.00159002	0.0182638	-9.43067	F23	0.845566	0.837775	1.16279	F34	29.3898	24.5258	14.7767	16.934	chr7:103348693
chr2:36441334	CRIM1	ENST00000280527.6	chr2	36441333	36441334	+	cds	protein_coding	0.133257	0.258948	-9.18914	F12	0.00418067	0.039663	-14.4457	F23	0.60948	0.758495	-1.66834	F34	28.8633	22.4227	6.44026	4.11132	chr2:36441334
chr5:163437762	CCNG1	ENST00000340828.6	chr5	163437761	163437762	+	5utr	protein_coding	0.13885	0.268404	-3.91492	F12	0.00546378	0.0476657	6.41688	F23	0.72307	0.804897	-1.0468	F34	59.6996	55.6874	62.601	60.9639	chr5:163437762
chr1:54195702	RP11-446E24.4	ENST00000637610.1	chr1	54195701	54195702	-	5utr	nonsense_mediated_decay	0.232365	0.371394	-5.26593	F12	2.43252e-05	0.000465686	-8.51593	F23	0.451581	0.692877	2.20193	F34	18.2682	13.2992	5.12073	7.67521	chr1:54195702
chr19:2050804	MKNK2	ENST00000250896.7	chr19	2050803	2050804	-	cds	protein_coding	0.233626	0.3718	-4.32331	F12	0.000575057	0.00747782	-6.57479	F23	0.58432	0.750008	1.23816	F34	19.5659	15.0009	7.8617	11.1682	chr19:2050804
chr15:75843461	UBE2Q2	ENST00000267938.8	chr15	75843460	75843461	+	5utr	protein_coding	0.243541	0.374929	10.9999	F12	1.00401e-05	0.000216235	-18.709	F23	0.0124984	0.103192	-16.4844	F34	48.4848	59.1222	40.7724	23.4007	chr15:75843461
chr1:161531159	RP11-25K21.6	ENST00000537821.2	chr1	161531158	161531159	+	ncRNA_intronic	processed_transcript	0.24272	0.374929	-4.03768	F12	0.00521667	0.0466921	15.1241	F23	0.591785	0.754178	3.77054	F34	30.6202	26.1337	36.095	44.9401	chr1:161531159
chrX:10567052	MID1	ENST00000317552.8	chrX	10567051	10567052	-	cds	protein_coding	0.251665	0.383958	5.54622	F12	1.25796e-07	4.19947e-06	-17.5292	F23	0.999145	0.864829	0.00208112	F34	19.7386	27.0427	8.63045	7.84156	chrX:10567052
chr15:74675061	EDC3	ENST00000315127.8	chr15	74675060	74675061	-	cds	protein_coding	0.254555	0.38485	-10.7233	F12	0.00030734	0.00450672	-19.6121	F23	0.99172	0.863131	-0.0277778	F34	38.8596	27.0429	5.62943	6.22954	chr15:74675061
chr17:8222262	LINC00324	ENST00000315707.3	chr17	8222261	8222262	-	ncRNA_intronic	lincRNA	0.255377	0.38485	13.8889	F12	0.00101751	0.0118858	30.3968	F23	0.529494	0.729699	-3.21429	F34	50	51.3949	95.1515	92.3255	chr17:8222262
chr1:161531161	RP11-25K21.6	ENST00000537821.2	chr1	161531160	161531161	+	ncRNA_intronic	processed_transcript	0.268055	0.39037	2.12	F12	6.98904e-09	2.83341e-07	25.6617	F23	0.912695	0.852537	0.73014	F34	5.44354	8.08488	25.6236	35.033	chr1:161531161
chr5:163437760	CCNG1	ENST00000340828.6	chr5	163437759	163437760	+	5utr	protein_coding	0.269097	0.39037	-3.11879	F12	0.00309985	0.0328386	7.1108	F23	0.654638	0.785114	-1.37012	F34	59.2098	56.0014	63.3667	61.4274	chr5:163437760
chr3:133573922	CDV3	ENST00000264993.7	chr3	133573921	133573922	+	5utr	protein_coding	0.276938	0.394784	2.50468	F12	3.92319e-09	1.68989e-07	-6.03456	F23	0.864051	0.840287	0.130467	F34	12.9301	15.9818	9.77805	9.88096	chr3:133573922
chr16:29901666	ASPHD1	ENST00000308748.9	chr16	29901665	29901666	+	cds	protein_coding	0.308809	0.423852	-7.19606	F12	0.000406844	0.00584153	-10.2469	F23	0.541404	0.730794	1.6421	F34	26.1905	18.8752	8.89187	10.4627	chr16:29901666
chr5:163437761	CCNG1	ENST00000340828.6	chr5	163437760	163437761	+	5utr	protein_coding	0.323726	0.439425	-2.71882	F12	0.00188164	0.0209163	7.41922	F23	0.465123	0.69951	-2.21678	F34	59.4261	56.4033	64.2214	61.3808	chr5:163437761
chr19:41432260	ATP5SL	ENST00000221943.13	chr19	41432259	41432260	-	cds	protein_coding	0.393913	0.479992	-4.75207	F12	0.00538593	0.047589	-7.43386	F23	0.863549	0.840287	-0.41407	F34	26.7857	19.1241	12.7927	12.7509	chr19:41432260
chr16:2177935	TRAF7	ENST00000326181.10	chr16	2177934	2177935	+	3utr	protein_coding	0.402122	0.48361	3.26308	F12	0.000617307	0.00773533	-7.48918	F23	0.306948	0.608991	-2.42363	F34	16.3105	21.4834	12.9775	10.9694	chr16:2177935
chr9:93955266	BARX1	ENST00000253968.10	chr9	93955265	93955266	-	5utr	protein_coding	0.428122	0.503401	1.61117	F12	0.000156138	0.00256212	-5.58294	F23	0.53257	0.729699	1.521	F34	24.0382	25.0598	19.6066	21.153	chr9:93955266
chr6:7339025	CAGE1	ENST00000502583.5	chr6	7339024	7339025	-	intronic	protein_coding	0.499414	0.550417	-1.45704	F12	1.97677e-09	9.08251e-08	-10.4616	F23	0.128093	0.440899	-2.63249	F34	27.2452	26.0506	15.7104	13.1773	chr6:7339025
chrX:24077265	EIF2S3	ENST00000253039.8	chrX	24077264	24077265	+	3utr	protein_coding	0.509658	0.554025	1.18483	F12	3.88672e-12	2.97633e-10	-6.61697	F23	0.961595	0.861266	-0.039638	F34	30.3614	30.6588	24.0798	24.6236	chrX:24077265
chr12:6724690	COPS7A	ENST00000543155.5	chr12	6724689	6724690	+	cds	protein_coding	0.662228	0.640059	1.48589	F12	5.45201e-10	3.13123e-08	-10.409	F23	0.00913701	0.0838691	-3.01531	F34	20.5563	22.6438	11.503	8.5958	chr12:6724690
chr19:14566839	NDUFB7	ENST00000215565.2	chr19	14566838	14566839	-	cds	protein_coding	0.697509	0.655238	-0.783523	F12	3.06779e-17	2.64287e-15	-5.6137	F23	0.141562	0.455765	1.41659	F34	71.8503	70.7325	64.7615	66.6455	chr19:14566839
chr22:31105080	RP3-412A9.11	ENST00000402395.5	chr22	31105079	31105080	-	cds	protein_coding	0.700075	0.655238	0.736358	F12	5.364e-05	0.000924206	-2.7799	F23	0.0485263	0.254627	2.60489	F34	11.9393	12.7115	9.84914	12.5231	chr22:31105080
chr6:27583491							intergenic	intergenic	0.727164	0.664549	1.35005	F12	3.77429e-05	0.000684529	21.4822	F23	0.0968572	0.380541	8.61582	F34	26.6038	28.5592	49.9324	58.1169	chr6:27583491
chr16:89553804	SPG7	ENST00000645818.1	chr16	89553803	89553804	+	cds	protein_coding	0.741306	0.667559	-3.21303	F12	0.000103581	0.00174115	22.7716	F23	0.764682	0.813099	1.58969	F34	41.8376	44.2513	66.7212	67.8823	chr16:89553804
chr1:41028080	SCMH1	ENST00000372596.5	chr1	41028079	41028080	-	3utr	protein_coding	0.745896	0.668432	2.79703	F12	0.00173108	0.0195582	-23.9202	F23	NA	NA	NA		71.4286	73.5819	45.4571	59.7222	chr1:41028080
chr7:72948484	NSUN5P2						intergenic	intergenic	0.8569	0.714583	1.18003	F12	1.81565e-05	0.000368038	-13.6902	F23	0.815714	0.830389	1.43875	F34	66.585	67.2358	53.3371	55.4705	chr7:72948484
chr20:43699813	MYBL2	ENST00000396863.8	chr20	43699812	43699813	+	cds	protein_coding	0.886651	0.7179	0.381799	F12	7.19202e-07	1.90642e-05	-7.42514	F23	0.225954	0.544883	2.3689	F34	17.0383	15.228	9.10914	12.7875	chr20:43699813
chr12:56043433	RPS26	ENST00000356464.10	chr12	56043432	56043433	+	cds	protein_coding	0.873725	0.7179	-0.514246	F12	2.09325e-05	0.000412186	-9.48254	F23	0.294402	0.597666	-3.1645	F34	17.7415	17.7987	7.9013	4.07925	chr12:56043433
chr1:161531160	RP11-25K21.6	ENST00000537821.2	chr1	161531159	161531160	+	ncRNA_intronic	processed_transcript	0.922687	0.72721	0.289473	F12	4.4965e-05	0.000794604	21.0914	F23	0.921389	0.852537	-0.68438	F34	18.0085	19.0262	30.9524	39.7453	chr1:161531160
chr22:45196845	KIAA0930	ENST00000336156.9	chr22	45196844	45196845	-	3utr	protein_coding	0.945938	0.735267	0.34076	F12	0.00503576	0.0456658	-7.35939	F23	0.065866	0.292532	5.01863	F34	14.4737	15.7686	8.7036	13.8082	chr22:45196845
chr17:8561480							intergenic	intergenic	0.950654	0.735958	0.264423	F12	6.26123e-06	0.00014384	-12.9858	F23	0.0983682	0.380541	5.79832	F34	16.9302	18.1754	5.45159	14.9934	chr17:8561480
chr1:156743366	HDGF	ENST00000357325.9	chr1	156743365	156743366	-	3utr	protein_coding	0.954855	0.735958	0.179244	F12	0.000269487	0.0041273	-6.16348	F23	0.0948212	0.375145	-2.75184	F34	74.6694	73.9616	68.6645	65.913	chr1:156743366
chr13:48081647	MED4	ENST00000258648.6	chr13	48081646	48081647	-	cds	protein_coding	NA	NA	NA		8.95155e-08	3.24702e-06	-14.4728	F23	0.0506322	0.25629	-5.21339	F34	45	27.6653	13.249	8.6166	chr13:48081647
chr5:95794873	RHOBTB3	ENST00000379982.7	chr5	95794872	95794873	+	3utr	protein_coding	NA	NA	NA		0.000281851	0.00422281	-6.88269	F23	0.223957	0.544781	-1.67363	F34	36.6667	40.6451	31.8713	30.5475	chr5:95794873
chr18:76919973	ZNF236	ENST00000253159.12	chr18	76919972	76919973	+	cds	protein_coding	NA	NA	NA		0.000527738	0.00713163	-15.3075	F23	0.740005	0.80693	1.16883	F34	50	20.1603	4.62302	5.95238	chr18:76919973
chr6:37483117	CCDC167	ENST00000373408.3	chr6	37483116	37483117	-	3utr	protein_coding	NA	NA	NA		0.00070849	0.00871938	-9.99494	F23	0.157626	0.475923	7.11268	F34	5.55556	21.9081	11.3366	17.1296	chr6:37483117
chrX:108606836	COL4A5	ENST00000328300.10	chrX	108606835	108606836	+	cds	protein_coding	NA	NA	NA		0.00379675	0.0373812	-10.5028	F23	0.107424	0.405185	5.29716	F34	0	14.4678	5.69697	10.5306	chrX:108606836
chr10:12898017	CCDC3	ENST00000378839.1	chr10	12898016	12898017	-	3utr	protein_coding	NA	NA	NA		0.00474368	0.0441799	-22.0415	F23	NA	NA	NA		73.3333	47.3856	26.5368	42.8571	chr10:12898017
chr5:179616893	HNRNPH1	ENST00000356731.9	chr5	179616892	179616893	-	cds	protein_coding	0.0448451	0.124491	-6.03552	F12	0.0175944	0.103833	3.87488	F23	4.46885e-06	0.00017372	6.78932	F34	19.6086	14.4436	17.8311	24.7756	chr5:179616893
chr11:71484417	NADSYN1	ENST00000319023.6	chr11	71484416	71484417	+	cds	protein_coding	0.0627282	0.158573	-12.0999	F12	0.105	0.299311	-6.31177	F23	0.000618414	0.0115059	-7.53872	F34	33.1825	17.5612	12.9276	5.11741	chr11:71484417
chr19:58549491	TRIM28	ENST00000253024.9	chr19	58549490	58549491	+	cds	protein_coding	0.0853564	0.190998	-7.1211	F12	0.0112116	0.0822018	8.76945	F23	0.000276584	0.00576975	-9.2799	F34	27.005	19.0488	28.4972	19.1907	chr19:58549491
chr6:158028789	SYNJ2	ENST00000355585.8	chr6	158028788	158028789	+	cds	protein_coding	0.107347	0.230429	-7.49649	F12	0.332425	0.541455	-2.08085	F23	1.99666e-06	0.000105732	-9.49422	F34	26.1738	20.2398	17.1733	8.32793	chr6:158028789
chrX:154450516	FAM50A	ENST00000393600.7	chrX	154450515	154450516	+	3utr	protein_coding	0.139876	0.268506	-5.98157	F12	0.0741608	0.254284	3.68565	F23	3.02534e-06	0.000130166	-6.80809	F34	21.1652	14.6131	18.2743	11.2749	chrX:154450516
chr7:1936741	MAD1L1	ENST00000406869.5	chr7	1936740	1936741	-	cds	protein_coding	0.160982	0.295374	-6.30509	F12	0.497833	0.626429	-2.18861	F23	0.00286389	0.0345879	-7.5147	F34	28.7982	21.5713	20.4612	12.8592	chr7:1936741
chr9:128694723	SET	ENST00000322030.12	chr9	128694722	128694723	+	3utr	protein_coding	0.174676	0.311438	6.29611	F12	0.0671921	0.238702	-5.27509	F23	0.000453009	0.00899253	8.73905	F34	8.88889	16.564	11.521	20.1919	chr9:128694723
chr6:4428080	RNA5SP202	ENST00000364315.1	chr6	4428079	4428080	+	ncRNA_exonic	rRNA pseudogene	0.265723	0.389318	0.791342	F12	0.0939554	0.279109	0.785936	F23	1.07845e-16	8.249e-15	-3.54118	F34	56.9359	54.2014	57.726	48.8553	chr6:4428080
chr11:68018540	ALDH3B1	ENST00000342456.10	chr11	68018539	68018540	+	cds	protein_coding	0.358565	0.4614	-5.78947	F12	0.683334	0.70926	1.22233	F23	0.00126169	0.0193012	-6.25701	F34	21.3033	12.4474	13.9245	7.55926	chr11:68018540
chr10:97498275	MMS19	ENST00000438925.6	chr10	97498274	97498275	-	cds	protein_coding	0.373535	0.469094	-5.71078	F12	0.536029	0.651361	2.05174	F23	3.72932e-05	0.000950845	10.7762	F34	59.3074	55.456	54.8734	67.406	chr10:97498275
chr15:74458714	UBL7	ENST00000567435.5	chr15	74458713	74458714	-	cds	protein_coding	0.387077	0.474796	-6.88596	F12	0.167333	0.381788	-5.7709	F23	1.79763e-10	1.2375e-08	-18.1985	F34	46.4286	36.5383	32.2753	15.0758	chr15:74458714
chrX:48461083	SLC38A5	ENST00000595796.5	chrX	48461082	48461083	-	cds	protein_coding	0.400168	0.48361	-4.27126	F12	0.404047	0.576271	2.41114	F23	0.000178713	0.0039686	-7.59537	F34	33.0128	27.9114	31.1812	23.2326	chrX:48461083
chr17:12994801	ELAC2	ENST00000338034.8	chr17	12994800	12994801	-	cds	protein_coding	0.458818	0.522843	-3.53018	F12	0.226588	0.44454	-3.45528	F23	6.39642e-06	0.000220166	-8.05877	F34	23.2872	21.9328	18.2249	10.1953	chr17:12994801
chr12:57233581	SHMT2	ENST00000328923.7	chr12	57233580	57233581	+	cds	protein_coding	0.511107	0.554025	-2.6098	F12	0.402364	0.576271	1.87003	F23	1.20513e-09	7.54194e-08	-9.53318	F34	22.6999	19.0316	21.5516	12.3121	chr12:57233581
chr20:63674064	RTEL1	ENST00000370018.7	chr20	63674063	63674064	+	cds	protein_coding	0.553082	0.578568	-4.0281	F12	0.363052	0.557054	-3.52571	F23	0.000159738	0.00379186	13.2516	F34	19.9735	14.5777	8.77141	22.691	chr20:63674064
chr16:88655363	MVD	ENST00000301012.7	chr16	88655362	88655363	-	cds	protein_coding	0.589496	0.606755	-4.8477	F12	0.713948	0.731501	-1.65592	F23	6.08915e-06	0.000220166	-16.7147	F34	58.4343	50.6787	47.0057	30.8391	chr16:88655363
chr1:161531183	RP11-25K21.6	ENST00000537821.2	chr1	161531182	161531183	+	ncRNA_intronic	processed_transcript	0.825718	0.700518	-0.526751	F12	0.078805	0.266225	8.02837	F23	0.004285	0.0491635	-15.2184	F34	11.246	10.1035	17.3357	3.71429	chr1:161531183
chr19:15425616	WIZ	ENST00000643092.1	chr19	15425615	15425616	-	cds	protein_coding	0.866686	0.7179	1.34162	F12	0.596368	0.682206	-3.12734	F23	2.17777e-06	0.000107085	-30.3264	F34	68.9583	58.1497	55.0575	27.0433	chr19:15425616
chr7:100881346	SRRT	ENST00000614484.4	chr7	100881345	100881346	+	cds	protein_coding	NA	NA	NA		0.0142793	0.0942506	16.4712	F23	0.00279655	0.0343778	13.5596	F34	61.9697	37.5599	53.3563	66.885	chr7:100881346
chr1:55103888	USP24	ENST00000294383.6	chr1	55103887	55103888	-	cds	protein_coding	NA	NA	NA		0.0331967	0.150212	-10.8595	F23	0.00112624	0.0176206	12.4624	F34	50	22.7462	11.0084	23.1538	chr1:55103888
chr1:67409039	SERBP1	ENST00000370994.8	chr1	67409038	67409039	-	3utr	protein_coding	NA	NA	NA		0.0839159	0.274096	8.31517	F23	1.10986e-05	0.000363826	-14.3735	F34	33.3333	40.2465	47.8925	32.8957	chr1:67409039
chr12:124950171	DHX37	ENST00000308736.6	chr12	124950170	124950171	-	cds	protein_coding	NA	NA	NA		0.0929651	0.278921	8.0367	F23	3.16522e-05	0.000874975	-13.6779	F34	0	12.9129	22.0426	7.33276	chr12:124950171
chr13:110174661	COL4A1	ENST00000375820.8	chr13	110174660	110174661	-	cds	protein_coding	NA	NA	NA		0.108523	0.305277	-14.5949	F23	0.000818819	0.0137482	22.7504	F34	66.6667	38.6905	31.4815	52.1244	chr13:110174661
[truncated: 804 more rows]
